# Supplementary material for: Pan-cancer analyses reveal cancer-type-specific fungal ecologies and bacteriome interactions
Source: Cell. 2022 Sep 29;185(20):3789–3806.e17. doi: 10.1016/j.cell.2022.09.005 (PMC9567272; doi:10.1016/j.cell.2022.09.005)
Supplement: Table S1. Detailed breakdown of sample cohorts, related to Figure 1 [file mmc1.xlsx]

## Sheet: Table S1
Table S1. Detailed breakdown of sample cohorts, related to Figure 1.
Cohort (abbreviation or source)	Sequencing method	Patients tx naïve?	Tissue or TCGA Project Name or controls	Number of centers (within cohorts)	Total number of samples analyzed for fungi*	Percent of total samples using RNA	NAT	Primary Tumor	Metastatic Tumor	Blood or Plasma	Other**
Weizmann Institute of Science (WIS)	Weizmann (amplicon sequencing, ITS2)	Depends on cancer type	Bone	2	39	0	-	36	-	-	-
			Breast	3	458	0	135	241	-	-	82
			Colon	1	44	0	22	22	-	-	-
			Glioblastoma	2	40	0	-	40	-	-	-
			Lung	3	373	0	180	193	-	-	-
			Melanoma	3	134	0	-	-	134	-	-
			Ovary	2	57	0	-	57	-	-	-
			Pancreas	1	38	0	-	38	-	-	-
			Extraction negative controls	N/A	191	N/A	-	-	-	-	191
			Paraffin negative controls	4	104	N/A	-	-	-	-	104
The Cancer Genome Atlas (TCGA)	Whole Genome Sequencing (WGS) & RNA-Sequencing (RNA-Seq)	Yes	Adrenal gland (ACC)	1	79	1	0	79	0	0	0
			Bladder (BLCA)	5	720	0.5931	48	548	0	124	0
			Breast (BRCA)	4	1452	0.8354	129	1207	9	107	0
			Cervix (CESC)	5	449	0.6882	5	372	2	70	0
			Bile duct (CHOL)	1	45	1	9	36	0	0	0
			Colon (COAD)	3	594	0.5522	66	417	1	109	1
			Lymphoid tissue (DLBC)	2	62	0.7742	0	55	0	7	0
			Esophagus (ESCA)	3	340	0.5824	37	253	2	48	0
			Glioblastoma (GBM)	3	342	0.5585	5	243	0	71	23
			Head & Neck (HNSC)	5	333	0	24	167	0	142	0
			Kidney (KICH)	2	191	0.4764	66	116	0	9	0
			Kidney (KIRC)	3	1132	0.924	110	1016	0	5	1
			Kidney (KIRP)	2	399	0.807	36	327	0	35	1
			Leukemia (LAML)	3	159	0.0189	77	0	0	0	82
			Glioma (LGG)	3	732	0.7281	0	606	0	92	34
			Liver (LIHC)	2	532	0.797	72	425	0	32	3
			Lung (LUAD)	3	920	0.6261	134	683	0	101	2
			Lung (LUSC)	2	651	0.8495	82	551	0	18	0
			Mesothelium (MESO)	1	86	1	0	86	0	0	0
			Ovary (OV)	4	989	0.8584	12	900	0	55	22
			Pancreas (PAAD)	1	183	1	4	178	1	0	0
			Adrenal gland (PCPG)	1	187	1	3	179	2	0	3
			Prostate (PRAD)	3	822	0.6691	67	633	1	121	0
			Rectal (READ)	3	229	0.4585	15	155	0	58	1
			Bone (SARC)	1	82	0	5	40	0	36	1
			Melanoma (SKCM)	3	792	0.596	1	121	511	158	1
			Stomach (STAD)	4	1091	0.7058	114	861	0	116	0
			Testicular (TGCT)	1	156	1	0	150	0	0	6
			Thyroid (THCA)	5	880	0.65	79	655	9	137	0
			Thyroid (THYM)	1	122	1	2	120	0	0	0
			Uterus (UCEC)	3	522	0.3851	30	336	0	155	1
			Uterus (UCS)	1	57	1	0	57	0	0	0
			Uveal melanoma (UVM)	3	182	0.4396	0	131	0	51	0
Hopkins (Cristiano et al. 2019. Nature)	Non-fragmented whole genome sequencing	Yes	Bile duct	8***	25	0	-	-	-	25	-
			Breast	8***	54	0	-	-	-	54	-
			Colorectal	8***	27	0	-	-	-	27	-
			Duodenal	8***	1	0	-	-	-	1	-
			Lung	8***	79	0	-	-	-	79	-
			Ovary	8***	28	0	-	-	-	28	-
			Pancreas	8***	35	0	-	-	-	35	-
			Stomach	8***	27	0	-	-	-	27	-
			Healthy individuals	8***	261	0	-	-	-	261	-
UCSD (Poore et al. 2020. Nature)	Fragmented whole genome sequencing	No	Lung	1	25	0	-	-	-	25	-
			Melanoma	1	16	0	-	-	-	16	-
			Prostate	1	59	0	-	-	-	59	-
			HIV(-) healthy individuals	1	69	0	-	-	-	69	-
			Contamination controls****	N/A	52	N/A	-	-	-	-	26
		Total biological samples:	35 cancer types, 4 cohorts	N/A	17401*****		1569	12330	672	2563	585
*These denote samples that passed quality controls
**Other includes recurrent tumors, new primary tumors, normal tissue, contamination controls (paraffin controls, extraction controls, library prep controls)
***Cristiano et al. sourced plasma samples from 8 centers but did provide a breakdown of samples per center
****Poore et al. employed 15 DNA extraction blanks (negative control), 11 library prep blanks (negative control), and 26 titrated bacteria monocultures (positive control)
*****Does not include control samples
