# Supplementary material for: Pan-cancer analyses reveal cancer-type-specific fungal ecologies and bacteriome interactions
Source: Cell. 2022 Sep 29;185(20):3789–3806.e17. doi: 10.1016/j.cell.2022.09.005 (PMC9567272; doi:10.1016/j.cell.2022.09.005)
Supplement: Table S3. In-depth contamination analysis for TCGA fungal calls, related to Figures 3, 5, and 6 and STAR Methods [file mmc3.xlsx]

## Sheet: Table S3
Table S3. In-depth contamination analysis for TCGA fungal calls, related to Figures 3, 5, and 6, and STAR Methods.
OGU	decontam_freq	decontam_prev	decontam_p_freq	decontam_predicted_contaminant	shared_with_WIS	in_hmp_gut_mycobiome_metagenomic_data	known_human_association_literature	species	comments_and_literature	decision	reason
G000001985	0.000213569	1214	0.108752	FALSE	NO	NO	YES	Talaromyces marneffei	PMID 29281582	KEEP	Known human association
G000002495	0.00151873	1692	0.273646	FALSE	NO	NO	NO	Pyricularia oryzae	rice fungus (PMID 31655345)	DISCARD	No known human association
G000002515	0.000436808	988	0.269425	FALSE	NO	YES	YES	Kluyveromyces lactis	PMID 29178920 (Table S2); also, Kluyveromyces marxianus can cause bloodstream infection (PMID 31759098)	KEEP	In HMP gut mycobiome data
G000002525	0.00131617	1473	4.39e-15	TRUE	NO	YES	YES	Yarrowia lipolytica	PMID 32335966, 29178920 (Table S2)	KEEP	In HMP gut mycobiome data
G000002545	0.000329134	438	0.437248	FALSE	YES	YES	YES	Candida glabrata	PMID 32668993, 29178920 (Table S2)	KEEP	Shared with WIS
G000002655	0.0010712	2122	0.242688	FALSE	NO	YES	YES	Aspergillus fumigatus	PMID 10194462, 27263029 (Table 2), 29178920 (Table S2)	KEEP	In HMP gut mycobiome data
G000002715	0.000362208	1833	0.175059	FALSE	NO	YES	YES	Aspergillus clavatus	PMID 3491407, 29178920 (Table S2)	KEEP	In HMP gut mycobiome data
G000002855	0.00200257	3847	0.304574	FALSE	NO	YES	YES	Aspergillus niger	PMID 17050415, 27263029 (Table 2) 29178920 (Table S2)	KEEP	In HMP gut mycobiome data
G000002945	8.68e-05	611	0.414157	FALSE	NO	YES	YES	Schizosaccharomyces pombe	PMID 30008808, 29178920 (Table S2)	KEEP	In HMP gut mycobiome data
G000003125	0.00413101	1937	0.30493	FALSE	NO	YES	YES	Talaromyces stipitatus	PMID 34536577, 29178920 (Table S2)	KEEP	In HMP gut mycobiome data
G000003515	0.000146623	1039	0.258715	FALSE	NO	YES	YES	Uncinocarpus reesii	PMID 29178920 (Table S2); also, Uncinocarpus orissi has caused local and systemic infections (PMID 11880456, 9854057)	KEEP	In HMP gut mycobiome data
G000003835	0.000122395	694	0.335856	FALSE	NO	YES	YES	Clavispora lusitaniae	PMID 21490186, 29178920 (Table S2)	KEEP	In HMP gut mycobiome data
G000003855	0.0118151	6252	0.284524	FALSE	NO	NO	YES	Blastomyces gilchristii	PMID 28797487	KEEP	Known human association
G000004155	6.9e-05	542	0	TRUE	NO	YES	YES	Schizosaccharomyces cryophilus	PMID 29178920 (Table S2)	KEEP	In HMP gut mycobiome data
G000006275	0.00160032	2542	0.148622	FALSE	NO	YES	YES	Aspergillus flavus	PMID 17526826, 29178920 (Table S2)	KEEP	In HMP gut mycobiome data
G000006335	0.000454095	955	0.000464796	TRUE	YES	YES	YES	Candida tropicalis	PMID 20883082, 29178920 (Table S2)	KEEP	Shared with WIS
G000006445	0.000367373	616	0.265004	FALSE	YES	YES	YES	Debaryomyces hansenii	PMID 18701668, 29178920 (Table S2)	KEEP	Shared with WIS
G000026365	9.64e-05	699	0.0733042	TRUE	NO	NO	NO	Zygosaccharomyces rouxii	genus associated with wine spoilage	DISCARD	No known human association
G000026945	0.000591906	815	0.33238	FALSE	NO	YES	YES	Candida dubliniensis	PMID 20490751, 29178920 (Table S2)	KEEP	In HMP gut mycobiome data
G000027005	0.000105945	106	0.455992	FALSE	NO	YES	YES	Komagataella phaffii	PMID 29178920 (Table S2)	KEEP	In HMP gut mycobiome data
G000091025	0.000148714	1087	0.253568	FALSE	NO	NO	NO	Eremothecium gossypii	cotton fungus	DISCARD	No known human association
G000091045	9.84e-05	720	0.33284	FALSE	NO	YES	YES	Cryptococcus neoformans	PMID 25256589, 29178920 (Table S2)	KEEP	In HMP gut mycobiome data
G000091225	2.7e-07	16	0.461456	FALSE	NO	NO	YES	Encephalitozoon cuniculi	PMID 30391325	KEEP	Known human association
G000142805	5.08e-05	1003	0.266659	FALSE	NO	YES	YES	Lachancea thermotolerans	PMID 29178920 (Table S2); also, Lachancea fermentati can systemically infect (PMID 24884938)	KEEP	In HMP gut mycobiome data
G000143105	0.00256807	1146	0.348379	FALSE	NO	NO	NO	Grosmannia clavigera	pine tree fungus	DISCARD	No known human association
G000143185	0.00011138	221	0.0110741	TRUE	YES	YES	YES	Schizophyllum commune	PMID 32376274, 29178920 (Table S2)	KEEP	Shared with WIS
G000143365	0.000599383	2233	0.271229	FALSE	NO	YES	YES	Chaetomium globosum	PMID 26691935, 29178920 (Table S2)	KEEP	In HMP gut mycobiome data
G000143535	0.00115503	1865	0.0151609	TRUE	NO	YES	YES	Botrytis cinerea	PMID 33195676, 29178920 (Table S2)	KEEP	In HMP gut mycobiome data
G000143565	0.000292345	1850	0.036044	TRUE	NO	NO	NO	Laccaria bicolor	forest mushroom	DISCARD	No known human association
G000145635	0.000134903	433	0.289546	FALSE	NO	NO	NO	Gaeumannomyces tritici	causes root disease	DISCARD	No known human association
G000146045	0.00549575	2219	0.217611	FALSE	YES	YES	YES	Saccharomyces cerevisiae	PMID 29178920 (Table S2)	KEEP	Shared with WIS
G000146465	3.27e-07	18	0.421746	FALSE	NO	NO	YES	Encephalitozoon intestinalis	PMID 24188884	KEEP	Known human association
G000146915	0.00143457	1819	0.235891	FALSE	NO	YES	YES	Parastagonospora nodorum	PMID 29178920 (Table S2)	KEEP	In HMP gut mycobiome data
G000146945	0.000283582	1534	0.121001	FALSE	NO	YES	YES	Sclerotinia sclerotiorum	PMID 29178920 (Table S2)	KEEP	In HMP gut mycobiome data
G000149035	0.000443306	1504	0	TRUE	NO	NO	YES	Colletotrichum graminicola	PMID 20689197	KEEP	Known human association
G000149205	0.000822829	1993	0.115865	FALSE	NO	YES	YES	Aspergillus nidulans	PMID 27263029 (Table 2), 29178920 (Table S2)	KEEP	In HMP gut mycobiome data
G000149335	0.00103749	2600	0.0733042	TRUE	NO	NO	YES	Coccidioides immitis	PMID 26739609	KEEP	Known human association
G000149425	0.000344413	1090	0.141358	FALSE	NO	YES	YES	Meyerozyma guilliermondii	PMID 29178920 (Table S2)	KEEP	In HMP gut mycobiome data
G000149555	0.000420393	1684	0.0268611	TRUE	NO	YES	YES	Fusarium verticillioides	PMID 29178920 (Table S2)	KEEP	In HMP gut mycobiome data
G000149585	0.0082547	5715	0.226412	FALSE	NO	NO	YES	Histoplasma capsulatum	PMID 30277157	KEEP	Known human association
G000149615	0.000309133	1274	0.245836	FALSE	NO	YES	YES	Aspergillus terreus	PMID 27263029 (Table 2), 29178920 (Table S2)	KEEP	In HMP gut mycobiome data
G000149645	0.000911232	1949	0.326576	FALSE	NO	YES*	YES	Aspergillus fischeri	PMID 27263029 (Table 2); also, Neosartorya fischeri found in PMID 29178920 (Table S2) which is the telemorph of Aspergillus fischeri	KEEP	In HMP gut mycobiome data
G000149685	0.000204382	1649	0.257572	FALSE	NO	YES	YES	Lodderomyces elongisporus	PMID 29178920 (Table S2)	KEEP	In HMP gut mycobiome data
G000149845	8.8e-05	657	0.0335785	TRUE	NO	NO	UNKNOWN	Schizosaccharomyces japonicus		DISCARD	Unknown human association and predicted contaminant
G000149925	0.00190887	3271	0.219745	FALSE	NO	YES	YES	Puccinia graminis	PMID 29178920 (Table S2)	KEEP	In HMP gut mycobiome data
G000149955	0.000887278	2755	0.19975	FALSE	YES	YES	YES	Fusarium oxysporum	PMID 29178920 (Table S2)	KEEP	Shared with WIS
G000149985	4.05e-05	255	0.464927	FALSE	YES	NO	NO	Pyrenophora tritici-repentis	wheat fungus	KEEP	Shared with WIS
G000150035	9.39e-05	822	0.283571	FALSE	NO	YES	YES	Vanderwaltozyma polyspora	PMID 29178920 (Table S2)	KEEP	In HMP gut mycobiome data
G000150505	0.000152749	689	0.0348943	TRUE	NO	YES	YES	Schizosaccharomyces octosporus	PMID 29178920 (Table S2)	KEEP	In HMP gut mycobiome data
G000150675	0.000395905	856	0.38629	FALSE	NO	YES	YES	Verticillium dahliae	PMID 29178920 (Table S2)	KEEP	In HMP gut mycobiome data
G000150705	0.00414683	4562	0.0498765	TRUE	NO	YES	YES	Paracoccidioides lutzii	PMID 29178920 (Table S2)	KEEP	In HMP gut mycobiome data
G000150735	0.00227016	3655	0.30477	FALSE	NO	YES	YES	Paracoccidioides brasiliensis	PMID 29178920 (Table S2)	KEEP	In HMP gut mycobiome data
G000150825	7.6e-05	1030	0.10372	FALSE	NO	NO	NO	Verticillium alfalfae	alfalfa fungus	DISCARD	No known human association
G000150975	8.4e-05	796	0.196969	FALSE	NO	NO	YES	Nannizzia gypsea	PMID 28840426	KEEP	Known human association
G000151125	0.00410247	4147	0.235891	FALSE	NO	NO	YES	Trichophyton benhamiae	PMID 33336837	KEEP	Known human association
G000151145	7.58e-05	770	0.0268611	TRUE	NO	YES	YES	Microsporum canis	PMID 29178920 (Table S2)	KEEP	In HMP gut mycobiome data
G000151335	0.00120114	2420	0.298297	FALSE	NO	NO	YES	Coccidioides posadasii	PMID 33262956	KEEP	Known human association
G000151355	3.23e-05	334	0	TRUE	NO	YES	YES	Nectria haematococca	PMID 29178920 (Table S2)	KEEP	In HMP gut mycobiome data
G000151425	0.00626739	4344	0.40128	FALSE	NO	YES	YES	Trichophyton rubrum	PMID 29178920 (Table S2)	KEEP	In HMP gut mycobiome data
G000151505	6.66e-05	548	0.367455	FALSE	NO	NO	YES	Trichophyton verrucosum	PMID 28115409	KEEP	Known human association
G000151645	0.000295386	1366	0	TRUE	NO	NO	NO	Tuber melanosporum	truffle fungus	DISCARD	No known human association
G000167675	0.000649996	1735	0.382711	FALSE	NO	YES	YES	Trichoderma reesei	PMID 29178920 (Table S2)	KEEP	In HMP gut mycobiome data
G000170995	0.000304039	1337	0.0205435	TRUE	NO	NO	NO	Trichoderma virens	soil fungus	DISCARD	No known human association
G000171015	0.000291335	1074	0.291698	FALSE	NO	YES	YES	Trichoderma atroviride	PMID 29178920 (Table S2)	KEEP	In HMP gut mycobiome data
G000181695	0.32944	10416	0.424608	FALSE	YES	YES	YES	Malassezia globosa	PMID 29178920 (Table S2)	KEEP	Shared with WIS
G000182565	5.71e-05	599	0.220687	FALSE	NO	NO	NO	Spizellomyces punctatus	environmental fungus	DISCARD	No known human association
G000182805	0.00061051	2105	0.144156	FALSE	NO	YES	YES	Sordaria macrospora	PMID 29178920 (Table S2)	KEEP	In HMP gut mycobiome data
G000182895	6.21e-05	679	0.387754	FALSE	NO	YES	YES	Coprinopsis cinerea	PMID 29178920 (Table S2)	KEEP	In HMP gut mycobiome data
G000182925	0.0142792	6755	0.0234525	TRUE	NO	YES	YES	Neurospora crassa	PMID 29178920 (Table S2)	KEEP	In HMP gut mycobiome data
G000182965	0.00232656	1144	0.262348	FALSE	YES	YES	YES	Candida albicans	PMID 29178920 (Table S2)	KEEP	Shared with WIS
G000184455	0.0040545	4328	0.046904	TRUE	NO	YES	YES	Aspergillus oryzae	PMID 29178920 (Table S2)	KEEP	In HMP gut mycobiome data
G000185945	0.000374045	1375	0.306788	FALSE	NO	NO	YES	Cryptococcus gattii VGI	PMID 25278580	KEEP	Known human association
G000187245	2.92e-05	395	0.419595	FALSE	NO	NO	NO	Ogataea parapolymorpha	associated with insect frass from trees in the eastern USA (PMID 21671193)	DISCARD	No known human association
G000187405	0.0329459	8379	0.345966	FALSE	NO	NO	NO	Metarhizium acridum	infects acridids (grasshoppers)	DISCARD	No known human association
G000187425	0.00299869	2775	0.35017	FALSE	NO	NO	YES	Metarhizium robertsii	PMID 28487164	KEEP	Known human association
G000192795	3.39e-07	59	0.104734	FALSE	NO	NO	NO	Vavraia culicis	microsporidian pathogen of mosquitoes (PMID 25968466)	DISCARD	No known human association
G000203795	6.68e-05	735	0.269425	FALSE	NO	NO	NO	Batrachochytrium dendrobatidis	amphibean fungus	DISCARD	No known human association
G000204055	0.0006918	1683	0.280281	FALSE	NO	NO	NO	Melampsora larici-populina	rust fungus	DISCARD	No known human association
G000209165	6.23e-05	527	0.148386	FALSE	NO	YES	YES	Scheffersomyces stipitis	PMID 29178920 (Table S2)	KEEP	In HMP gut mycobiome data
G000213175	0.00337207	3566	0.0501801	TRUE	NO	YES	YES	Neurospora tetrasperma	PMID 29178920 (Table S2)	KEEP	In HMP gut mycobiome data
G000218685	0.000148403	1086	0.32394	FALSE	NO	YES	YES	Serpula lacrymans	PMID 29178920 (Table S2)	KEEP	In HMP gut mycobiome data
G000219625	0.000342879	1299	0.413578	FALSE	NO	NO	NO	Zymoseptoria tritici	wheat fungus	DISCARD	No known human association
G000221225	0.00012618	690	0.101251	FALSE	NO	NO	UNKNOWN	Chaetomium thermophilum	Chaetomium perlucidum reportedly can systemically disseminate (PMID 14605190)	KEEP	Unknown human association but not predicted contaminant
G000223465	1.13e-06	51	0.5	FALSE	NO	YES*	YES	Yamadazyma tenuis	synonym for Candida tenuis, which is found in PMID 29178920 (Table S2)	KEEP	In HMP gut mycobiome data
G000223485	0.000239383	1461	0.194856	FALSE	NO	YES	YES	Spathaspora passalidarum	PMID 29178920 (Table S2)	KEEP	In HMP gut mycobiome data
G000225545	0.000161028	932	0.0322213	TRUE	NO	YES	YES	Arthrobotrys oligospora	PMID 29178920 (Table S2)	KEEP	In HMP gut mycobiome data
G000225605	0.00012566	715	0.242547	FALSE	NO	NO	UNKNOWN	Cordyceps militaris	comprises a traditional Chinese medicine (PMID 22112802)	KEEP	Unknown human association but not predicted contaminant
G000226095	0.00299002	3881	0.38266	FALSE	NO	NO	YES	Thermothelomyces thermophilus	PMID 27816735	KEEP	Known human association
G000226115	0.0250123	7910	0.0398441	TRUE	NO	NO	NO	Thermothielavioides terrestris	soil fungus	DISCARD	No known human association
G000226395	0.0113917	2232	0.0712705	TRUE	NO	NO	UNKNOWN	Penicillium rubens	closely related to P. chrysogenum, which can cause clinical infections (PMID 27280422)	DISCARD	Unknown human association and predicted contaminant
G000226545	0.000616938	1079	0.169069	FALSE	NO	YES	YES	Podospora anserina	PMID 29178920 (Table S2)	KEEP	In HMP gut mycobiome data
G000227115	3.69e-05	383	0.438319	FALSE	NO	YES	YES	Naumovozyma dairenensis	PMID 29178920 (Table S2)	KEEP	In HMP gut mycobiome data
G000230375	0.00178458	4367	0.0151609	TRUE	NO	YES	YES	Leptosphaeria maculans	PMID 29178920 (Table S2)	KEEP	In HMP gut mycobiome data
G000230625	5.78e-05	288	0.419961	FALSE	NO	YES	YES	Exophiala dermatitidis	PMID 29178920 (Table S2)	KEEP	In HMP gut mycobiome data
G000231115	1.84e-06	21	0.406702	FALSE	NO	NO	YES	Vittaforma corneae	PMID 23319308, 12425527	KEEP	Known human association
G000235365	3.81e-05	473	0.397969	FALSE	NO	YES	YES	Eremothecium cymbalariae	PMID 29178920 (Table S2)	KEEP	In HMP gut mycobiome data
G000236905	2.22e-05	366	0.411843	FALSE	NO	NO	NO	Tetrapisispora phaffii	soil fungus	DISCARD	No known human association
G000237345	4.23e-05	522	0.387465	FALSE	NO	YES	YES	Naumovozyma castellii	PMID 29178920 (Table S2)	KEEP	In HMP gut mycobiome data
G000240135	0.00034761	1288	0.330343	FALSE	NO	YES	YES	Fusarium graminearum	PMID 29178920 (Table S2)	KEEP	In HMP gut mycobiome data
G000243375	0.000164171	621	0.388449	FALSE	YES	YES	YES	Torulaspora delbrueckii	PMID 29178920 (Table S2)	KEEP	Shared with WIS
G000250985	3.24e-06	69	0.224126	FALSE	NO	NO	NO	Nematocida parisii	nemotode fungus	DISCARD	No known human association
G000263375	0.000217667	591	0.00908562	TRUE	NO	YES	YES	Wallemia mellicola	PMID 29178920 (Table S2)	KEEP	In HMP gut mycobiome data
G000264905	0.000527728	1213	0.23759	FALSE	YES	YES	YES	Stereum hirsutum	PMID 29178920 (Table S2)	KEEP	Shared with WIS
G000264995	0.000144877	892	0.300904	FALSE	NO	NO	YES	Punctularia strigosozonata	small amount of evidence it might be in asthma lung samples (PMID 23384395)	KEEP	Known human association
G000271585	0.000136447	789	0.431394	FALSE	NO	YES	YES	Trametes versicolor	PMID 29178920 (Table S2)	KEEP	In HMP gut mycobiome data
G000271605	8.95e-05	873	0.10795	FALSE	NO	NO	NO	Fomitiporia mediterranea	plant disease and wood rot (PMID 34288352)	DISCARD	No known human association
G000271625	5.54e-05	567	0.424156	FALSE	NO	YES	YES	Coniophora puteana	PMID 29178920 (Table S2)	KEEP	In HMP gut mycobiome data
G000271645	0.000121061	1450	0.0584514	TRUE	NO	YES	YES	Tremella mesenterica	PMID 29178920 (Table S2)	KEEP	In HMP gut mycobiome data
G000275845	0.000148075	876	0.418677	FALSE	NO	NO	NO	Dichomitus squalens	wood degrading fungi (PMID 30246402)	DISCARD	No known human association
G000280675	9.41e-05	559	0.176415	FALSE	NO	NO	NO	Beauveria bassiana	entomopathogenic (PMID 32772728, 27628337)	DISCARD	No known human association
G000281105	4.54e-05	290	0	TRUE	YES	YES	YES	Coniosporium apollinis	PMID 29178920 (Table S2)	KEEP	Shared with WIS
G000293215	0.0109612	3172	0.431944	FALSE	YES	YES	YES	Trichosporon asahii	PMID 29178920 (Table S2)	KEEP	Shared with WIS
G000298775	0.000227668	1869	0.380565	FALSE	NO	NO	NO	Marssonina brunnea	leaf spot (PMID 22876864)	DISCARD	No known human association
G000300575	0.000650301	2171	0.380248	FALSE	YES	YES	YES	Agaricus bisporus	PMID 29178920 (Table S2)	KEEP	Shared with WIS
G000300595	0.000145742	893	0.37644	FALSE	NO	NO	NO	Phanerochaete carnosa	white rot fungus (PMID 30424733)	DISCARD	No known human association
G000303195	0.00607363	956	0.448514	FALSE	NO	YES	YES	Fusarium pseudograminearum	PMID 29178920 (Table S2)	KEEP	In HMP gut mycobiome data
G000304475	0.000198093	542	0.407897	FALSE	NO	YES	YES	Kazachstania africana	PMID 29178920 (Table S2)	KEEP	In HMP gut mycobiome data
G000313485	0.000338334	2057	0.133584	FALSE	NO	YES	YES	Wickerhamomyces ciferrii	PMID 29178920 (Table S2)	KEEP	In HMP gut mycobiome data
G000313525	4.24e-05	515	0.464238	FALSE	NO	NO	NO	Fibroporia radiculosa	brown rot fungus (PMID 22247176)	DISCARD	No known human association
G000315645	0.000917233	1553	0.294081	FALSE	NO	YES	YES	Penicillium digitatum	PMID 29178920 (Table S2)	KEEP	In HMP gut mycobiome data
G000315875	0.00747071	4731	0.109949	FALSE	YES	YES	YES	Candida orthopsilosis	PMID 29178920 (Table S2)	KEEP	Shared with WIS
G000315915	4.31e-05	594	0.192857	FALSE	NO	YES	YES	Tetrapisispora blattae	PMID 29178920 (Table S2)	KEEP	In HMP gut mycobiome data
G000320565	0.000569556	1967	0.104349	FALSE	NO	YES	YES	Sphaerulina musiva	PMID 29178920 (Table S2)	KEEP	In HMP gut mycobiome data
G000320585	0.000204098	1016	0.362691	FALSE	NO	YES	YES	Heterobasidion irregulare	PMID 29178920 (Table S2)	KEEP	In HMP gut mycobiome data
G000320785	3.28e-06	41	0.418213	FALSE	NO	NO	YES	Rhodotorula toruloides	identified in blood cultures (PMID 31776863)	KEEP	Known human association
G000328475	4.03e-05	456	0.384536	FALSE	NO	YES	YES	Ustilago maydis	PMID 29178920 (Table S2)	KEEP	In HMP gut mycobiome data
G000338955	0.00029437	1011	0.22122	FALSE	NO	NO	UNKNOWN	Baudoinia panamericana	industrial and environmental fungus (PMID 28232758)	KEEP	Unknown human association but not predicted contaminant
G000338995	0.000321369	1188	0.0412553	TRUE	NO	NO	NO	Bipolaris sorokiniana	leaf spot fungus (PMID 31816858)	DISCARD	No known human association
G000340215	0.000297008	1300	0.374415	FALSE	NO	NO	NO	Pseudocercospora fijiensis	associated with banana Black Sigatoka disease (PMID 30678119)	DISCARD	No known human association
G000344685	0.00010194	738	0.311778	FALSE	NO	YES	YES	Gloeophyllum trabeum	PMID 29178920 (Table S2)	KEEP	In HMP gut mycobiome data
G000348985	5.13e-05	479	0.439378	FALSE	NO	NO	NO	Kazachstania naganishii	soil fungus (PMID 19671712)	DISCARD	No known human association
G000349005	1.28e-05	302	0.426313	FALSE	NO	NO	YES	Pneumocystis murina	associated with murine models but data show attachment to human cancer and human non-cancer cell lines in vitro (PMID 32017380)	KEEP	Known human association
G000349305	0.00107937	1740	0.429264	FALSE	YES	YES	YES	Malassezia sympodialis	PMID 29178920 (Table S2)	KEEP	Shared with WIS
G000354255	0.000336704	1174	0	TRUE	NO	NO	NO	Bipolaris maydis	causes leaf blight of maize (PMID 19093473)	DISCARD	No known human association
G000359705	0.000306365	1610	0.273477	FALSE	NO	NO	NO	Exserohilum turcicum	causes leaf blight of maize and sorghum (PMID 32265851)	DISCARD	No known human association
G000365145	2.08e-05	93	0.445221	FALSE	YES	YES	YES	Cyphellophora europaea	PMID 29178920 (Table S2)	KEEP	Shared with WIS
G000365165	5.92e-05	184	0	TRUE	NO	YES	YES	Cladophialophora carrionii	PMID 29178920 (Table S2)	KEEP	In HMP gut mycobiome data
G000392275	0.000193711	565	0.116352	FALSE	NO	NO	YES	Phaeoacremonium minimum	PMID 33715206	KEEP	Known human association
G000400465	0.000262308	863	0.293712	FALSE	YES	YES	YES	Wallemia ichthyophaga	PMID 29178920 (Table S2)	KEEP	Shared with WIS
G000403515	4.55e-05	584	0.422566	FALSE	YES	YES	YES	Pseudozyma hubeiensis	PMID 29178920 (Table S2)	KEEP	Shared with WIS
G000409485	0.000129408	853	0.233035	FALSE	NO	YES	YES	Glarea lozoyensis	PMID 29178920 (Table S2)	KEEP	In HMP gut mycobiome data
G000417875	4.99e-05	674	0.379096	FALSE	NO	YES*	YES	Anthracocystis flocculosa	also named Pseudozyma flocculosa, PMID 29178920 (Table S2)	KEEP	In HMP gut mycobiome data
G000439145	0.0113438	6858	0.0644463	TRUE	NO	YES	YES	Rhizophagus irregularis	PMID 29178920 (Table S2)	KEEP	In HMP gut mycobiome data
G000464535	0.00220285	3181	0.00499638	TRUE	NO	NO	NO	Endocarpon pusillum	soil fungus (PMID 24855301)	DISCARD	No known human association
G000497045	4.64e-05	496	0.452025	FALSE	NO	YES	YES	Kalmanozyma brasiliensis	PMID 29178920 (Table S2)	KEEP	In HMP gut mycobiome data
G000507465	1.51e-05	188	0.352655	FALSE	NO	NO	NO	Kwoniella mangrovensis	associated with mangroves (PMID 17961172)	DISCARD	No known human association
G000512565	2.49e-05	334	0.252385	FALSE	NO	NO	NO	Kwoniella dejecticola	associated with frass (https://www.ncbi.nlm.nih.gov/Taxonomy/Browser/wwwtax.cgi?lvl=0&amp;id=324770)	DISCARD	No known human association
G000512585	9.69e-05	683	0	TRUE	NO	NO	NO	Kwoniella bestiolae	associated with frass (https://www.ncbi.nlm.nih.gov/Taxonomy/Browser/wwwtax.cgi?lvl=0&amp;id=324770)	DISCARD	No known human association
G000512605	4.95e-06	173	0	TRUE	NO	YES	YES	Kwoniella pini	PMID 29178920 (Table S2)	KEEP	In HMP gut mycobiome data
G000516985	0.000186476	992	0.113523	FALSE	NO	YES	YES	Pestalotiopsis fici	PMID 29178920 (Table S2)	KEEP	In HMP gut mycobiome data
G000523435	0.000451606	694	0.0441619	TRUE	YES	YES	YES	Bipolaris zeicola	PMID 29178920 (Table S2)	KEEP	Shared with WIS
G000523455	4.33e-05	525	0.0489794	TRUE	NO	YES	YES	Bipolaris oryzae	PMID 29178920 (Table S2)	KEEP	In HMP gut mycobiome data
G000527765	0.000140989	373	0	TRUE	NO	YES	YES	Bipolaris victoriae	PMID 29178920 (Table S2)	KEEP	In HMP gut mycobiome data
G000576695	2.8e-05	432	0	TRUE	NO	NO	NO	Kuraishia capsulata	associated with tunnels of insect larvae (PMID 24317973)	DISCARD	No known human association
G000585515	3.22e-06	146	0.237551	FALSE	NO	YES	YES	Cladophialophora yegresii	PMID 29178920 (Table S2)	KEEP	In HMP gut mycobiome data
G000585535	7.91e-05	230	0.351935	FALSE	NO	NO	UNKNOWN	Cladophialophora psammophila	isolated from soil but closely related to C. bantiana, which causes brain infections in humans (https://mycocosm.jgi.doe.gov/Claps1/Claps1.home.html)	KEEP	Unknown human association but not predicted contaminant
G000585565	0.00029798	856	0.284761	FALSE	NO	NO	NO	Capronia epimyces	plant-associated hyperparasite not known to cause human infections (https://mycocosm.jgi.doe.gov/Capep1/Capep1.home.html)	DISCARD	No known human association
G000585585	4.02e-06	95	0	TRUE	NO	YES	YES	Capronia coronata	PMID 29178920 (Table S2)	KEEP	In HMP gut mycobiome data
G000708205	8.83e-05	642	0.443435	FALSE	NO	NO	NO	Mixia osmundae	associated with ferns (PMID 29864002)	DISCARD	No known human association
G000709125	5.21e-06	115	0	TRUE	NO	NO	NO	Exophiala aquamarina	isolated from skin of leafy sea dragon (PMID 22403476)	DISCARD	No known human association
G000711695	1.54e-06	205	0.347307	FALSE	NO	YES	YES	Tilletiaria anomala	PMID 29178920 (Table S2)	KEEP	In HMP gut mycobiome data
G000721755	3.37e-05	467	0.308326	FALSE	NO	YES	YES	Aureobasidium subglaciale	PMID 29178920 (Table S2)	KEEP	In HMP gut mycobiome data
G000721765	3.87e-05	452	0.321558	FALSE	YES	YES	YES	Aureobasidium namibiae	PMID 29178920 (Table S2)	KEEP	Shared with WIS
G000721785	0.000831763	974	0.463954	FALSE	YES	YES	YES	Aureobasidium pullulans	PMID 29178920 (Table S2)	KEEP	Shared with WIS
G000732125	0.000536662	1531	0.354993	FALSE	NO	YES	YES	Scedosporium apiospermum	PMID 29178920 (Table S2)	KEEP	In HMP gut mycobiome data
G000747765	0.000248268	2002	0.241163	FALSE	NO	YES*	YES	Moesziomyces antarcticus	formerly named Pseudozyma antarctica, PMID 29178920 (Table S2)	KEEP	In HMP gut mycobiome data
G000760515	1.22e-05	284	0.43409	FALSE	NO	YES	YES	Mitosporidium daphniae	PMID 29178920 (Table S2)	KEEP	In HMP gut mycobiome data
G000769745	0.00490032	4216	0.328852	FALSE	YES	YES	YES	Penicillium expansum	PMID 29178920 (Table S2)	KEEP	Shared with WIS
G000803265	2.38e-08	5	NA	FALSE	NO	NO	NO	Ordospora colligata	associated with microcrustacean Daphnia sp. (PMID 25587016)	DISCARD	No known human association
G000814965	0.00217438	3288	0.17301	FALSE	NO	NO	YES	Metarhizium brunneum	PMID 28487164	KEEP	Known human association
G000835455	0.000121313	463	0.179473	FALSE	NO	NO	YES	Fonsecaea pedrosoi	PMID 17350498	KEEP	Known human association
G000835475	1.99e-05	252	0.38054	FALSE	NO	NO	YES	Cladophialophora bantiana	PMID 30822604	KEEP	Known human association
G000835495	7.28e-05	1289	0.362289	FALSE	NO	NO	YES	Cladophialophora immunda	frequently isolated from humans and genus is well known to cause human disease (PMID 25635024)	KEEP	Known human association
G000835505	0.000584926	881	0.407152	FALSE	NO	YES	YES	Exophiala xenobiotica	PMID 29178920 (Table S2)	KEEP	In HMP gut mycobiome data
G000835515	0.00161647	1033	0.257543	FALSE	NO	YES	YES	Exophiala oligosperma	PMID 29178920 (Table S2)	KEEP	In HMP gut mycobiome data
G000835555	6.63e-05	527	0.273728	FALSE	NO	YES	YES	Rhinocladiella mackenziei	PMID 29178920 (Table S2)	KEEP	In HMP gut mycobiome data
G000836115	0.000119549	711	0.188033	FALSE	NO	YES	YES	Exophiala spinifera	PMID 29178920 (Table S2)	KEEP	In HMP gut mycobiome data
G000836275	5.48e-06	85	0.0661637	TRUE	NO	YES	YES	Exophiala mesophila	PMID 29178920 (Table S2)	KEEP	In HMP gut mycobiome data
G000836295	0.00108795	2050	0.300532	FALSE	NO	YES	YES	Verruconis gallopava	PMID 29178920 (Table S2)	KEEP	In HMP gut mycobiome data
G000836435	1.15e-06	58	0.461949	FALSE	NO	NO	NO	Fonsecaea multimorphosa	isolated from feline cerebral abscess (PMID 21944218)	DISCARD	No known human association
G000938715	5.85e-05	593	0.340259	FALSE	NO	NO	UNKNOWN	Lachancea lanzarotensis	associated with fruits and alcoholic fermentation, but related Lachancea fermentati can cause infection (PMID 24884938)	KEEP	Unknown human association but not predicted contaminant
G000961545	0.000128774	613	0.222611	FALSE	NO	NO	YES	Sporothrix schenckii	PMID 21976602	KEEP	Known human association
G000968595	5.69e-06	173	0.403017	FALSE	NO	YES	YES	Rasamsonia emersonii	PMID 29178920 (Table S2)	KEEP	In HMP gut mycobiome data
G000988165	3.07e-06	12	0.5	FALSE	NO	NO	NO	Nosema ceranae	associated with honeybees (PMID 30171639)	DISCARD	No known human association
G001027345	3.75e-05	976	0.45332	FALSE	NO	YES*	YES	Cutaneotrichosporon oleaginosum	previously known as Trichosporon oleaginosus, PMID 29178920 (Table S2)	KEEP	In HMP gut mycobiome data
G001204775	0.000104745	657	0.240083	FALSE	NO	NO	YES	Aspergillus nomiae	PMID 33414771	KEEP	Known human association
G001278385	0.000949392	1702	0.410449	FALSE	NO	YES	YES	Malassezia pachydermatis	PMID 29178920 (Table S2)	KEEP	In HMP gut mycobiome data
G001298625	0.000424373	481	0.274023	FALSE	NO	NO	NO	Saccharomyces eubayanus	associated with beer fermentation (PMID 30175956)	DISCARD	No known human association
G001299255	9.13e-05	669	0.403712	FALSE	NO	NO	NO	Phialophora attinorum	synonym is Phialophora attae, associated with ants (PMID 26586868)	DISCARD	No known human association
G001329695	0.00138962	1514	0.350096	FALSE	YES	YES	YES	Rhodotorula graminis	PMID 29178920 (Table S2)	KEEP	Shared with WIS
G001417885	0.000477037	743	0.433843	FALSE	NO	YES	YES	Kluyveromyces marxianus	PMID 29178920 (Table S2)	KEEP	In HMP gut mycobiome data
G001447935	0.000295908	756	0.185292	FALSE	NO	YES	YES	Debaryomyces fabryi	PMID 29178920 (Table S2)	KEEP	In HMP gut mycobiome data
G001477535	2.17e-05	400	0.413889	FALSE	YES	YES	YES	Pneumocystis jirovecii	PMID 29178920 (Table S2)	KEEP	Shared with WIS
G001477545	1.53e-05	333	0.399637	FALSE	NO	NO	YES	Pneumocystis carinii	PMID 22167405	KEEP	Known human association
G001481775	0.00123128	2828	0.049792	TRUE	NO	YES	YES	Trichoderma gamsii	PMID 29178920 (Table S2)	KEEP	In HMP gut mycobiome data
G001500285	0.000101836	1081	0.353649	FALSE	NO	YES	YES	Phialocephala scopiformis	PMID 29178920 (Table S2)	KEEP	In HMP gut mycobiome data
G001619985	0.000208978	1066	0.13233	FALSE	NO	YES	YES	Xylona heveae	PMID 29178920 (Table S2)	KEEP	In HMP gut mycobiome data
G001636725	0.00591265	4102	0.0873329	TRUE	NO	NO	NO	Cordyceps fumosorosea	entomopathogenic fungus (PMID 33670783)	DISCARD	No known human association
G001638985	0.000376326	1698	0.0525028	TRUE	NO	YES	YES	Phycomyces blakesleeanus	PMID 29178920 (Table S2)	KEEP	In HMP gut mycobiome data
G001640025	7.68e-05	794	0.19508	FALSE	NO	YES	YES	Sugiyamaella lignohabitans	PMID 29178920 (Table S2)	KEEP	In HMP gut mycobiome data
G001641265	0.00209318	3357	0.14333	FALSE	NO	NO	NO	Pseudogymnoascus destructans	cause of bat white nose syndrome (PMID 30289352)	DISCARD	No known human association
G001642045	8.18e-05	149	0.408936	FALSE	NO	NO	NO	Paraphaeosphaeria sporulosa	synonym is Coniothyrium sporulosum, soil fungus (PMID 20467483)	DISCARD	No known human association
G001642055	0.000956695	1247	0.344489	FALSE	YES	YES	YES	Alternaria alternata	PMID 29178920 (Table S2)	KEEP	Shared with WIS
G001642475	0.000249106	995	0.21823	FALSE	NO	NO	YES	Fonsecaea monophora	PMID 28660464	KEEP	Known human association
G001646965	0.000146348	801	0.401875	FALSE	NO	NO	YES	Fonsecaea nubica	PMID 20302550	KEEP	Known human association
G001651985	9.89e-05	864	0.148114	FALSE	NO	YES	YES	Fonsecaea erecta	PMID 29178920 (Table S2)	KEEP	In HMP gut mycobiome data
G001653235	0.000246288	1308	0.187498	FALSE	NO	NO	NO	Pochonia chlamydosporia	fungal egg parasite of root-knot and cyst nematodes (PMID 31456811)	DISCARD	No known human association
G001653265	9.27e-05	380	0.452099	FALSE	NO	YES	YES	Purpureocillium lilacinum	PMID 29178920 (Table S2)	KEEP	In HMP gut mycobiome data
G001661235	1.55e-05	210	0.377179	FALSE	NO	YES	YES	Pichia membranifaciens	PMID 29178920 (Table S2)	KEEP	In HMP gut mycobiome data
G001661255	6.5e-05	597	0.271957	FALSE	YES	YES	YES	Wickerhamomyces anomalus	PMID 29178920 (Table S2)	KEEP	Shared with WIS
G001661265	3.7e-05	613	0.1632	FALSE	NO	YES	YES	Saitoella complicata	PMID 29178920 (Table S2)	KEEP	In HMP gut mycobiome data
G001661335	4.95e-06	104	0.425467	FALSE	NO	YES	YES	Babjeviella inositovora	PMID 29178920 (Table S2)	KEEP	In HMP gut mycobiome data
G001661345	5.98e-05	924	0	TRUE	NO	YES	YES	Ascoidea rubescens	PMID 29178920 (Table S2)	KEEP	In HMP gut mycobiome data
G001661395	0.00201542	3208	0.0455451	TRUE	YES	YES	YES	Hyphopichia burtonii	PMID 29178920 (Table S2)	KEEP	Shared with WIS
G001661405	0.000834621	1191	0.35884	FALSE	YES	YES	YES	Cyberlindnera jadinii	PMID 29178920 (Table S2)	KEEP	Shared with WIS
G001661415	1.96e-06	65	0.364473	FALSE	NO	YES*	YES	Suhomyces tanzawaensis	basionym is Candida tanzawaensis, which is found in PMID 29178920 (Table S2)	KEEP	In HMP gut mycobiome data
G001662655	2.84e-05	959	0	TRUE	NO	NO	NO	Pseudogymnoascus verrucosus	isolated from a bog in Canada (PMID 16894976)	DISCARD	No known human association
G001664035	0.000138126	702	0.29936	FALSE	NO	YES	YES	Metschnikowia bicuspidata	PMID 29178920 (Table S2)	KEEP	In HMP gut mycobiome data
G001664045	8.11e-05	716	0.382653	FALSE	NO	NO	YES	Ogataea polymorpha	has been isolated from an infected human knee, a catheter-related fungemia (p. 665, Kurtzman, Cletus P. "Ogataea Y. Yamada, K. Maeda & Mikata (1994)." The Yeasts. Elsevier, 2011. 645-671.)	KEEP	Known human association
G001672515	0.000486619	1817	0.0119381	TRUE	NO	YES	YES	Colletotrichum higginsianum	PMID 29178920 (Table S2)	KEEP	In HMP gut mycobiome data
G001720155	1.96e-05	107	0.452379	FALSE	NO	NO	UNKNOWN	Cryptococcus wingfieldii	not pathogenic to humans (PMID 31186317)	KEEP	Unknown human association but not predicted contaminant
G001720205	9.1e-05	2999	0.291133	FALSE	NO	NO	UNKNOWN	Cryptococcus amylolentus	not pathogenic to humans (PMID 31186317)	KEEP	Unknown human association but not predicted contaminant
G001773325	0.00032492	1199	0.298519	FALSE	NO	NO	NO	Penicillium arizonense	soil fungus (PMID 27739446)	DISCARD	No known human association
G001792695	0.000145002	773	0.279988	FALSE	NO	NO	UNKNOWN	Aspergillus bombycis	environmental fungus	KEEP	Unknown human association but not predicted contaminant
G001831195	0.00397009	5351	0.129641	FALSE	NO	NO	NO	Colletotrichum orchidophilum	plant-pathogenic fungus (PMID 29649963)	DISCARD	No known human association
G001883845	0.000222407	1438	0.312021	FALSE	NO	NO	NO	Diplodia corticola	tree fungus (Smahi, H., et al. "Molecular characterization and pathogenicity of Diplodia corticola and other Botryosphaeriaceae species associated with canker and dieback of Quercus suber in Algeria." Mycosphere 8.2 (2017): 1261-1272.)	DISCARD	No known human association
G001890105	7.17e-05	836	0	TRUE	NO	NO	NO	Penicilliopsis zonata	soil fungus (https://www.atcc.org/products/16867)	DISCARD	No known human association
G001890805	0.0082028	5688	0.236035	FALSE	NO	NO	YES	Aspergillus glaucus	PMID 17665232	KEEP	Known human association
G001890905	0.000128522	949	0.307976	FALSE	NO	YES	YES	Aspergillus aculeatus	PMID 27263029 (Table 2), 29178920 (Table S2)	KEEP	In HMP gut mycobiome data
G001907595	0.00160723	2175	0.223497	FALSE	NO	NO	YES	Talaromyces atroroseus	PMID 31504774	KEEP	Known human association
G002079055	0.00183388	778	0.315166	FALSE	NO	NO	NO	Saccharomyces paradoxus	tree fungus (PMID 25706044)	DISCARD	No known human association
G002102565	0.000327044	1301	0.352875	FALSE	NO	NO	UNKNOWN	Kockovaella imperatae	non-pathogenic fungus (PMID 31200551)	KEEP	Unknown human association but not predicted contaminant
G002105155	0.00703961	6468	0.0170223	TRUE	NO	NO	NO	Lobosporangium transversale	soil fungus (https://mycocosm.jgi.doe.gov/Lobtra1/Lobtra1.home.html)	DISCARD	No known human association
G002117355	0.00013293	810	0	TRUE	NO	NO	NO	Postia placenta	brown rot fungus (PMID 27208101)	DISCARD	No known human association
G002237265	0.00224875	4323	0.134792	FALSE	NO	NO	YES	Aspergillus thermomutatus	Neosartorya pseudofischeri is the telemorph of Aspergillus thermomutatus and can cause infections (PMID 23356572)	KEEP	Known human association
G002251995	8.42e-05	721	0.428411	FALSE	NO	NO	NO	Wickerhamiella sorbophila	synonym is Candida sorbophila, isolated from wastewater of a petrochemical factory (PMID 28589225)	DISCARD	No known human association
G002708625	0.000174216	445	0.0115482	TRUE	NO	NO	YES	Rhizopus microsporus	PMID 32310081	KEEP	Known human association
G002742065	0.000100191	558	0.373089	FALSE	NO	NO	NO	Cercospora beticola	leaf spot fungus (PMID 30785376)	DISCARD	No known human association
G002775015	0.00561048	4480	0.179985	FALSE	NO	YES	YES	Candida auris	PMID 29178920 (Table S2)	KEEP	In HMP gut mycobiome data
G002847045	0.000156436	518	0.0872633	TRUE	NO	NO	YES	Aspergillus candidus	PMID 27263029 (Table 2)	KEEP	Known human association
G002847465	0.000379662	1355	0.272506	FALSE	NO	NO	YES	Aspergillus novofumigatus	PMID 23161769	KEEP	Known human association
G002847485	0.000505992	1740	0.13233	FALSE	NO	YES	YES	Aspergillus campestris	PMID 29178920 (Table S2)	KEEP	In HMP gut mycobiome data
G002849105	0.00196078	3298	0.25846	FALSE	NO	NO	UNKNOWN	Aspergillus steynii	environmental fungus (PMID 25492980)	KEEP	Unknown human association but not predicted contaminant
G002865645	0.000154721	1810	0.064487	TRUE	NO	NO	NO	Hyaloscypha bicolor	basionym: basionym is Meliniomyces bicolor, which is a root associated fungus (Hambleton, Sarah, and Lynne Sigler. "Meliniomyces, a new anamorph genus for root-associated fungi with phylogenetic affinities to Rhizoscyphus ericae (‚â° Hymenoscyphus ericae), Leotiomycetes." Studies in Mycology 53 (2005): 1-27.)	DISCARD	No known human association
G002926055	0.000106468	598	0.0248707	TRUE	NO	NO	YES	Candida haemuloni	PMID 29095200	KEEP	Known human association
G002926085	0.000827994	1857	0.0056756	TRUE	NO	NO	YES	Candida duobushaemulonis	NCBI links for C. duobushaemulonis point to C. duobushaemulonii, which can cause infection (PMID 32600658)	KEEP	Known human association
G003013735	0.000507492	1809	0.364854	FALSE	NO	NO	YES	Candida pseudohaemulonis	referred to as C. pseudohaemulonii in the literature, which can cause bloodstream infections (PMID 20560864)	KEEP	Known human association
G003019875	0.000503985	2076	0.351822	FALSE	NO	NO	NO	Amorphotheca resinae	associated with rich hydrocarbon environments (jet fuel, cosmetics, wood)	DISCARD	No known human association
G003025095	0.000142518	499	0.184329	FALSE	NO	NO	YES	Trichoderma harzianum	PMID 19169948	KEEP	Known human association
G003025105	0.00341976	4136	0.304405	FALSE	NO	NO	YES	Trichoderma asperellum	PMID 24719448 (Table 1, Table 2)	KEEP	Known human association
G003025115	0.000369283	1914	0.318736	FALSE	NO	NO	YES	Trichoderma citrinoviride	PMID 24719448 (Table 1, Table 2)	KEEP	Known human association
G003054445	0.000210167	1379	0	TRUE	NO	NO	YES	Pichia kudriavzevii	PMID 29134932	KEEP	Known human association
G003144115	3.09e-05	662	0.338171	FALSE	YES	NO	NO	Tilletiopsis washingtonensis	plant fungus (https://mycocosm.jgi.doe.gov/Tilwa1/Tilwa1.home.html)	KEEP	Shared with WIS
G003144135	0.000240465	1407	0.432922	FALSE	NO	NO	UNKNOWN	Pseudomicrostroma glucosiphilum	isolated from air (Kijpornyongpan, Teeratas, and M. Catherine Aime. "Taxonomic revisions in the Microstromatales: two new yeast species, two new genera, and validation of Jaminaea and two Sympodiomycopsis species." Mycological Progress 16.5 (2017): 495-505.)	KEEP	Unknown human association but not predicted contaminant
G003144195	0.00172212	2403	0.0163914	TRUE	NO	NO	NO	Ceraceosorus guamensis	leaf associated fungus (https://mycocosm.jgi.doe.gov/Cersp1/Cersp1.home.html)	DISCARD	No known human association
G003144205	0.000574905	1964	0.223317	FALSE	NO	NO	NO	Meira miltonrushii	leaf associated fungus (https://mycocosm.jgi.doe.gov/Meimi1/Meimi1.home.html)	DISCARD	No known human association
G003144245	7.43e-05	2099	0.270469	FALSE	NO	NO	NO	Jaminaea rosea	leaf associated fungus (https://mycocosm.jgi.doe.gov/Jamsp1/Jamsp1.home.html)	DISCARD	No known human association
G003144295	0.000118805	1138	0.273728	FALSE	NO	NO	NO	Acaromyces ingoldii	endophytic fungus (PMID 32010472)	DISCARD	No known human association
G003184525	0.0004048	1392	0.279861	FALSE	NO	NO	NO	Aspergillus sclerotioniger	associated with green coffee beans	DISCARD	No known human association
G003184535	0.00150131	2573	0.095235	TRUE	NO	NO	NO	Aspergillus eucalypticola	associated with eucalyptus leaves	DISCARD	No known human association
G003184545	0.00113643	2671	0.0733042	TRUE	NO	NO	UNKNOWN	Aspergillus heteromorphus	associated with crops	DISCARD	Unknown human association and predicted contaminant
G003184585	0.00291623	4458	0.0398441	TRUE	NO	NO	UNKNOWN	Aspergillus saccharolyticus	isolated from toilet seat (PMID 21335500)	DISCARD	Unknown human association and predicted contaminant
G003184625	0.00225699	3355	0.328189	FALSE	NO	NO	YES	Aspergillus neoniger	PMID 34022772	KEEP	Known human association
G003184695	0.000663339	2593	0.0962998	TRUE	NO	NO	YES	Aspergillus brunneoviolaceus	A. brunneoviolaceus is a synonym of A. fijiensis and A. fijiensis can cause infection (PMID 23355969); Perrone, Giancarlo, et al. "Aspergillus fijiensis n. sp. isolated from bronchial washings in a human case of bronchiectasis with invasive aspergillosis: the first report. Microbiology Discovery." Microbiology Discovery 1.9 (2013).	KEEP	Known human association
G003184745	0.00167118	3544	0.294678	FALSE	NO	NO	YES	Aspergillus uvarum	PMID 27263029 (Table 2)	KEEP	Known human association
G003184755	0.00510932	4858	0.363827	FALSE	NO	NO	YES	Aspergillus piperis	PMID 34022772	KEEP	Known human association
G003184765	0.00094812	2955	0.155428	FALSE	NO	NO	YES	Aspergillus aculeatinus	Perrone, G., et al. "Aspergillus aculeatinus n. sp. in chronic human dacryocystitis; the first report."¬†J Infect Dis Antimicrob Agents¬†29 (2012): 89-97.	KEEP	Known human association
G003184785	0.002589	4201	0	TRUE	NO	NO	YES	Aspergillus japonicus	PMID 27263029 (Table 2), 34022772	KEEP	Known human association
G003184835	0.00235268	3747	0.0873329	TRUE	NO	NO	UNKNOWN	Aspergillus costaricensis	environmental fungus	DISCARD	Unknown human association and predicted contaminant
G003184845	0.000308791	1595	0.275793	FALSE	NO	NO	UNKNOWN	Aspergillus ibericus	associated with crops	KEEP	Unknown human association but not predicted contaminant
G003184865	0.001219	2197	0.123893	FALSE	NO	NO	UNKNOWN	Aspergillus homomorphus	environmental fungus	KEEP	Unknown human association but not predicted contaminant
G003184925	0.00599107	4946	0.109949	FALSE	NO	NO	UNKNOWN	Aspergillus vadensis	environmental fungus	KEEP	Unknown human association but not predicted contaminant
G003290485	0.0228518	4652	0.426464	FALSE	YES	YES	YES	Malassezia restricta	PMID 29178920 (Table S2)	KEEP	Shared with WIS
G003316985	0.000194811	577	0.44696	FALSE	NO	NO	NO	Fusarium coffeatum	grass associated fungus (PMID 32467911, Table 1)	DISCARD	No known human association
G003344945	0.0317947	8230	0.315143	FALSE	NO	NO	YES	Aspergillus welwitschiae	PMID 34022772	KEEP	Known human association
G003357145	9.02e-07	64	0.280513	FALSE	NO	NO	NO	Venustampulla echinocandica	soil fungus (PMID 31613712)	DISCARD	No known human association
G003369625	0.000246816	1064	0.289546	FALSE	NO	NO	UNKNOWN	Aspergillus mulundensis	environmental fungus	KEEP	Unknown human association but not predicted contaminant
G003426965	0.00589683	5168	0.201244	FALSE	NO	NO	YES	Aspergillus tanneri	PMID 22855513	KEEP	Known human association
G003711515	0.000450173	1695	0.376889	FALSE	NO	NO	NO	Sodiomyces alkalinus	soil fungus (PMID 24761040)	DISCARD	No known human association
G003851025	0.000100896	911	0.409275	FALSE	NO	NO	NO	Sparassis crispa	cauliflower mushfroom (PMID 23586068)	DISCARD	No known human association
G003942205	0.000333146	1242	0	TRUE	NO	NO	NO	Apiotrichum porosum	soil fungus (PMID 12702459)	DISCARD	No known human association
G004022145	0.00174054	2941	0.192308	FALSE	YES	NO	YES	Byssochlamys spectabilis	Paecilomyces variotii is the asexual state of Byssochlamys spectabilis and can cause infection (PMID 33254240)	KEEP	Shared with WIS
G004154835	0.00109722	2443	0.31288	FALSE	NO	NO	YES	Alternaria arborescens	PMID 25370461	KEEP	Known human association
G004337985	0.0667246	9775	0.217097	FALSE	NO	NO	UNKNOWN	Pyricularia pennisetigena	pathogenic to grass and barley but also recently identified in a metagenomic study of tuberculosis-infected lung-derived BAL (PMID 34589441; Reges, Juliana Teodora de Assis, et al. "Pyricularia pennisetigena and P. zingibericola from invasive grasses infect signal grass, barley and wheat." Pesquisa Agropecu√°ria Tropical 46 (2016): 206-214.)	KEEP	Unknown human association but not predicted contaminant
G004353045	0.00115934	2577	0.328036	FALSE	NO	NO	NO	Phialemoniopsis curvata	isolated from diesel fuel (PMID 31346009)	DISCARD	No known human association
G004355905	0.0431588	8901	0.31941	FALSE	NO	NO	NO	Pyricularia grisea	plant fungus (PMID 25492987)	DISCARD	No known human association
G005498985	0.000194629	1413	0.409998	FALSE	YES	NO	NO	Sporisorium graminicola	soil fungus (PMID 31624158)	KEEP	Shared with WIS
G006535985	0.000143488	682	0.295949	FALSE	NO	NO	NO	Synchytrium microbalum	isolated from pollen bait placed with a collection from a small acidic lake (PMID 27567721)	DISCARD	No known human association
G007821495	0.000239874	1087	0.311325	FALSE	NO	NO	NO	Lachnellula hyalina	plant fungus; several spp. of Lachnuellula cause conifer canker disease	DISCARD	No known human association
G008629635	0.000192945	1871	0.413185	FALSE	NO	NO	NO	Kwoniella shandongensis	soil and tree fungus (PMID 22447698)	DISCARD	No known human association
G008694065	0.000231003	1195	0.251087	FALSE	NO	NO	NO	Daldinia childiae	plant fungus (PMID 32241861)	DISCARD	No known human association
G008704595	0.0141249	5677	0.161254	FALSE	NO	NO	YES	Diutina rugosa	synonym is Candida rugosa, which can cause infection (PMID 31203366, 30956064)	KEEP	Known human association
G009176365	0.00844877	5625	0.358696	FALSE	NO	NO	YES	Aspergillus alliaceus	PMID 27263029 (Table 2)	KEEP	Known human association
G009193445	0.0277739	8446	0.314536	FALSE	NO	NO	YES	Aspergillus pseudotamarii	PMID 24432226	KEEP	Known human association
G009193585	7.53e-05	662	0.399641	FALSE	NO	NO	YES	Aspergillus caelatus	PMID 30690215	KEEP	Known human association
G009193645	0.057773	9680	0.304067	FALSE	NO	NO	YES	Aspergillus pseudonomius	PMID 31447794	KEEP	Known human association
G009771025	0.00215956	4821	0	TRUE	NO	NO	NO	Colletotrichum fructicola	crop fungus (PMID 32878188)	DISCARD	No known human association
G010015565	5.11e-05	354	0.299178	FALSE	NO	NO	NO	Dissoconium aciculare	crop fungus (PMID 23105157)	DISCARD	No known human association
G010015585	1.28e-05	343	0.328866	FALSE	NO	NO	UNKNOWN	Eremomyces bilateralis	isolated from mammal dung (PMID 32206138)	KEEP	Unknown human association but not predicted contaminant
G010015735	5.69e-05	666	0	TRUE	NO	NO	NO	Aaosphaeria arxii	crop fungus (https://mycocosm.jgi.doe.gov/Aaoar1/Aaoar1.home.html)	DISCARD	No known human association
G010015815	0.000111715	1262	0.0436668	TRUE	NO	NO	NO	Dothidotthia symphoricarpi	associated with Symphoricarpos occidentalis (wolfberry) (https://mycocosm.jgi.doe.gov/Dotsy1/Dotsy1.home.html)	DISCARD	No known human association
G010093505	8.51e-05	660	0.442149	FALSE	NO	NO	NO	Neohortaea acidophila	synonym of Hortaea acidophila, isolated from extract of lignite (PMID 15704285)	DISCARD	No known human association
G010093535	0.000158911	669	0.33343	FALSE	NO	NO	NO	Lindgomyces ingoldianus	aquatic and plant associated fungus (PMID 20524604)	DISCARD	No known human association
G010093595	1.35e-05	432	0.368567	FALSE	NO	NO	NO	Mytilinidion resinicola	tree fungus (https://mycocosm.jgi.doe.gov/Mytre1/Mytre1.home.html)	DISCARD	No known human association
G010093625	0.000379986	1219	0.327047	FALSE	NO	NO	UNKNOWN	Macroventuria anomochaeta	predicted to be a plant pathogen based on genome (PMID 32206138, Fig 6) but the genus was also recently implicated in respiratory disease exacerbations (PMID 32184111)	KEEP	Unknown human association but not predicted contaminant
G010093815	0.000240918	2378	0.311778	FALSE	NO	NO	NO	Pseudovirgaria hyperparasitica	rust and plant associated (PMID 18490996, 22679589)	DISCARD	No known human association
G010093885	0.00383815	4715	0.098894	TRUE	NO	NO	NO	Aplosporella prunicola	associated with dead branches of nectarine (https://mycocosm.jgi.doe.gov/Aplpr1/Aplpr1.home.html)	DISCARD	No known human association
G010093935	2.85e-05	199	0.25467	FALSE	NO	NO	NO	Zasmidium cellare	wine cellar mold (PMID 27521628)	DISCARD	No known human association
G010094035	7.06e-05	607	0.187127	FALSE	NO	NO	NO	Trematosphaeria pertusa	associated with aquatic wood decay (https://mycocosm.jgi.doe.gov/Trepe1/Trepe1.home.html)	DISCARD	No known human association
G010094085	7.48e-05	729	0.346099	FALSE	NO	NO	NO	Westerdykella ornata	isolated from mangrove mud (https://mycocosm.jgi.doe.gov/Wesor1/Wesor1.home.html)	DISCARD	No known human association
G010094145	0.000160996	1776	0.285117	FALSE	NO	NO	NO	Didymella exigua	plant fungus (https://mycocosm.jgi.doe.gov/Didex1/Didex1.home.html)	DISCARD	No known human association
G010724455	0.000252562	894	0	TRUE	NO	NO	YES	Aspergillus lentulus	PMID 27263029 (Table 2)	KEEP	Known human association
G011692745	5.51e-05	677	0.325152	FALSE	NO	NO	YES	Arthroderma uncinatum	PMID 32191365	KEEP	Known human association
G900007375	0.000718402	2290	0.302617	FALSE	NO	NO	UNKNOWN	Fusarium venenatum	potentially associated with allergic reactions (PMID 12401831)	KEEP	Unknown human association but not predicted contaminant
G900067095	0.00177046	2939	0.27921	FALSE	NO	YES	YES	Fusarium proliferatum	PMID 29178920 (Table S2)	KEEP	In HMP gut mycobiome data
G900074925	0.0339158	4028	0.442871	FALSE	YES	NO	NO	Ramularia collo-cygni	barley fungus	KEEP	Shared with WIS
G900079805	0.000101035	1103	0.364915	FALSE	NO	YES	YES	Fusarium fujikuroi	PMID 29178920 (Table S2)	KEEP	In HMP gut mycobiome data
G902498895	0.00676112	5783	0.0480899	TRUE	NO	NO	UNKNOWN	Saprochaete ingens		DISCARD	Unknown human association and predicted contaminant
G000277815	3.31e-07	17	0.421746	FALSE	NO	NO	YES	Encephalitozoon hellem	PMID 1920150	KEEP	Known human association
