# Supplementary material for: Pan-cancer analyses reveal cancer-type-specific fungal ecologies and bacteriome interactions
Source: Cell. 2022 Sep 29;185(20):3789–3806.e17. doi: 10.1016/j.cell.2022.09.005 (PMC9567272; doi:10.1016/j.cell.2022.09.005)
Supplement: Table S4. Pan-TCGA fungal genome coverages, related to Figure 5, Data S1, and STAR Methods [file mmc4.xlsx]

## Sheet: Table S4
Table S4. Pan-TCGA fungal genome coverages, related to Figure 5, Data S1, and STAR Methods.
Note that this table contains the following worksheets:
Worksheet	Title
4.1	Pan-TCGA fungal genome coverages, related to Figure 5 and STAR Methods.
4.2	Per-sample pan-TCGA fungal genome coverages, related to Data S1.

## Sheet: Table S4.1
Table S4.1. Pan-TCGA fungal genome coverages, related to Figure 5 and STAR Methods.
OGU	covered_length	total_length	coverage_ratio	species
G000146045	12121399	12157425	0.997037	Saccharomyces cerevisiae
G003290485	7269088	7369807	0.986334	Malassezia restricta
G000182965	12021257	14282806	0.841659	Candida albicans
G000181695	3632704	8959438	0.405461	Malassezia globosa
G000003855	26409972	75406772	0.350233	Blastomyces gilchristii
G000226395	9758700	32224695	0.302833	Penicillium rubens
G002079055	3063377	12093003	0.253318	Saccharomyces paradoxus
G001642055	4111437	32992394	0.124618	Alternaria alternata
G004154835	3596204	33949929	0.105927	Alternaria arborescens
G000026945	1462577	14618562	0.100049	Candida dubliniensis
G000721785	2941007	29624778	0.0992752	Aureobasidium pullulans
G000002545	1112432	12338568	0.0901589	[Candida] glabrata
G001661405	958407	13019915	0.0736108	Cyberlindnera jadinii
G000006335	693604	14630599	0.0474078	Candida tropicalis
G000300575	1424553	30234305	0.0471171	Agaricus bisporus
G004353045	1609976	40373728	0.0398768	Phialemoniopsis curvata
G000349305	240871	7670969	0.0314003	Malassezia sympodialis
G000006445	303690	12182088	0.0249292	Debaryomyces hansenii
G000091025	193609	9119452	0.0212303	Eremothecium gossypii
G001298625	234465	11734633	0.0199806	Saccharomyces eubayanus
G900007375	761100	38660286	0.0196869	Fusarium venenatum
G000769745	609280	32363668	0.018826	Penicillium expansum
G000149425	193544	10610114	0.0182415	Meyerozyma guilliermondii
G000185945	257850	18375020	0.0140326	Cryptococcus gattii VGI
G001417885	150197	10966627	0.0136958	Kluyveromyces marxianus
G000243375	124605	9220818	0.0135134	Torulaspora delbrueckii
G000002515	143173	10729567	0.0133438	Kluyveromyces lactis
G000315645	345368	26054211	0.0132557	Penicillium digitatum
G002775015	164394	12741558	0.0129022	[Candida] auris
G000149645	409456	31778757	0.0128846	Aspergillus fischeri
G000149955	630627	61388614	0.0102727	Fusarium oxysporum
G000002525	196013	20551017	0.00953787	Yarrowia lipolytica
G000003835	113082	12115052	0.00933401	Clavispora lusitaniae
G003184545	327887	35611647	0.0092073	Aspergillus heteromorphus
G900067095	410859	45210944	0.0090876	Fusarium proliferatum
G000835515	345585	38227354	0.00904025	Exophiala oligosperma
G000263375	78030	9816686	0.00794871	Wallemia mellicola
G001447935	92352	11707957	0.00788797	Debaryomyces fabryi
G902498895	166700	21189308	0.00786718	Saprochaete ingens
G900079805	335986	43832534	0.00766522	Fusarium fujikuroi
G001329695	147691	21014498	0.00702805	Rhodotorula graminis
G001661255	98057	14146466	0.00693155	Wickerhamomyces anomalus
G000149555	287457	41845334	0.00686951	Fusarium verticillioides
G000146915	241267	37216127	0.00648286	Parastagonospora nodorum
G001890805	178331	27994982	0.00637011	Aspergillus glaucus
G000143535	269987	42630406	0.0063332	Botrytis cinerea
G005498985	118595	19566268	0.0060612	Sporisorium graminicola
G002849105	228395	37848680	0.00603442	Aspergillus steynii
G000149685	92781	15547812	0.00596746	Lodderomyces elongisporus
G000237345	66861	11219719	0.00595924	Naumovozyma castellii
G001278385	48435	8152448	0.00594116	Malassezia pachydermatis
G002251995	47941	8153160	0.00588005	Wickerhamiella sorbophila
G003054445	63011	10812635	0.00582753	Pichia kudriavzevii
G000171015	192453	36144224	0.00532458	Trichoderma atroviride
G001672515	255215	50716583	0.00503218	Colletotrichum higginsianum
G001641265	172296	35819841	0.00481007	Pseudogymnoascus destructans
G000149585	156974	33035906	0.00475162	Histoplasma capsulatum
G000150035	67574	14680191	0.00460307	Vanderwaltozyma polyspora
G000167675	150625	33397233	0.0045101	Trichoderma reesei
G000002715	119094	27862281	0.00427438	Aspergillus clavatus
G002105155	180950	42771689	0.0042306	Lobosporangium transversale
G000240135	152748	36458406	0.00418965	Fusarium graminearum
G001664045	36641	8974491	0.00408279	Ogataea polymorpha
G000227115	54981	13527780	0.0040643	Naumovozyma dairenensis
G003316985	150948	37780712	0.00399537	Fusarium coffeatum
G003184535	131963	34795012	0.00379258	Aspergillus eucalypticola
G000315875	47765	12659541	0.00377304	Candida orthopsilosis
G000026365	35716	9764755	0.00365764	Zygosaccharomyces rouxii
G000315915	51223	14048773	0.00364608	Tetrapisispora blattae
G000304475	40271	11130360	0.00361812	Kazachstania africana
G002847485	100151	28258716	0.00354407	Aspergillus campestris
G000264905	164316	46514783	0.00353255	Stereum hirsutum
G000150735	105596	29953660	0.00352531	Paracoccidioides brasiliensis
G002847465	110150	32441349	0.00339536	Aspergillus novofumigatus
G000002855	110327	34007051	0.00324424	Aspergillus niger
G001481775	121907	37911671	0.00321555	Trichoderma gamsii
G000150705	101556	32927428	0.00308424	Paracoccidioides lutzii
G001773325	102671	33736952	0.00304328	Penicillium arizonense
G001661395	37245	12403630	0.00300275	Hyphopichia burtonii
G000348985	32460	10846061	0.00299279	Kazachstania naganishii
G000747765	52386	18115885	0.00289172	Moesziomyces antarcticus
G000223485	37388	13182239	0.00283624	Spathaspora passalidarum
G000142805	28900	10393002	0.00278072	Lachancea thermotolerans
G000002655	81400	29385098	0.00277011	Aspergillus fumigatus
G001661345	47707	17505238	0.0027253	Ascoidea rubescens
G000003515	60699	22350618	0.00271576	Uncinocarpus reesii
G000149985	100941	37998405	0.00265645	Pyrenophora tritici-repentis
G003025115	86964	33225801	0.00261736	Trichoderma citrinoviride
G000204055	263974	101138248	0.00261003	Melampsora larici-populina
G000359705	109959	43021665	0.0025559	Exserohilum turcicum
G003344945	94895	37519776	0.0025292	Aspergillus welwitschiae
G002926085	31743	12580540	0.00252318	[Candida] duobushaemulonis
G000523435	77705	31284796	0.00248379	Bipolaris zeicola
G000236905	30000	12115390	0.00247619	Tetrapisispora phaffii
G000182805	93655	38423023	0.00243747	Sordaria macrospora
G000001985	69678	28652885	0.0024318	Talaromyces marneffei
G000230375	109300	45126119	0.0024221	Leptosphaeria maculans
G000354255	79762	32933287	0.00242193	Bipolaris maydis
G000027005	22295	9216438	0.00241905	Komagataella phaffii
G000235365	22843	9669564	0.00236236	Eremothecium cymbalariae
G000523455	73762	31374457	0.00235102	Bipolaris oryzae
G000721755	59597	25798196	0.00231012	Aureobasidium subglaciale
G003025105	85877	37472970	0.0022917	Trichoderma asperellum
G010094145	78815	34392727	0.00229162	Didymella exigua
G000184455	86584	37912234	0.0022838	Aspergillus oryzae
G000721765	57790	25429521	0.00227256	Aureobasidium namibiae
G000006275	83184	36898944	0.00225437	Aspergillus flavus
G000527765	73949	32843075	0.00225159	Bipolaris victoriae
G000938715	24759	11092591	0.00223203	Lachancea lanzarotensis
G003184835	81988	36949618	0.00221891	Aspergillus costaricensis
G001640025	35300	15938318	0.00221479	Sugiyamaella lignohabitans
G003184625	77566	35419804	0.0021899	Aspergillus neoniger
G003184755	73696	35281251	0.00208881	Aspergillus piperis
G004022145	61865	30107509	0.0020548	Byssochlamys spectabilis
G000143365	71196	34887659	0.00204072	Chaetomium globosum
G000143185	78479	38482726	0.00203933	Schizophyllum commune
G008694065	77567	38655209	0.00200664	Daldinia childiae
G004355905	89328	44558422	0.00200474	Pyricularia grisea
G001653265	76652	38537841	0.00198901	Purpureocillium lilacinum
G004337985	96640	49119180	0.00196746	Pyricularia pennisetigena
G000182925	80786	41102778	0.00196546	Neurospora crassa
G001477535	16325	8397620	0.001944	Pneumocystis jirovecii
G003184925	68964	35664554	0.00193369	Aspergillus vadensis
G000281105	54852	28648681	0.00191464	Coniosporium apollinis
G000303195	70456	36978859	0.0019053	Fusarium pseudograminearum
G000149335	53191	29016139	0.00183315	Coccidioides immitis
G000338995	62047	34412227	0.00180305	Bipolaris sorokiniana
G003144135	30961	17184862	0.00180164	Pseudomicrostroma glucosiphilum
G000151335	47960	27014492	0.00177534	Coccidioides posadasii
G002102565	30540	17466453	0.0017485	Kockovaella imperatae
G002237265	53950	30958894	0.00174263	Aspergillus thermomutatus
G000149615	50608	29364542	0.00172344	Aspergillus terreus
G010724455	51842	30244490	0.0017141	Aspergillus lentulus
G010093625	56918	33337586	0.00170732	Macroventuria anomochaeta
G000170995	66422	39024506	0.00170206	Trichoderma virens
G003851025	65946	39020969	0.00169001	Sparassis crispa
G009193645	60959	37787974	0.00161319	Aspergillus pseudonomius
G000149845	18764	11733774	0.00159914	Schizosaccharomyces japonicus
G002926055	21163	13314543	0.00158946	[Candida] haemuloni
G000150825	51381	32863508	0.00156347	Verticillium alfalfae
G000320565	45530	29353523	0.00155109	Sphaerulina musiva
G000708205	20832	13637588	0.00152754	Mixia osmundae
G001661415	19525	13136504	0.00148632	Suhomyces tanzawaensis
G003942205	37606	25480076	0.0014759	Apiotrichum porosum
G000219625	58405	39686651	0.00147165	Zymoseptoria tritici
G000209165	22671	15441319	0.0014682	Scheffersomyces stipitis
G000149035	75004	51657367	0.00145195	Colletotrichum graminicola
G000146945	55581	38459884	0.00144517	Sclerotinia sclerotiorum
G000151425	32111	22530713	0.00142521	Trichophyton rubrum
G001636725	47583	33494542	0.00142062	Cordyceps fumosorosea
G000226115	52408	36912356	0.0014198	Thermothielavioides terrestris
G000151145	32818	23263411	0.00141071	Microsporum canis
G009193445	53760	38248889	0.00140553	Aspergillus pseudotamarii
G001831195	67682	48562862	0.0013937	Colletotrichum orchidophilum
G000149925	123510	88732216	0.00139194	Puccinia graminis
G001638985	74973	53940747	0.00138991	Phycomyces blakesleeanus
G000003125	49476	35701823	0.00138581	Talaromyces stipitatus
G008704595	18471	13449319	0.00137338	Diutina rugosa
G000091045	26132	19052182	0.0013716	Cryptococcus neoformans
G000225605	43735	32269198	0.00135532	Cordyceps militaris
G000151125	29843	22225500	0.00134274	Trichophyton benhamiae
G000002945	16777	12591311	0.00133243	Schizosaccharomyces pombe
G000230625	34769	26376967	0.00131816	Exophiala dermatitidis
G003144115	24169	18762681	0.00128814	Tilletiopsis washingtonensis
G003184525	47146	36723105	0.00128382	Aspergillus sclerotioniger
G000150505	14900	11634553	0.00128067	Schizosaccharomyces octosporus
G000149205	38587	30277769	0.00127443	Aspergillus nidulans
G000226095	49315	38744336	0.00127283	Thermothelomyces thermophilus
G001661235	14564	11582330	0.00125743	Pichia membranifaciens
G003025095	51114	40991268	0.00124695	Trichoderma harzianum
G000213175	48224	39147933	0.00123184	Neurospora tetrasperma
G000271585	54813	44799648	0.00122351	Trametes versicolor
G000203795	29701	24317601	0.00122138	Batrachochytrium dendrobatidis
G000280675	40572	33702514	0.00120383	Beauveria bassiana
G000150975	27572	23273302	0.00118471	Nannizzia gypsea
G000497045	20248	17326287	0.00116863	Kalmanozyma brasiliensis
G010093885	38292	32825345	0.00116654	Aplosporella prunicola
G000277815	2626	2252004	0.00116607	Encephalitozoon hellem
G000313485	18523	15908412	0.00116435	Wickerhamomyces ciferrii
G001890105	30151	26093131	0.00115551	Penicilliopsis zonata
G003144205	20078	17384135	0.00115496	Meira miltonrushii
G001890905	40131	35437594	0.00113244	Aspergillus aculeatus
G000143105	32996	29799766	0.00110726	Grosmannia clavigera
G000403515	20312	18444398	0.00110126	Pseudozyma hubeiensis
G001883845	38483	34989679	0.00109984	Diplodia corticola
G002742065	39708	37062053	0.00107139	Cercospora beticola
G000146465	2374	2217098	0.00107077	Encephalitozoon intestinalis
G000814965	39664	37067986	0.00107003	Metarhizium brunneum
G003144295	20652	19330651	0.00106835	Acaromyces ingoldii
G000187245	9386	8874709	0.00105761	Ogataea parapolymorpha
G001477545	7896	7662676	0.00103045	Pneumocystis carinii
G010015815	35129	34434679	0.00102016	Dothidotthia symphoricarpi
G003426965	38653	38719648	0.000998279	Aspergillus tanneri
G011692745	23434	23563336	0.000994511	Arthroderma uncinatum
G000298775	51635	51951637	0.000993905	Marssonina brunnea
G003013735	12511	12591975	0.000993569	[Candida] pseudohaemulonis
G000293215	24261	24541851	0.000988556	Trichosporon asahii
G000223465	10520	10747530	0.00097883	Yamadazyma tenuis
G000143565	62916	64890724	0.000969568	Laccaria bicolor
G000516985	50116	51911486	0.000965413	Pestalotiopsis fici
G001792695	35897	37483585	0.000957673	Aspergillus bombycis
G003711515	41188	43450656	0.000947926	Sodiomyces alkalinus
G001204775	33963	36159580	0.000939253	Aspergillus nomiae
G000218685	40161	42798133	0.000938382	Serpula lacrymans
G003184585	29069	31098569	0.000934738	Aspergillus saccharolyticus
G000732125	39714	43440639	0.000914213	Scedosporium apiospermum
G000150675	30909	33901404	0.000911732	Verticillium dahliae
G000400465	8751	9657252	0.000906158	Wallemia ichthyophaga
G001664035	14403	16056143	0.00089704	Metschnikowia bicuspidata
G003184785	32234	36103194	0.00089283	Aspergillus japonicus
G003144195	21398	24153100	0.000885932	Ceraceosorus guamensis
G000226545	30064	34719534	0.00086591	Podospora anserina
G000836115	28073	32912889	0.000852949	Exophiala spinifera
G000221225	24052	28323206	0.000849198	Chaetomium thermophilum
G009193585	33961	40030911	0.000848369	Aspergillus caelatus
G000187405	33436	39427129	0.000848046	Metarhizium acridum
G000349005	6228	7501723	0.000830209	Pneumocystis murina
G009771025	48172	58065355	0.000829617	Colletotrichum fructicola
G000328475	16102	19664876	0.00081882	Ustilago maydis
G003184745	28940	35854123	0.00080716	Aspergillus uvarum
G000760515	4315	5647252	0.000764088	Mitosporidium daphniae
G008629635	16059	21300174	0.000753938	Kwoniella shandongensis
G000464535	27896	37148751	0.000750927	Endocarpon pusillum
G003184765	27359	36474049	0.000750095	Aspergillus aculeatinus
G010093815	26272	35442567	0.000741256	Pseudovirgaria hyperparasitica
G000002495	30356	40980161	0.000740749	Pyricularia oryzae
G000271645	20769	28640799	0.000725154	Tremella mesenterica
G000151355	37167	51290657	0.000724635	[Nectria] haematococca
G000585565	20588	28889978	0.000712635	Capronia epimyces
G002847045	19141	27323112	0.000700542	Aspergillus candidus
G000417875	16204	23306140	0.000695267	Anthracocystis flocculosa
G000961545	22432	32375403	0.000692872	Sporothrix schenckii
G009176365	27786	40175128	0.000691622	Aspergillus alliaceus
G003184695	25663	37480240	0.000684707	Aspergillus brunneoviolaceus
G003184865	23271	34057886	0.000683278	Aspergillus homomorphus
G001027345	13553	19839138	0.000683145	Cutaneotrichosporon oleaginosum
G001661265	9546	14136866	0.000675256	Saitoella complicata
G000576695	7671	11371366	0.000674589	Kuraishia capsulata
G001651985	23096	34749095	0.00066465	Fonsecaea erecta
G000145635	28606	43778984	0.000653419	Gaeumannomyces tritici
G000835505	20458	31406040	0.000651403	Exophiala xenobiotica
G003184845	21772	33440283	0.000651071	Aspergillus ibericus
G000182565	15542	24131852	0.000644045	Spizellomyces punctatus
G000004155	7365	11555344	0.000637367	Schizosaccharomyces cryophilus
G000836295	20231	31787789	0.000636439	Verruconis gallopava
G001907595	19114	30859502	0.000619388	Talaromyces atroroseus
G000151505	13946	22551407	0.000618409	Trichophyton verrucosum
G000320585	20276	33650247	0.000602551	Heterobasidion irregulare
G001619985	14375	24338283	0.000590633	Xylona heveae
G001642475	20324	35236257	0.000576792	Fonsecaea monophora
G000439145	75430	136748513	0.000551596	Rhizophagus irregularis
G001646965	18342	33792587	0.000542782	Fonsecaea nubica
G010015735	21086	38902129	0.000542027	Aaosphaeria arxii
G000091225	1304	2497719	0.000522076	Encephalitozoon cuniculi
G007821495	17503	33842024	0.000517197	Lachnellula hyalina
G001653235	22855	44216763	0.000516885	Pochonia chlamydosporia
G000338955	11005	21875980	0.000503063	Baudoinia panamericana
G000365145	14367	28781663	0.000499172	Cyphellophora europaea
G000968595	13872	28266025	0.000490766	Rasamsonia emersonii
G003369625	21545	45345076	0.000475134	Aspergillus mulundensis
G010015565	12559	26538295	0.000473241	Dissoconium aciculare
G003019875	13502	28633538	0.000471545	Amorphotheca resinae
G010093505	9587	20433208	0.000469187	Neohortaea acidophila
G001299255	14126	30366235	0.000465188	Phialophora attinorum
G000225545	18129	40077109	0.000452353	Arthrobotrys oligospora
G000187425	18671	41658580	0.000448191	Metarhizium robertsii
G002865645	36513	82388947	0.000443178	Hyaloscypha bicolor
G002708625	11277	25974995	0.000434148	Rhizopus microsporus
G001661335	6606	15222010	0.000433977	Babjeviella inositovora
G001642045	16130	38465224	0.00041934	Paraphaeosphaeria sporulosa
G000507465	8769	22655731	0.000387054	Kwoniella mangrovensis
G000392275	18165	47477909	0.000382599	Phaeoacremonium minimum
G010094085	10292	26981606	0.000381445	Westerdykella ornata
G900074925	11990	32256462	0.000371708	Ramularia collo-cygni
G000320785	7432	20225802	0.000367451	Rhodotorula toruloides
G000182895	12444	36193930	0.000343815	Coprinopsis cinerea
G000365165	9291	28991471	0.000320474	Cladophialophora carrionii
G000835455	10662	34689080	0.000307359	Fonsecaea pedrosoi
G000340215	22399	74142267	0.000302108	Pseudocercospora fijiensis
G001662655	9082	30177856	0.000300949	Pseudogymnoascus verrucosus
G002117355	12715	42463848	0.000299431	Postia placenta
G000271605	17801	63382639	0.00028085	Fomitiporia mediterranea
G000585535	10728	39422567	0.000272128	Cladophialophora psammophila
G000151645	33874	124953642	0.000271093	Tuber melanosporum
G000344685	9722	37187045	0.000261435	Gloeophyllum trabeum
G000264995	8884	34175781	0.00025995	Punctularia strigosozonata
G010094035	12241	47747773	0.000256368	Trematosphaeria pertusa
G010093935	9376	38253023	0.000245105	Zasmidium cellare
G000835475	8780	36723732	0.000239082	Cladophialophora bantiana
G000313525	6606	28395239	0.000232645	Fibroporia radiculosa
G000512565	5459	23862632	0.000228768	Kwoniella dejecticola
G000836275	6508	29273883	0.000222314	Exophiala mesophila
G000300595	10244	46316045	0.000221176	Phanerochaete carnosa
G000709125	9052	41569958	0.000217753	Exophiala aquamarina
G000275845	9134	42759250	0.000213615	Dichomitus squalens
G000835495	8878	43034672	0.000206299	Cladophialophora immunda
G010093535	13853	69034626	0.000200667	Lindgomyces ingoldianus
G001500285	9594	48877657	0.000196286	Phialocephala scopiformis
G000585585	4971	25807813	0.000192616	Capronia coronata
G000409485	7562	39510154	0.000191394	Glarea lozoyensis
G003144245	3035	16615986	0.000182655	Jaminaea rosea
G010015585	4899	26865895	0.00018235	Eremomyces bilateralis
G010093595	8395	47276492	0.000177572	Mytilinidion resinicola
G001720205	3575	20255276	0.000176497	Cryptococcus amylolentus
G000585515	4823	27898562	0.000172876	Cladophialophora yegresii
G000711695	3231	18709770	0.000172691	Tilletiaria anomala
G000271625	7384	42972724	0.00017183	Coniophora puteana
G006535985	4409	26247535	0.000167978	Synchytrium microbalum
G000512585	3770	24360992	0.000154756	Kwoniella bestiolae
G003357145	5082	33640415	0.000151068	Venustampulla echinocandica
G000836435	4912	33448395	0.000146853	Fonsecaea multimorphosa
G001720155	2846	19971439	0.000142504	Cryptococcus wingfieldii
G000512605	2942	20828924	0.000141246	Kwoniella pini
G000803265	276	2290808	0.000120482	Ordospora colligata
G000988165	642	5701448	0.000112603	Nosema ceranae
G000231115	325	3217896	0.000100998	Vittaforma corneae
G000250985	383	4072626	9.4e-05	Nematocida parisii
G000192795	573	6126249	9.35e-05	Vavraia culicis
G000835555	2184	32474751	6.73e-05	Rhinocladiella mackenziei

## Sheet: Table S4.2
Table S4.2. Per-sample pan-TCGA fungal genome coverages, related to Data S1.
OGU	covered_length	total_length	coverage_ratio	species	sample_name	experimental_strategy	disease_type	investigation	sample_type	data_submitting_center_label	bam_total_reads	bam_mapped_reads	bam_unmapped_reads	sum_rep200	sum_bacteria	sum_fungi
G002775015	99449	12741558	0.00780509	[Candida] auris	13767.58cfa832e4b0c9d6adf6d67e	RNA-Seq	Stomach Adenocarcinoma	TCGA-STAD	Primary Tumor	Canada's Michael Smith Genome Sciences Centre	242464000	169740080	72723920	3210104	3205610	3415
G002775015	54493	12741558	0.00427679	[Candida] auris	13767.58cfa83ce4b0c9d6adf72bb2	RNA-Seq	Kidney Renal Clear Cell Carcinoma	TCGA-KIRC	Primary Tumor	University of North Carolina	120061746	105324160	14737586	432883	231874	177924
G002775015	48812	12741558	0.00383093	[Candida] auris	13767.58cfa83ce4b0c9d6adf731e2	RNA-Seq	Stomach Adenocarcinoma	TCGA-STAD	Primary Tumor	Canada's Michael Smith Genome Sciences Centre	336982070	299986377	36995693	116388	109970	5748
G002775015	48791	12741558	0.00382928	[Candida] auris	13767.58cfa832e4b0c9d6adf6d285	RNA-Seq	Stomach Adenocarcinoma	TCGA-STAD	Primary Tumor	Canada's Michael Smith Genome Sciences Centre	160048670	147433128	12615542	540119	388490	147843
G002775015	48791	12741558	0.00382928	[Candida] auris	13767.58cfa83ce4b0c9d6adf73106	RNA-Seq	Stomach Adenocarcinoma	TCGA-STAD	Primary Tumor	Canada's Michael Smith Genome Sciences Centre	160048670	147441942	12606728	540119	388490	147843
G002775015	43414	12741558	0.00340728	[Candida] auris	13767.58cfa82fe4b0c9d6adf6b8ab	RNA-Seq	Ovarian Serous Cystadenocarcinoma	TCGA-OV	Primary Tumor	Canada's Michael Smith Genome Sciences Centre	304844078	261441678	43402400	78604	72543	5858
G002775015	41235	12741558	0.00323626	[Candida] auris	13767.58cfa83ce4b0c9d6adf72b11	RNA-Seq	Kidney Renal Clear Cell Carcinoma	TCGA-KIRC	Primary Tumor	University of North Carolina	76803232	69423412	7379820	228637	158101	59093
G002775015	40986	12741558	0.00321672	[Candida] auris	13767.58cfa83ce4b0c9d6adf73110	RNA-Seq	Stomach Adenocarcinoma	TCGA-STAD	Primary Tumor	Canada's Michael Smith Genome Sciences Centre	181072190	157729808	23342382	199401	145395	33726
G002775015	39652	12741558	0.00311202	[Candida] auris	13767.58cfa83ce4b0c9d6adf72afb	RNA-Seq	Kidney Renal Clear Cell Carcinoma	TCGA-KIRC	Primary Tumor	University of North Carolina	108681664	94252381	14429283	289734	233122	28650
G002775015	39438	12741558	0.00309523	[Candida] auris	13767.58cfa82fe4b0c9d6adf6b466	RNA-Seq	Ovarian Serous Cystadenocarcinoma	TCGA-OV	Primary Tumor	Canada's Michael Smith Genome Sciences Centre	262356482	240896098	21460384	35165	30600	4443
G002775015	39438	12741558	0.00309523	[Candida] auris	13767.58cfa82fe4b0c9d6adf6b470	RNA-Seq	Ovarian Serous Cystadenocarcinoma	TCGA-OV	Primary Tumor	Canada's Michael Smith Genome Sciences Centre	262356482	228834680	33521802	35246	30674	4447
G002775015	36570	12741558	0.00287014	[Candida] auris	13767.58cfa83ce4b0c9d6adf72af4	RNA-Seq	Kidney Renal Clear Cell Carcinoma	TCGA-KIRC	Primary Tumor	University of North Carolina	138385556	123673218	14712338	82288	32231	45783
G002775015	36475	12741558	0.00286268	[Candida] auris	13767.58cfa83ce4b0c9d6adf72dc2	RNA-Seq	Kidney Renal Clear Cell Carcinoma	TCGA-KIRC	Primary Tumor	University of North Carolina	104919740	87550228	17369512	3326287	1372428	1718647
G002775015	36343	12741558	0.00285232	[Candida] auris	13767.58cfa83be4b0c9d6adf727ae	RNA-Seq	Kidney Renal Clear Cell Carcinoma	TCGA-KIRC	Primary Tumor	University of North Carolina	108940540	56068820	52871720	380750	266697	69330
G002775015	35046	12741558	0.00275053	[Candida] auris	13767.58cfa83ce4b0c9d6adf72c42	RNA-Seq	Kidney Renal Clear Cell Carcinoma	TCGA-KIRC	Primary Tumor	University of North Carolina	83801804	69821794	13980010	177862	144076	21486
G002775015	33927	12741558	0.0026627	[Candida] auris	13767.58cfa82ee4b0c9d6adf6b128	RNA-Seq	Ovarian Serous Cystadenocarcinoma	TCGA-OV	Recurrent Tumor	Canada's Michael Smith Genome Sciences Centre	211017684	190743484	20274200	276442	212210	63545
G002775015	33715	12741558	0.00264607	[Candida] auris	13767.58cfa83ce4b0c9d6adf72acf	RNA-Seq	Kidney Renal Clear Cell Carcinoma	TCGA-KIRC	Primary Tumor	University of North Carolina	141456176	123057966	18398210	142597	128775	6580
G002775015	33651	12741558	0.00264104	[Candida] auris	13767.58cfa83ce4b0c9d6adf72b66	RNA-Seq	Kidney Renal Clear Cell Carcinoma	TCGA-KIRC	Primary Tumor	University of North Carolina	152303314	134567209	17736105	259343	220364	25315
G002775015	33263	12741558	0.00261059	[Candida] auris	13767.58cfa83ce4b0c9d6adf72d9c	RNA-Seq	Stomach Adenocarcinoma	TCGA-STAD	Primary Tumor	Canada's Michael Smith Genome Sciences Centre	254054534	193441625	60612909	475964	469302	6349
G002775015	30620	12741558	0.00240316	[Candida] auris	13767.58cfa830e4b0c9d6adf6be15	RNA-Seq	Stomach Adenocarcinoma	TCGA-STAD	Primary Tumor	Canada's Michael Smith Genome Sciences Centre	254054534	193454529	60600005	478779	472048	6429
G002775015	30360	12741558	0.00238275	[Candida] auris	13767.58cfa83ce4b0c9d6adf72ece	RNA-Seq	Stomach Adenocarcinoma	TCGA-STAD	Primary Tumor	Canada's Michael Smith Genome Sciences Centre	264316456	237942766	26373690	199742	136774	61210
G002775015	30241	12741558	0.00237341	[Candida] auris	13767.58cfa83ce4b0c9d6adf72cac	RNA-Seq	Kidney Renal Clear Cell Carcinoma	TCGA-KIRC	Primary Tumor	University of North Carolina	100964714	87471292	13493422	2204421	1614966	97794
G002775015	27937	12741558	0.00219259	[Candida] auris	13722.58cfa830e4b0c9d6adf6baa0	WGS	Kidney Renal Clear Cell Carcinoma	TCGA-KIRC	Solid Tissue Normal	Baylor College of Medicine	1007647556	960901016	46746540	436841	116585	280185
G002775015	27523	12741558	0.0021601	[Candida] auris	13767.58cfa82ee4b0c9d6adf6a806	RNA-Seq	Glioblastoma Multiforme	TCGA-GBM	Primary Tumor	Broad Institute of MIT and Harvard	124757942	99671625	25086317	158087	154057	3382
G002775015	27119	12741558	0.00212839	[Candida] auris	13767.58cfa82fe4b0c9d6adf6b280	RNA-Seq	Ovarian Serous Cystadenocarcinoma	TCGA-OV	Primary Tumor	Canada's Michael Smith Genome Sciences Centre	180371276	151069530	29301746	103366	99461	3706
G002775015	26134	12741558	0.00205108	[Candida] auris	13767.58cfa832e4b0c9d6adf6d66e	RNA-Seq	Esophageal Carcinoma	TCGA-ESCA	Primary Tumor	Canada's Michael Smith Genome Sciences Centre	246266088	209059066	37207022	2510446	2103171	405153
G002775015	26033	12741558	0.00204316	[Candida] auris	13767.58cfa83be4b0c9d6adf72858	RNA-Seq	Kidney Renal Clear Cell Carcinoma	TCGA-KIRC	Primary Tumor	University of North Carolina	154357054	134069616	20287438	90734	59096	19126
G002775015	26004	12741558	0.00204088	[Candida] auris	13767.58cfa83ce4b0c9d6adf72c29	RNA-Seq	Kidney Renal Clear Cell Carcinoma	TCGA-KIRC	Primary Tumor	University of North Carolina	130463302	114564821	15898481	39207	23259	11884
G002775015	25742	12741558	0.00202032	[Candida] auris	13767.58cfa83be4b0c9d6adf72a1b	RNA-Seq	Kidney Renal Clear Cell Carcinoma	TCGA-KIRC	Primary Tumor	University of North Carolina	160916750	133305594	27611156	24651	19253	2967
G002775015	25403	12741558	0.00199371	[Candida] auris	13722.58cfa831e4b0c9d6adf6cb7e	WGS	Kidney Renal Clear Cell Carcinoma	TCGA-KIRC	Blood Derived Normal	Baylor College of Medicine	1569155114	1499907740	69247374	776696	164015	490719
G002775015	25133	12741558	0.00197252	[Candida] auris	13722.58cfa82de4b0c9d6adf6a66e	WGS	Breast Invasive Carcinoma	TCGA-BRCA	Metastatic	Washington University School of Medicine	2084348190	1982568186	101780004	865729	228945	423340
G002775015	24798	12741558	0.00194623	[Candida] auris	13767.58cfa83ce4b0c9d6adf72c52	RNA-Seq	Kidney Renal Clear Cell Carcinoma	TCGA-KIRC	Primary Tumor	University of North Carolina	206388428	190454564	15933864	71963	46871	6702
G002775015	24045	12741558	0.00188713	[Candida] auris	13722.58cfa830e4b0c9d6adf6c046	WGS	Kidney Renal Clear Cell Carcinoma	TCGA-KIRC	Primary Tumor	Baylor College of Medicine	2368130000	2240160000	127970000	1031643	248853	380040
G002775015	23765	12741558	0.00186516	[Candida] auris	13767.58cfa83be4b0c9d6adf72940	RNA-Seq	Kidney Renal Clear Cell Carcinoma	TCGA-KIRC	Primary Tumor	University of North Carolina	163336742	143669339	19667403	74941	58610	6811
G002775015	23517	12741558	0.00184569	[Candida] auris	13722.58cfa831e4b0c9d6adf6c44e	WGS	Kidney Renal Clear Cell Carcinoma	TCGA-KIRC	Solid Tissue Normal	Baylor College of Medicine	1169304688	1117727996	51576692	514342	122401	343567
G002775015	23032	12741558	0.00180763	[Candida] auris	13767.58cfa82ee4b0c9d6adf6a7a8	RNA-Seq	Glioblastoma Multiforme	TCGA-GBM	Primary Tumor	Broad Institute of MIT and Harvard	147822702	122403678	25419024	1466670	1254536	207866
G002775015	22780	12741558	0.00178785	[Candida] auris	13767.58cfa83ce4b0c9d6adf72b54	RNA-Seq	Kidney Renal Clear Cell Carcinoma	TCGA-KIRC	Primary Tumor	University of North Carolina	117622470	91632322	25990148	393588	350782	19336
G002775015	22734	12741558	0.00178424	[Candida] auris	13767.58cfa83be4b0c9d6adf728b2	RNA-Seq	Kidney Renal Clear Cell Carcinoma	TCGA-KIRC	Primary Tumor	University of North Carolina	141837582	121255720	20581862	237122	178327	46330
G002775015	22668	12741558	0.00177906	[Candida] auris	13722.58cfa831e4b0c9d6adf6c41c	WGS	Kidney Renal Clear Cell Carcinoma	TCGA-KIRC	Solid Tissue Normal	Baylor College of Medicine	1088305234	1040967592	47337642	444188	128030	258122
G002775015	22490	12741558	0.00176509	[Candida] auris	13767.58cfa82fe4b0c9d6adf6b236	RNA-Seq	Ovarian Serous Cystadenocarcinoma	TCGA-OV	Recurrent Tumor	Canada's Michael Smith Genome Sciences Centre	211017684	182600175	28417509	98541	75550	22744
G002775015	22476	12741558	0.00176399	[Candida] auris	13767.58cfa82ee4b0c9d6adf6aa0a	RNA-Seq	Glioblastoma Multiforme	TCGA-GBM	Primary Tumor	Broad Institute of MIT and Harvard	139855509	108749675	31105834	13123	10445	2381
G002775015	22434	12741558	0.0017607	[Candida] auris	13767.58cfa83ce4b0c9d6adf731b0	RNA-Seq	Stomach Adenocarcinoma	TCGA-STAD	Primary Tumor	Canada's Michael Smith Genome Sciences Centre	206391854	174431400	31960454	707005	700103	4078
G002775015	22304	12741558	0.00175049	[Candida] auris	13722.58cfa830e4b0c9d6adf6befe	WGS	Kidney Renal Clear Cell Carcinoma	TCGA-KIRC	Solid Tissue Normal	Baylor College of Medicine	1213438540	1163249237	50189303	470287	106037	308852
G002775015	22128	12741558	0.00173668	[Candida] auris	13722.58cfa82de4b0c9d6adf6a4cc	WGS	Breast Invasive Carcinoma	TCGA-BRCA	Blood Derived Normal	Washington University School of Medicine	1235334032	1161509218	73824814	502051	149623	219238
G002775015	22007	12741558	0.00172718	[Candida] auris	13722.58cfa83ce4b0c9d6adf72f72	WGS	Breast Invasive Carcinoma	TCGA-BRCA	Primary Tumor	Washington University School of Medicine	1988147048	1842922285	145224763	384440	70076	207262
G002775015	22000	12741558	0.00172663	[Candida] auris	13767.58cfa83be4b0c9d6adf72aa6	RNA-Seq	Kidney Renal Clear Cell Carcinoma	TCGA-KIRC	Primary Tumor	University of North Carolina	112000500	94981436	17019064	129806	114014	8572
G002775015	21814	12741558	0.00171204	[Candida] auris	13722.58cfa830e4b0c9d6adf6c04e	WGS	Kidney Renal Clear Cell Carcinoma	TCGA-KIRC	Solid Tissue Normal	Baylor College of Medicine	1167895054	1117410609	50484445	461388	106893	314645
G002775015	21681	12741558	0.0017016	[Candida] auris	13722.58cfa82de4b0c9d6adf6a5ee	WGS	Breast Invasive Carcinoma	TCGA-BRCA	Primary Tumor	Washington University School of Medicine	2198650000	2080737992	117912008	758297	280559	295416
G002775015	21658	12741558	0.00169979	[Candida] auris	13767.58cfa83ce4b0c9d6adf72c58	RNA-Seq	Kidney Renal Clear Cell Carcinoma	TCGA-KIRC	Primary Tumor	University of North Carolina	118699224	96064588	22634636	1617340	1449014	70539
G002775015	21363	12741558	0.00167664	[Candida] auris	13767.58cfa82fe4b0c9d6adf6b9b3	RNA-Seq	Ovarian Serous Cystadenocarcinoma	TCGA-OV	Primary Tumor	Canada's Michael Smith Genome Sciences Centre	168668174	152275998	16392176	52914	50768	1614
G002775015	21363	12741558	0.00167664	[Candida] auris	13767.58cfa82fe4b0c9d6adf6b9f4	RNA-Seq	Ovarian Serous Cystadenocarcinoma	TCGA-OV	Primary Tumor	Canada's Michael Smith Genome Sciences Centre	168668174	143709960	24958214	52977	50826	1616
G002775015	21202	12741558	0.001664	[Candida] auris	13722.58cfa831e4b0c9d6adf6c78f	WGS	Kidney Renal Clear Cell Carcinoma	TCGA-KIRC	Primary Tumor	Baylor College of Medicine	2157090000	2061112661	95977339	387461	97008	234766
G002775015	21166	12741558	0.00166118	[Candida] auris	13722.58cfa830e4b0c9d6adf6bdf8	WGS	Kidney Renal Clear Cell Carcinoma	TCGA-KIRC	Primary Tumor	Baylor College of Medicine	943661690	895688281	47973409	385811	93971	258944
G002775015	21046	12741558	0.00165176	[Candida] auris	13767.58cfa83ce4b0c9d6adf72ae2	RNA-Seq	Kidney Renal Clear Cell Carcinoma	TCGA-KIRC	Primary Tumor	University of North Carolina	123264710	100136852	23127858	1154809	1027670	48075
G002775015	20964	12741558	0.00164532	[Candida] auris	13767.58cfa83ce4b0c9d6adf72b80	RNA-Seq	Kidney Renal Clear Cell Carcinoma	TCGA-KIRC	Primary Tumor	University of North Carolina	104536442	89348994	15187448	264506	198272	45771
G002775015	20832	12741558	0.00163496	[Candida] auris	13722.58cfa830e4b0c9d6adf6bf06	WGS	Kidney Renal Clear Cell Carcinoma	TCGA-KIRC	Solid Tissue Normal	Baylor College of Medicine	1041231150	989369396	51861754	476592	138655	257542
G002775015	20781	12741558	0.00163096	[Candida] auris	13722.58cfa830e4b0c9d6adf6bb82	WGS	Kidney Renal Clear Cell Carcinoma	TCGA-KIRC	Primary Tumor	Baylor College of Medicine	2158130000	2056276002	101853998	585754	153862	287860
G002775015	20701	12741558	0.00162468	[Candida] auris	13767.58cfa83be4b0c9d6adf729ce	RNA-Seq	Kidney Renal Clear Cell Carcinoma	TCGA-KIRC	Primary Tumor	University of North Carolina	96335082	80684987	15650095	118964	62140	46264
G002775015	20688	12741558	0.00162366	[Candida] auris	13722.58cfa82fe4b0c9d6adf6ba1a	WGS	Kidney Renal Clear Cell Carcinoma	TCGA-KIRC	Solid Tissue Normal	Baylor College of Medicine	1183015126	1130022485	52992641	290178	65488	199135
G002775015	20649	12741558	0.0016206	[Candida] auris	13767.58cfa83ce4b0c9d6adf72ad7	RNA-Seq	Kidney Renal Clear Cell Carcinoma	TCGA-KIRC	Primary Tumor	University of North Carolina	125967826	109747770	16220056	238937	202517	26381
G002775015	20583	12741558	0.00161542	[Candida] auris	13722.58cfa831e4b0c9d6adf6c7b4	WGS	Kidney Renal Clear Cell Carcinoma	TCGA-KIRC	Solid Tissue Normal	Baylor College of Medicine	1167284412	1113853272	53431140	442938	100597	264793
G002775015	20515	12741558	0.00161009	[Candida] auris	13722.58cfa830e4b0c9d6adf6bcbd	WGS	Kidney Renal Clear Cell Carcinoma	TCGA-KIRC	Primary Tumor	Baylor College of Medicine	1032629048	985024485	47604563	389294	89152	259890
G002775015	20510	12741558	0.00160969	[Candida] auris	13722.58cfa82de4b0c9d6adf6a6bc	WGS	Breast Invasive Carcinoma	TCGA-BRCA	Primary Tumor	Washington University School of Medicine	1918254234	1838114624	80139610	590720	170399	255431
G002775015	20249	12741558	0.00158921	[Candida] auris	13767.58cfa83ce4b0c9d6adf72bd6	RNA-Seq	Kidney Renal Clear Cell Carcinoma	TCGA-KIRC	Primary Tumor	University of North Carolina	103931944	80710575	23221369	91134	57580	28649
G002775015	20186	12741558	0.00158427	[Candida] auris	13722.58cfa830e4b0c9d6adf6bf02	WGS	Kidney Renal Clear Cell Carcinoma	TCGA-KIRC	Primary Tumor	Baylor College of Medicine	1059216324	1009819743	49396581	362367	82773	252032
G002775015	20184	12741558	0.00158411	[Candida] auris	13767.58cfa82fe4b0c9d6adf6b354	RNA-Seq	Ovarian Serous Cystadenocarcinoma	TCGA-OV	Primary Tumor	Canada's Michael Smith Genome Sciences Centre	248016270	206839658	41176612	60002	54732	2953
G002775015	20052	12741558	0.00157375	[Candida] auris	13722.58cfa831e4b0c9d6adf6c80b	WGS	Kidney Renal Clear Cell Carcinoma	TCGA-KIRC	Primary Tumor	Baylor College of Medicine	1026169368	973943338	52226030	924862	230816	248574
G002775015	19958	12741558	0.00156637	[Candida] auris	13722.58cfa82de4b0c9d6adf6a4ce	WGS	Breast Invasive Carcinoma	TCGA-BRCA	Primary Tumor	Washington University School of Medicine	2144078082	2032072674	112005408	716801	269990	287724
G002775015	19887	12741558	0.0015608	[Candida] auris	13722.58cfa830e4b0c9d6adf6c2d1	WGS	Kidney Renal Clear Cell Carcinoma	TCGA-KIRC	Primary Tumor	Baylor College of Medicine	1055439598	969829368	85610230	703355	195138	252494
G002775015	19720	12741558	0.00154769	[Candida] auris	13722.58cfa83ce4b0c9d6adf72f1d	WGS	Breast Invasive Carcinoma	TCGA-BRCA	Blood Derived Normal	Washington University School of Medicine	1065450192	1006474145	58976047	356603	63571	241182
G002775015	19712	12741558	0.00154706	[Candida] auris	13722.58cfa830e4b0c9d6adf6ba60	WGS	Kidney Renal Clear Cell Carcinoma	TCGA-KIRC	Primary Tumor	Baylor College of Medicine	2039148840	1942915206	96233634	565844	175024	268001
G002775015	19664	12741558	0.0015433	[Candida] auris	13722.58cfa82de4b0c9d6adf6a526	WGS	Breast Invasive Carcinoma	TCGA-BRCA	Primary Tumor	Washington University School of Medicine	1762666598	1655409181	107257417	361635	61175	217650
G002775015	19642	12741558	0.00154157	[Candida] auris	13722.58cfa831e4b0c9d6adf6c42e	WGS	Kidney Renal Clear Cell Carcinoma	TCGA-KIRC	Solid Tissue Normal	Baylor College of Medicine	1000687148	921317676	79369472	333437	116099	155626
G002775015	19590	12741558	0.00153749	[Candida] auris	13722.58cfa82de4b0c9d6adf6a51c	WGS	Breast Invasive Carcinoma	TCGA-BRCA	Primary Tumor	Washington University School of Medicine	1813651478	1737462168	76189310	572115	172120	272915
G002775015	19567	12741558	0.00153568	[Candida] auris	13722.58cfa830e4b0c9d6adf6bde6	WGS	Kidney Renal Clear Cell Carcinoma	TCGA-KIRC	Blood Derived Normal	Baylor College of Medicine	1104062826	1031450262	72612564	371082	89147	209023
G002775015	19507	12741558	0.00153097	[Candida] auris	13722.58cfa831e4b0c9d6adf6c442	WGS	Kidney Renal Clear Cell Carcinoma	TCGA-KIRC	Primary Tumor	Baylor College of Medicine	1079714268	1030995399	48718869	355785	73399	259116
G002775015	19502	12741558	0.00153058	[Candida] auris	13767.58cfa83ce4b0c9d6adf72c5e	RNA-Seq	Kidney Renal Clear Cell Carcinoma	TCGA-KIRC	Primary Tumor	University of North Carolina	122476198	99628677	22847521	814450	737013	38174
G002775015	19272	12741558	0.00151253	[Candida] auris	13722.58cfa831e4b0c9d6adf6c490	WGS	Kidney Renal Clear Cell Carcinoma	TCGA-KIRC	Primary Tumor	Baylor College of Medicine	2012412864	1927384913	85027951	355805	86753	228214
G002775015	18948	12741558	0.0014871	[Candida] auris	13722.58cfa83ce4b0c9d6adf72f73	WGS	Breast Invasive Carcinoma	TCGA-BRCA	Primary Tumor	Washington University School of Medicine	1626742528	1537466517	89276011	325855	50781	215525
G002775015	18944	12741558	0.00148679	[Candida] auris	13767.58cfa83ce4b0c9d6adf72bca	RNA-Seq	Kidney Renal Clear Cell Carcinoma	TCGA-KIRC	Primary Tumor	University of North Carolina	138002870	123372097	14630773	98911	88281	8042
G002775015	18750	12741558	0.00147156	[Candida] auris	13722.58cfa831e4b0c9d6adf6c416	WGS	Kidney Renal Clear Cell Carcinoma	TCGA-KIRC	Solid Tissue Normal	Baylor College of Medicine	1029230814	979504540	49726274	463533	118508	277796
G002775015	18693	12741558	0.00146709	[Candida] auris	13767.58cfa83be4b0c9d6adf7299f	RNA-Seq	Kidney Renal Clear Cell Carcinoma	TCGA-KIRC	Primary Tumor	University of North Carolina	137005130	121545890	15459240	61277	46333	11561
G002775015	18484	12741558	0.00145069	[Candida] auris	13722.58cfa82de4b0c9d6adf6a6fc	WGS	Breast Invasive Carcinoma	TCGA-BRCA	Blood Derived Normal	Washington University School of Medicine	1246671256	1152433107	94238149	275768	46224	156397
G002775015	18439	12741558	0.00144715	[Candida] auris	13767.58cfa83ce4b0c9d6adf72b52	RNA-Seq	Kidney Renal Clear Cell Carcinoma	TCGA-KIRC	Primary Tumor	University of North Carolina	131483448	104689934	26793514	82354	41085	35908
G002775015	18382	12741558	0.00144268	[Candida] auris	13767.58cfa83ce4b0c9d6adf72b48	RNA-Seq	Kidney Renal Clear Cell Carcinoma	TCGA-KIRC	Primary Tumor	University of North Carolina	162145868	115413632	46732236	56973	44586	6013
G002775015	18271	12741558	0.00143397	[Candida] auris	13722.58cfa830e4b0c9d6adf6bbbe	WGS	Kidney Renal Clear Cell Carcinoma	TCGA-KIRC	Solid Tissue Normal	Baylor College of Medicine	1031408932	986306057	45102875	296717	68388	197163
G002775015	18173	12741558	0.00142628	[Candida] auris	13722.58cfa830e4b0c9d6adf6c052	WGS	Kidney Renal Clear Cell Carcinoma	TCGA-KIRC	Primary Tumor	Baylor College of Medicine	2083973700	1988866453	95107247	401871	134953	171327
G002775015	17877	12741558	0.00140305	[Candida] auris	13767.58cfa83ce4b0c9d6adf72b27	RNA-Seq	Kidney Renal Clear Cell Carcinoma	TCGA-KIRC	Primary Tumor	University of North Carolina	187635738	156053373	31582365	54407	40318	9767
G002775015	17833	12741558	0.00139959	[Candida] auris	13722.58cfa831e4b0c9d6adf6c4a8	WGS	Kidney Renal Clear Cell Carcinoma	TCGA-KIRC	Solid Tissue Normal	Baylor College of Medicine	1065703968	1014945497	50758471	370745	94403	228899
G002775015	17576	12741558	0.00137942	[Candida] auris	13722.58cfa830e4b0c9d6adf6bef0	WGS	Kidney Renal Clear Cell Carcinoma	TCGA-KIRC	Primary Tumor	Baylor College of Medicine	1102255402	1050941733	51313669	269265	70072	171491
G002775015	17437	12741558	0.00136851	[Candida] auris	13767.58cfa83be4b0c9d6adf7288a	RNA-Seq	Kidney Renal Clear Cell Carcinoma	TCGA-KIRC	Primary Tumor	University of North Carolina	164744102	145725677	19018425	276551	248185	10409
G002775015	17345	12741558	0.00136129	[Candida] auris	13722.58cfa82de4b0c9d6adf6a686	WGS	Breast Invasive Carcinoma	TCGA-BRCA	Blood Derived Normal	Washington University School of Medicine	1268085420	1181899904	86185516	534858	210546	173925
G002775015	17316	12741558	0.00135902	[Candida] auris	13767.58cfa82ee4b0c9d6adf6afbc	RNA-Seq	Ovarian Serous Cystadenocarcinoma	TCGA-OV	Primary Tumor	Canada's Michael Smith Genome Sciences Centre	216288730	183362696	32926034	73056	35985	33543
G002775015	17291	12741558	0.00135706	[Candida] auris	13722.58cfa830e4b0c9d6adf6c294	WGS	Kidney Renal Clear Cell Carcinoma	TCGA-KIRC	Primary Tumor	Baylor College of Medicine	1195835286	1140373593	55461693	278949	88729	154215
G002775015	17245	12741558	0.00135344	[Candida] auris	13767.58cfa83ce4b0c9d6adf72c81	RNA-Seq	Kidney Renal Clear Cell Carcinoma	TCGA-KIRC	Primary Tumor	University of North Carolina	94574946	81033738	13541208	757000	607268	61128
G002775015	17058	12741558	0.00133877	[Candida] auris	13722.58cfa83ce4b0c9d6adf73096	WGS	Acute Myeloid Leukemia	TCGA-LAML	Solid Tissue Normal	Washington University School of Medicine	1468473840	1307513364	160960476	1929004	825963	85858
G002775015	16916	12741558	0.00132762	[Candida] auris	13767.58cfa83be4b0c9d6adf72a37	RNA-Seq	Kidney Renal Clear Cell Carcinoma	TCGA-KIRC	Primary Tumor	University of North Carolina	166097628	137085450	29012178	47050	37344	5164
G002775015	16793	12741558	0.00131797	[Candida] auris	13767.58cfa831e4b0c9d6adf6c70e	RNA-Seq	Stomach Adenocarcinoma	TCGA-STAD	Primary Tumor	Canada's Michael Smith Genome Sciences Centre	222434406	173351574	49082832	273701	267510	3302
G002775015	16747	12741558	0.00131436	[Candida] auris	13722.58cfa83ce4b0c9d6adf7312e	WGS	Breast Invasive Carcinoma	TCGA-BRCA	Blood Derived Normal	Washington University School of Medicine	1290246350	1205866320	84380030	481681	198315	150876
G002775015	16521	12741558	0.00129662	[Candida] auris	13767.58cfa830e4b0c9d6adf6c0d4	RNA-Seq	Stomach Adenocarcinoma	TCGA-STAD	Primary Tumor	Canada's Michael Smith Genome Sciences Centre	261298534	229464236	31834298	69573	66322	2614
G002775015	16521	12741558	0.00129662	[Candida] auris	13767.58cfa83ce4b0c9d6adf73122	RNA-Seq	Stomach Adenocarcinoma	TCGA-STAD	Primary Tumor	Canada's Michael Smith Genome Sciences Centre	261298534	229450050	31848484	69575	66324	2614
G002775015	16499	12741558	0.0012949	[Candida] auris	13767.58cfa83be4b0c9d6adf728e8	RNA-Seq	Kidney Renal Clear Cell Carcinoma	TCGA-KIRC	Primary Tumor	University of North Carolina	159467774	145871244	13596530	390199	350764	15680
G002775015	16187	12741558	0.00127041	[Candida] auris	13767.58cfa83be4b0c9d6adf72882	RNA-Seq	Kidney Renal Clear Cell Carcinoma	TCGA-KIRC	Primary Tumor	University of North Carolina	86408794	73349934	13058860	60171	53834	4173
G002775015	16057	12741558	0.00126021	[Candida] auris	13767.58cfa83be4b0c9d6adf728f4	RNA-Seq	Kidney Renal Clear Cell Carcinoma	TCGA-KIRC	Primary Tumor	University of North Carolina	100276098	89502432	10773666	109767	92164	8558
G002775015	15964	12741558	0.00125291	[Candida] auris	13722.58cfa831e4b0c9d6adf6c56f	WGS	Kidney Renal Clear Cell Carcinoma	TCGA-KIRC	Solid Tissue Normal	Baylor College of Medicine	955027594	906480989	48546605	278719	65151	192352
G002775015	15928	12741558	0.00125008	[Candida] auris	13767.58cfa83be4b0c9d6adf72aae	RNA-Seq	Kidney Renal Clear Cell Carcinoma	TCGA-KIRC	Primary Tumor	University of North Carolina	169248772	141076960	28171812	291798	259001	12813
G002775015	15830	12741558	0.00124239	[Candida] auris	13722.58cfa831e4b0c9d6adf6c414	WGS	Kidney Renal Clear Cell Carcinoma	TCGA-KIRC	Primary Tumor	Baylor College of Medicine	1147503256	1095337621	52165635	260961	64227	166794
G002775015	15713	12741558	0.00123321	[Candida] auris	13722.58cfa82de4b0c9d6adf6a6b4	WGS	Breast Invasive Carcinoma	TCGA-BRCA	Blood Derived Normal	Washington University School of Medicine	1308348146	1222114149	86233997	250589	37214	148680
G002775015	15624	12741558	0.00122622	[Candida] auris	13767.58cfa83be4b0c9d6adf72a9c	RNA-Seq	Kidney Renal Clear Cell Carcinoma	TCGA-KIRC	Primary Tumor	University of North Carolina	168585662	137591249	30994413	44302	32878	8222
G002775015	15623	12741558	0.00122615	[Candida] auris	13722.58cfa831e4b0c9d6adf6c430	WGS	Kidney Renal Clear Cell Carcinoma	TCGA-KIRC	Primary Tumor	Baylor College of Medicine	2267190000	2154470000	112720000	352905	104028	192897
G002775015	15610	12741558	0.00122513	[Candida] auris	13722.58cfa83ce4b0c9d6adf73074	WGS	Breast Invasive Carcinoma	TCGA-BRCA	Primary Tumor	Washington University School of Medicine	2023012784	1920202156	102810628	559559	218575	165179
G002775015	15588	12741558	0.0012234	[Candida] auris	13767.58cfa83be4b0c9d6adf72846	RNA-Seq	Kidney Renal Clear Cell Carcinoma	TCGA-KIRC	Primary Tumor	University of North Carolina	135074796	115592591	19482205	38294	16830	19314
G002775015	15542	12741558	0.00121979	[Candida] auris	13767.58cfa83ce4b0c9d6adf72cc8	RNA-Seq	Kidney Renal Clear Cell Carcinoma	TCGA-KIRC	Primary Tumor	University of North Carolina	75498600	66432094	9066506	137737	120840	8827
G002775015	15363	12741558	0.00120574	[Candida] auris	13722.58cfa82de4b0c9d6adf6a630	WGS	Breast Invasive Carcinoma	TCGA-BRCA	Solid Tissue Normal	Washington University School of Medicine	1210901648	1145233851	65667797	210061	37029	130990
G002775015	15350	12741558	0.00120472	[Candida] auris	13722.58cfa830e4b0c9d6adf6bdf1	WGS	Kidney Renal Clear Cell Carcinoma	TCGA-KIRC	Primary Tumor	Baylor College of Medicine	939290000	895119241	44170759	342476	105409	178344
G002775015	15309	12741558	0.0012015	[Candida] auris	13767.58cfa83be4b0c9d6adf729cc	RNA-Seq	Kidney Renal Clear Cell Carcinoma	TCGA-KIRC	Primary Tumor	University of North Carolina	91207154	73709845	17497309	54864	47949	4119
G002775015	15159	12741558	0.00118973	[Candida] auris	13767.58cfa83be4b0c9d6adf72aa2	RNA-Seq	Kidney Renal Clear Cell Carcinoma	TCGA-KIRC	Primary Tumor	University of North Carolina	168127150	147041983	21085167	51126	39162	9909
G002775015	15068	12741558	0.00118259	[Candida] auris	13767.58cfa83be4b0c9d6adf72a30	RNA-Seq	Kidney Renal Clear Cell Carcinoma	TCGA-KIRC	Primary Tumor	University of North Carolina	153734064	125138777	28595287	386986	199492	16964
G002775015	15030	12741558	0.00117961	[Candida] auris	13722.58cfa82fe4b0c9d6adf6b92c	WGS	Kidney Renal Clear Cell Carcinoma	TCGA-KIRC	Solid Tissue Normal	Baylor College of Medicine	986786030	943213229	43572801	206430	60630	113389
G002775015	15005	12741558	0.00117764	[Candida] auris	13767.58cfa83be4b0c9d6adf72772	RNA-Seq	Kidney Renal Clear Cell Carcinoma	TCGA-KIRC	Primary Tumor	University of North Carolina	127467024	113319396	14147628	51489	42000	6945
G002775015	14872	12741558	0.0011672	[Candida] auris	13767.58cfa83ce4b0c9d6adf72b42	RNA-Seq	Kidney Renal Clear Cell Carcinoma	TCGA-KIRC	Primary Tumor	University of North Carolina	130973240	110187345	20785895	54213	26731	23992
G002775015	14497	12741558	0.00113777	[Candida] auris	13722.58cfa830e4b0c9d6adf6bcba	WGS	Kidney Renal Clear Cell Carcinoma	TCGA-KIRC	Solid Tissue Normal	Baylor College of Medicine	1019102028	972989617	46112411	184288	50849	104539
G002775015	14474	12741558	0.00113597	[Candida] auris	13767.58cfa83be4b0c9d6adf72800	RNA-Seq	Kidney Renal Clear Cell Carcinoma	TCGA-KIRC	Primary Tumor	University of North Carolina	117938086	99645435	18292651	231233	179131	21721
G002775015	14381	12741558	0.00112867	[Candida] auris	13722.58cfa831e4b0c9d6adf6cc42	WGS	Kidney Renal Clear Cell Carcinoma	TCGA-KIRC	Primary Tumor	Baylor College of Medicine	937790436	895616667	42173769	185417	59143	101704
G002775015	14123	12741558	0.00110842	[Candida] auris	13767.58cfa83be4b0c9d6adf72843	RNA-Seq	Kidney Renal Clear Cell Carcinoma	TCGA-KIRC	Primary Tumor	University of North Carolina	132049018	112551054	19497964	95629	40053	6186
G002775015	14057	12741558	0.00110324	[Candida] auris	13767.58cfa83ce4b0c9d6adf72b34	RNA-Seq	Kidney Renal Clear Cell Carcinoma	TCGA-KIRC	Primary Tumor	University of North Carolina	99425116	88431498	10993618	236245	202584	19263
G002775015	13934	12741558	0.00109359	[Candida] auris	13767.58cfa83ce4b0c9d6adf72ccc	RNA-Seq	Kidney Renal Clear Cell Carcinoma	TCGA-KIRC	Primary Tumor	University of North Carolina	105897532	80875396	25022136	230875	208112	10244
G002775015	13782	12741558	0.00108166	[Candida] auris	13722.58cfa831e4b0c9d6adf6c483	WGS	Kidney Renal Clear Cell Carcinoma	TCGA-KIRC	Solid Tissue Normal	Baylor College of Medicine	1127298968	1073167778	54131190	274041	111565	89318
G002775015	13699	12741558	0.00107514	[Candida] auris	13722.58cfa82de4b0c9d6adf6a595	WGS	Breast Invasive Carcinoma	TCGA-BRCA	Blood Derived Normal	Washington University School of Medicine	1281141354	1213234578	67906776	396811	148172	110118
G002775015	13395	12741558	0.00105128	[Candida] auris	13767.58cfa83ce4b0c9d6adf72af2	RNA-Seq	Kidney Renal Clear Cell Carcinoma	TCGA-KIRC	Primary Tumor	University of North Carolina	91708170	76160656	15547514	381588	181108	174066
G002775015	13233	12741558	0.00103857	[Candida] auris	13722.58cfa82de4b0c9d6adf6a760	WGS	Lung Squamous Cell Carcinoma	TCGA-LUSC	Solid Tissue Normal	Broad Institute of MIT and Harvard	1961950670	1814265497	147685173	142558	18787	81485
G002775015	13227	12741558	0.0010381	[Candida] auris	13722.58cfa82fe4b0c9d6adf6ba26	WGS	Kidney Renal Clear Cell Carcinoma	TCGA-KIRC	Primary Tumor	Baylor College of Medicine	2250820000	2144000381	106819619	246541	81544	115879
G002775015	13129	12741558	0.00103041	[Candida] auris	13767.58cfa83ce4b0c9d6adf72be8	RNA-Seq	Kidney Renal Clear Cell Carcinoma	TCGA-KIRC	Primary Tumor	University of North Carolina	161355848	137238300	24117548	65296	36863	24841
G002775015	13084	12741558	0.00102688	[Candida] auris	13767.58cfa83ce4b0c9d6adf72d7b	RNA-Seq	Kidney Renal Clear Cell Carcinoma	TCGA-KIRC	Primary Tumor	University of North Carolina	105447112	88492964	16954148	138029	124081	7361
G002775015	13003	12741558	0.00102052	[Candida] auris	13767.58cfa83be4b0c9d6adf728e6	RNA-Seq	Kidney Renal Clear Cell Carcinoma	TCGA-KIRC	Primary Tumor	University of North Carolina	110692552	94267855	16424697	30862	27122	2369
G002775015	12975	12741558	0.00101832	[Candida] auris	13767.58cfa830e4b0c9d6adf6bf3a	RNA-Seq	Stomach Adenocarcinoma	TCGA-STAD	Primary Tumor	Canada's Michael Smith Genome Sciences Centre	186459512	154889772	31569740	3513659	3472486	5712
G002775015	12975	12741558	0.00101832	[Candida] auris	13767.58cfa83ce4b0c9d6adf72dd8	RNA-Seq	Stomach Adenocarcinoma	TCGA-STAD	Primary Tumor	Canada's Michael Smith Genome Sciences Centre	186459512	154892460	31567052	3513659	3472486	5712
G002775015	12873	12741558	0.00101032	[Candida] auris	13767.58cfa82ee4b0c9d6adf6ab98	RNA-Seq	Glioblastoma Multiforme	TCGA-GBM	Primary Tumor	Broad Institute of MIT and Harvard	137336841	105147196	32189645	620236	614188	5247
G002775015	12719	12741558	0.00099823	[Candida] auris	13767.58cfa83ce4b0c9d6adf72b56	RNA-Seq	Kidney Renal Clear Cell Carcinoma	TCGA-KIRC	Primary Tumor	University of North Carolina	110749428	93024251	17725177	56877	37944	15827
G002775015	12679	12741558	0.00099509	[Candida] auris	13767.58cfa83ce4b0c9d6adf72f18	RNA-Seq	Stomach Adenocarcinoma	TCGA-STAD	Primary Tumor	Canada's Michael Smith Genome Sciences Centre	199125568	165431470	33694098	147853	111852	25770
G002775015	12669	12741558	0.000994305	[Candida] auris	13722.58cfa830e4b0c9d6adf6bf0a	WGS	Kidney Renal Clear Cell Carcinoma	TCGA-KIRC	Solid Tissue Normal	Baylor College of Medicine	1051511048	1008862180	42648868	290228	88141	128786
G002775015	12642	12741558	0.000992186	[Candida] auris	13767.58cfa83be4b0c9d6adf72758	RNA-Seq	Kidney Renal Clear Cell Carcinoma	TCGA-KIRC	Primary Tumor	University of North Carolina	155643458	132532491	23110967	219103	180107	17131
G002775015	12622	12741558	0.000990617	[Candida] auris	13722.58cfa830e4b0c9d6adf6c149	WGS	Head and Neck Squamous Cell Carcinoma	TCGA-HNSC	Primary Tumor	Baylor College of Medicine	1872148032	1791409873	80738159	2852389	2672502	137787
G002775015	12443	12741558	0.000976568	[Candida] auris	13767.58cfa83ce4b0c9d6adf72c80	RNA-Seq	Kidney Renal Clear Cell Carcinoma	TCGA-KIRC	Primary Tumor	University of North Carolina	191109194	144877210	46231984	108503	85321	10814
G002775015	12378	12741558	0.000971467	[Candida] auris	13767.58cfa82fe4b0c9d6adf6b36e	RNA-Seq	Ovarian Serous Cystadenocarcinoma	TCGA-OV	Primary Tumor	Canada's Michael Smith Genome Sciences Centre	96660958	89311336	7349622	74069	70443	3334
G002775015	12339	12741558	0.000968406	[Candida] auris	13722.58cfa830e4b0c9d6adf6c196	WGS	Kidney Renal Clear Cell Carcinoma	TCGA-KIRC	Primary Tumor	Baylor College of Medicine	990044820	938381737	51663083	205487	84092	92442
G002775015	12266	12741558	0.000962677	[Candida] auris	13767.58cfa83ce4b0c9d6adf72ac7	RNA-Seq	Kidney Renal Clear Cell Carcinoma	TCGA-KIRC	Primary Tumor	University of North Carolina	242361680	205672210	36689470	70612	35813	5809
G002775015	12181	12741558	0.000956006	[Candida] auris	13767.58cfa83ce4b0c9d6adf72b5a	RNA-Seq	Kidney Renal Clear Cell Carcinoma	TCGA-KIRC	Primary Tumor	University of North Carolina	134597404	120130525	14466879	62785	34301	24835
G002775015	11887	12741558	0.000932931	[Candida] auris	13767.58cfa832e4b0c9d6adf6d350	RNA-Seq	Esophageal Carcinoma	TCGA-ESCA	Primary Tumor	Canada's Michael Smith Genome Sciences Centre	285748274	220146606	65601668	2563360	2560170	2783
G002775015	11828	12741558	0.000928301	[Candida] auris	13767.58cfa83be4b0c9d6adf72a52	RNA-Seq	Kidney Renal Clear Cell Carcinoma	TCGA-KIRC	Primary Tumor	University of North Carolina	182261370	155497712	26763658	260007	136848	11264
G002775015	11684	12741558	0.000916999	[Candida] auris	13767.58cfa82ee4b0c9d6adf6a9d4	RNA-Seq	Glioblastoma Multiforme	TCGA-GBM	Recurrent Tumor	Broad Institute of MIT and Harvard	116640260	85412242	31228018	254163	241299	11441
G002775015	11674	12741558	0.000916214	[Candida] auris	13722.58cfa830e4b0c9d6adf6c03e	WGS	Kidney Renal Clear Cell Carcinoma	TCGA-KIRC	Blood Derived Normal	Baylor College of Medicine	1139182630	1077453349	61729281	358024	109391	57109
G002775015	11558	12741558	0.00090711	[Candida] auris	13767.58cfa82fe4b0c9d6adf6b930	RNA-Seq	Ovarian Serous Cystadenocarcinoma	TCGA-OV	Primary Tumor	Canada's Michael Smith Genome Sciences Centre	304844078	275311139	29532939	5697	5218	465
G002775015	11546	12741558	0.000906169	[Candida] auris	13722.58cfa830e4b0c9d6adf6bf00	WGS	Kidney Renal Clear Cell Carcinoma	TCGA-KIRC	Primary Tumor	Baylor College of Medicine	1209319648	1153712741	55606907	180622	51796	97173
G002775015	11399	12741558	0.000894632	[Candida] auris	13767.58cfa83ce4b0c9d6adf72acd	RNA-Seq	Kidney Renal Clear Cell Carcinoma	TCGA-KIRC	Primary Tumor	University of North Carolina	112256184	94394928	17861256	312538	277166	14281
G002775015	11399	12741558	0.000894632	[Candida] auris	13767.58cfa83ce4b0c9d6adf72b64	RNA-Seq	Kidney Renal Clear Cell Carcinoma	TCGA-KIRC	Primary Tumor	University of North Carolina	122386262	104233980	18152282	192382	172192	8387
G002775015	11257	12741558	0.000883487	[Candida] auris	13767.58cfa83ce4b0c9d6adf72b84	RNA-Seq	Kidney Renal Clear Cell Carcinoma	TCGA-KIRC	Primary Tumor	University of North Carolina	111630480	99961124	11669356	700093	517219	27625
G002775015	11234	12741558	0.000881682	[Candida] auris	13767.58cfa83ce4b0c9d6adf72bc2	RNA-Seq	Kidney Renal Clear Cell Carcinoma	TCGA-KIRC	Primary Tumor	University of North Carolina	158499794	132790338	25709456	41587	22337	16809
G002775015	11218	12741558	0.000880426	[Candida] auris	13767.58cfa83ce4b0c9d6adf72dd0	RNA-Seq	Kidney Renal Clear Cell Carcinoma	TCGA-KIRC	Primary Tumor	University of North Carolina	90513592	77240485	13273107	1154206	498326	568111
G002775015	11195	12741558	0.000878621	[Candida] auris	13767.58cfa83be4b0c9d6adf729b6	RNA-Seq	Kidney Renal Clear Cell Carcinoma	TCGA-KIRC	Primary Tumor	University of North Carolina	99690984	84870934	14820050	40290	24818	2552
G002775015	11103	12741558	0.0008714	[Candida] auris	13767.58cfa82ee4b0c9d6adf6a9c2	RNA-Seq	Glioblastoma Multiforme	TCGA-GBM	Primary Tumor	Broad Institute of MIT and Harvard	156120724	130459905	25660819	17421	14191	1952
G002775015	11059	12741558	0.000867947	[Candida] auris	13767.58cfa83be4b0c9d6adf7284d	RNA-Seq	Kidney Renal Clear Cell Carcinoma	TCGA-KIRC	Primary Tumor	University of North Carolina	175447532	158671444	16776088	123363	91719	3238
G002775015	10974	12741558	0.000861276	[Candida] auris	13767.58cfa832e4b0c9d6adf6d454	RNA-Seq	Stomach Adenocarcinoma	TCGA-STAD	Primary Tumor	Canada's Michael Smith Genome Sciences Centre	239146544	198305600	40840944	1786512	1782765	3024
G002775015	10961	12741558	0.000860256	[Candida] auris	13767.58cfa83be4b0c9d6adf72780	RNA-Seq	Kidney Renal Clear Cell Carcinoma	TCGA-KIRC	Primary Tumor	University of North Carolina	117658234	97527478	20130756	531198	413492	44481
G002775015	10912	12741558	0.00085641	[Candida] auris	13767.58cfa82ee4b0c9d6adf6aac8	RNA-Seq	Glioblastoma Multiforme	TCGA-GBM	Primary Tumor	Broad Institute of MIT and Harvard	141346915	115754409	25592506	508469	496239	11241
G002775015	10911	12741558	0.000856332	[Candida] auris	13767.58cfa82ee4b0c9d6adf6a83c	RNA-Seq	Glioblastoma Multiforme	TCGA-GBM	Primary Tumor	Broad Institute of MIT and Harvard	162441858	109493196	52948662	4605988	4593884	10260
G002775015	10730	12741558	0.000842126	[Candida] auris	13767.58cfa83ce4b0c9d6adf72aee	RNA-Seq	Kidney Renal Clear Cell Carcinoma	TCGA-KIRC	Primary Tumor	University of North Carolina	114425000	93324925	21100075	392601	202668	14131
G002775015	10687	12741558	0.000838751	[Candida] auris	13767.58cfa831e4b0c9d6adf6c5aa	RNA-Seq	Stomach Adenocarcinoma	TCGA-STAD	Primary Tumor	Canada's Michael Smith Genome Sciences Centre	178918824	156529202	22389622	226470	170375	29700
G002775015	10638	12741558	0.000834906	[Candida] auris	13767.58cfa830e4b0c9d6adf6c0f5	RNA-Seq	Stomach Adenocarcinoma	TCGA-STAD	Primary Tumor	Canada's Michael Smith Genome Sciences Centre	343294988	306850064	36444924	77673	74116	2086
G002775015	10638	12741558	0.000834906	[Candida] auris	13767.58cfa83ce4b0c9d6adf73043	RNA-Seq	Stomach Adenocarcinoma	TCGA-STAD	Primary Tumor	Canada's Michael Smith Genome Sciences Centre	343294988	306834520	36460468	77675	74118	2086
G002775015	10595	12741558	0.000831531	[Candida] auris	13767.58cfa83be4b0c9d6adf727c6	RNA-Seq	Kidney Renal Clear Cell Carcinoma	TCGA-KIRC	Primary Tumor	University of North Carolina	126255768	109859791	16395977	218030	107008	96066
G002775015	10590	12741558	0.000831139	[Candida] auris	13767.58cfa83ce4b0c9d6adf72e61	RNA-Seq	Stomach Adenocarcinoma	TCGA-STAD	Primary Tumor	Canada's Michael Smith Genome Sciences Centre	312664052	283606288	29057764	48251	42144	5747
G002775015	10502	12741558	0.000824232	[Candida] auris	13767.58cfa83be4b0c9d6adf72a7c	RNA-Seq	Kidney Renal Clear Cell Carcinoma	TCGA-KIRC	Primary Tumor	University of North Carolina	144273196	126058178	18215018	166107	130037	14493
G002775015	10436	12741558	0.000819052	[Candida] auris	13767.58cfa83ce4b0c9d6adf72c6c	RNA-Seq	Kidney Renal Clear Cell Carcinoma	TCGA-KIRC	Primary Tumor	University of North Carolina	155304426	120137714	35166712	282723	171794	17160
G002775015	10371	12741558	0.000813951	[Candida] auris	13722.58cfa830e4b0c9d6adf6bdda	WGS	Kidney Renal Clear Cell Carcinoma	TCGA-KIRC	Blood Derived Normal	Baylor College of Medicine	1135189646	1079854755	55334891	149078	54765	62861
G002775015	10272	12741558	0.000806181	[Candida] auris	13767.58cfa82ee4b0c9d6adf6b0ec	RNA-Seq	Ovarian Serous Cystadenocarcinoma	TCGA-OV	Primary Tumor	Canada's Michael Smith Genome Sciences Centre	99931610	84805904	15125706	142389	135553	3882
G002775015	10208	12741558	0.000801158	[Candida] auris	13767.58cfa83be4b0c9d6adf729c8	RNA-Seq	Kidney Renal Clear Cell Carcinoma	TCGA-KIRC	Primary Tumor	University of North Carolina	147849122	122968935	24880187	501903	237369	230800
G002775015	10090	12741558	0.000791897	[Candida] auris	13767.58cfa83be4b0c9d6adf728e4	RNA-Seq	Kidney Renal Clear Cell Carcinoma	TCGA-KIRC	Primary Tumor	University of North Carolina	159273334	145299966	13973368	112730	58794	5024
G002775015	10024	12741558	0.000786717	[Candida] auris	13767.58cfa83ce4b0c9d6adf72ad5	RNA-Seq	Kidney Renal Clear Cell Carcinoma	TCGA-KIRC	Primary Tumor	University of North Carolina	111051112	102135165	8915947	61853	44732	4939
G002775015	9991	12741558	0.000784127	[Candida] auris	13722.58cfa830e4b0c9d6adf6c19e	WGS	Kidney Renal Clear Cell Carcinoma	TCGA-KIRC	Blood Derived Normal	Baylor College of Medicine	1159157406	1099875091	59282315	196557	56433	93637
G002775015	9944	12741558	0.000780438	[Candida] auris	13767.58cfa83ce4b0c9d6adf72ba6	RNA-Seq	Kidney Renal Clear Cell Carcinoma	TCGA-KIRC	Primary Tumor	University of North Carolina	110868300	79258516	31609784	1482436	1088372	57648
G002775015	9845	12741558	0.000772668	[Candida] auris	13767.58cfa82ee4b0c9d6adf6a898	RNA-Seq	Glioblastoma Multiforme	TCGA-GBM	Primary Tumor	Broad Institute of MIT and Harvard	133266262	112954051	20312211	175850	173693	1451
G002775015	9790	12741558	0.000768352	[Candida] auris	13767.58cfa830e4b0c9d6adf6c0dc	RNA-Seq	Stomach Adenocarcinoma	TCGA-STAD	Primary Tumor	Canada's Michael Smith Genome Sciences Centre	336982070	299986377	36995693	4652	4421	206
G002775015	9745	12741558	0.00076482	[Candida] auris	13767.58cfa83be4b0c9d6adf728cc	RNA-Seq	Kidney Renal Clear Cell Carcinoma	TCGA-KIRC	Primary Tumor	University of North Carolina	82300260	66914346	15385914	148794	114398	16253
G002775015	9728	12741558	0.000763486	[Candida] auris	13767.58cfa83ce4b0c9d6adf72aec	RNA-Seq	Kidney Renal Clear Cell Carcinoma	TCGA-KIRC	Primary Tumor	University of North Carolina	93978110	78772380	15205730	151448	85694	6679
G002775015	9690	12741558	0.000760504	[Candida] auris	13767.58cfa83be4b0c9d6adf72ab0	RNA-Seq	Kidney Renal Clear Cell Carcinoma	TCGA-KIRC	Primary Tumor	University of North Carolina	202208786	172895052	29313734	149374	117671	6095
G002775015	9679	12741558	0.00075964	[Candida] auris	13767.58cfa83ce4b0c9d6adf72c54	RNA-Seq	Kidney Renal Clear Cell Carcinoma	TCGA-KIRC	Primary Tumor	University of North Carolina	101400264	86653487	14746777	2141734	1593155	84089
G002775015	9509	12741558	0.000746298	[Candida] auris	13767.58cfa82ee4b0c9d6adf6b01c	RNA-Seq	Ovarian Serous Cystadenocarcinoma	TCGA-OV	Primary Tumor	Canada's Michael Smith Genome Sciences Centre	90120426	66307355	23813071	2035122	2024186	4887
G002775015	9413	12741558	0.000738764	[Candida] auris	13767.58cfa82ee4b0c9d6adf6aa59	RNA-Seq	Glioblastoma Multiforme	TCGA-GBM	Primary Tumor	Broad Institute of MIT and Harvard	132315391	108528597	23786794	60467	57112	2684
G002775015	9387	12741558	0.000736723	[Candida] auris	13767.58cfa82ee4b0c9d6adf6aff8	RNA-Seq	Ovarian Serous Cystadenocarcinoma	TCGA-OV	Primary Tumor	Canada's Michael Smith Genome Sciences Centre	216288730	141157295	75131435	26111	12875	11961
G002775015	9327	12741558	0.000732014	[Candida] auris	13767.58cfa83ce4b0c9d6adf72c8c	RNA-Seq	Kidney Renal Clear Cell Carcinoma	TCGA-KIRC	Primary Tumor	University of North Carolina	112726808	99547818	13178990	338359	154163	161772
G002775015	9154	12741558	0.000718436	[Candida] auris	13767.58cfa83ce4b0c9d6adf72f4c	RNA-Seq	Stomach Adenocarcinoma	TCGA-STAD	Primary Tumor	Canada's Michael Smith Genome Sciences Centre	219260172	159895746	59364426	2255140	2233058	8134
G002775015	9085	12741558	0.000713021	[Candida] auris	13767.58cfa83be4b0c9d6adf72811	RNA-Seq	Kidney Renal Clear Cell Carcinoma	TCGA-KIRC	Primary Tumor	University of North Carolina	111209186	84915455	26293731	1333845	1038042	107716
G002775015	9072	12741558	0.000712001	[Candida] auris	13767.58cfa82ee4b0c9d6adf6b1d8	RNA-Seq	Ovarian Serous Cystadenocarcinoma	TCGA-OV	Primary Tumor	Canada's Michael Smith Genome Sciences Centre	99931610	86858208	13073402	141350	134592	3859
G002775015	9024	12741558	0.000708234	[Candida] auris	13767.58cfa83ce4b0c9d6adf72cae	RNA-Seq	Kidney Renal Clear Cell Carcinoma	TCGA-KIRC	Primary Tumor	University of North Carolina	111190732	96132873	15057859	151862	131078	7934
G002775015	9009	12741558	0.000707056	[Candida] auris	13767.58cfa83ce4b0c9d6adf72c60	RNA-Seq	Kidney Renal Clear Cell Carcinoma	TCGA-KIRC	Primary Tumor	University of North Carolina	143716580	128408098	15308482	186543	148609	14319
G002775015	8986	12741558	0.000705251	[Candida] auris	13767.58cfa83ce4b0c9d6adf72b3c	RNA-Seq	Kidney Renal Clear Cell Carcinoma	TCGA-KIRC	Primary Tumor	University of North Carolina	136294116	114855166	21438950	192532	171122	8625
G002775015	8982	12741558	0.000704937	[Candida] auris	13767.58cfa83be4b0c9d6adf729d2	RNA-Seq	Kidney Renal Clear Cell Carcinoma	TCGA-KIRC	Primary Tumor	University of North Carolina	90758458	82367094	8391364	62195	30660	3033
G002775015	8943	12741558	0.000701876	[Candida] auris	13767.58cfa832e4b0c9d6adf6d15e	RNA-Seq	Stomach Adenocarcinoma	TCGA-STAD	Primary Tumor	Canada's Michael Smith Genome Sciences Centre	189678128	70371828	119306300	9245191	9238608	3474
G002775015	8934	12741558	0.00070117	[Candida] auris	13767.58cfa83ce4b0c9d6adf73032	RNA-Seq	Stomach Adenocarcinoma	TCGA-STAD	Primary Tumor	Canada's Michael Smith Genome Sciences Centre	80843164	69540322	11302842	547226	541371	2100
G002775015	8917	12741558	0.000699836	[Candida] auris	13722.58cfa831e4b0c9d6adf6c7f4	WGS	Kidney Renal Clear Cell Carcinoma	TCGA-KIRC	Primary Tumor	Baylor College of Medicine	981699920	937033681	44666239	169294	74486	62457
G002775015	8891	12741558	0.000697795	[Candida] auris	13767.58cfa82ee4b0c9d6adf6b0fc	RNA-Seq	Ovarian Serous Cystadenocarcinoma	TCGA-OV	Primary Tumor	Canada's Michael Smith Genome Sciences Centre	107496522	98655570	8840952	171507	168917	2373
G002775015	8891	12741558	0.000697795	[Candida] auris	13767.58cfa82ee4b0c9d6adf6b15f	RNA-Seq	Ovarian Serous Cystadenocarcinoma	TCGA-OV	Primary Tumor	Canada's Michael Smith Genome Sciences Centre	107496522	93829724	13666798	171517	168923	2374
G002775015	8862	12741558	0.000695519	[Candida] auris	13767.58cfa832e4b0c9d6adf6d694	RNA-Seq	Esophageal Carcinoma	TCGA-ESCA	Primary Tumor	Canada's Michael Smith Genome Sciences Centre	229044404	184349518	44694886	7507535	7500197	6000
G002775015	8793	12741558	0.000690104	[Candida] auris	13767.58cfa83be4b0c9d6adf72ab8	RNA-Seq	Kidney Renal Clear Cell Carcinoma	TCGA-KIRC	Primary Tumor	University of North Carolina	140722074	124550397	16171677	605623	541507	24494
G002775015	8734	12741558	0.000685473	[Candida] auris	13767.58cfa82ee4b0c9d6adf6b1a8	RNA-Seq	Ovarian Serous Cystadenocarcinoma	TCGA-OV	Primary Tumor	Canada's Michael Smith Genome Sciences Centre	180371276	160959627	19411649	17808	17155	623
G002775015	8693	12741558	0.000682256	[Candida] auris	13767.58cfa83ce4b0c9d6adf72c9a	RNA-Seq	Kidney Renal Clear Cell Carcinoma	TCGA-KIRC	Primary Tumor	University of North Carolina	119717334	103908896	15808438	1264087	1139889	48419
G002775015	8692	12741558	0.000682177	[Candida] auris	13767.58cfa83ce4b0c9d6adf72b1a	RNA-Seq	Kidney Renal Clear Cell Carcinoma	TCGA-KIRC	Primary Tumor	University of North Carolina	130461490	119315361	11146129	39831	35776	2312
G002775015	8647	12741558	0.000678645	[Candida] auris	13767.58cfa83be4b0c9d6adf72932	RNA-Seq	Kidney Renal Clear Cell Carcinoma	TCGA-KIRC	Primary Tumor	University of North Carolina	116325648	97649468	18676180	720884	298317	29664
G002775015	8615	12741558	0.000676134	[Candida] auris	13767.58cfa83be4b0c9d6adf727a4	RNA-Seq	Kidney Renal Clear Cell Carcinoma	TCGA-KIRC	Primary Tumor	University of North Carolina	139166922	115938497	23228425	142997	110786	14400
G002775015	8608	12741558	0.000675585	[Candida] auris	13767.58cfa83ce4b0c9d6adf72eaa	RNA-Seq	Stomach Adenocarcinoma	TCGA-STAD	Primary Tumor	Canada's Michael Smith Genome Sciences Centre	224862624	181803664	43058960	1189674	1183626	2494
G002775015	8583	12741558	0.000673622	[Candida] auris	13722.58cfa831e4b0c9d6adf6c480	WGS	Kidney Renal Clear Cell Carcinoma	TCGA-KIRC	Primary Tumor	Baylor College of Medicine	1165850142	1112116413	53733729	156510	63203	57065
G002775015	8582	12741558	0.000673544	[Candida] auris	13767.58cfa82ee4b0c9d6adf6a87c	RNA-Seq	Glioblastoma Multiforme	TCGA-GBM	Primary Tumor	Broad Institute of MIT and Harvard	127109041	105099831	22009210	293804	288865	4414
G002775015	8550	12741558	0.000671033	[Candida] auris	13767.58cfa83be4b0c9d6adf72886	RNA-Seq	Kidney Renal Clear Cell Carcinoma	TCGA-KIRC	Primary Tumor	University of North Carolina	77935300	60813266	17122034	227931	178593	18366
G002775015	8516	12741558	0.000668364	[Candida] auris	13767.58cfa82ee4b0c9d6adf6a854	RNA-Seq	Glioblastoma Multiforme	TCGA-GBM	Primary Tumor	Broad Institute of MIT and Harvard	143737145	97997632	45739513	2699522	2664719	7624
G002775015	8453	12741558	0.00066342	[Candida] auris	13767.58cfa83be4b0c9d6adf72a82	RNA-Seq	Kidney Renal Clear Cell Carcinoma	TCGA-KIRC	Primary Tumor	University of North Carolina	134149180	118724522	15424658	568426	509529	23286
G002775015	8373	12741558	0.000657141	[Candida] auris	13767.58cfa83be4b0c9d6adf72950	RNA-Seq	Kidney Renal Clear Cell Carcinoma	TCGA-KIRC	Primary Tumor	University of North Carolina	136237660	115026885	21210775	260784	105901	11810
G002775015	8312	12741558	0.000652354	[Candida] auris	13767.58cfa83ce4b0c9d6adf72b6a	RNA-Seq	Kidney Renal Clear Cell Carcinoma	TCGA-KIRC	Primary Tumor	University of North Carolina	142888120	116537373	26350747	43337	31912	8116
G002775015	8303	12741558	0.000651647	[Candida] auris	13767.58cfa83be4b0c9d6adf728e0	RNA-Seq	Kidney Renal Clear Cell Carcinoma	TCGA-KIRC	Primary Tumor	University of North Carolina	110365652	97413506	12952146	58553	29126	3063
G002775015	8300	12741558	0.000651412	[Candida] auris	13767.58cfa83be4b0c9d6adf72a1f	RNA-Seq	Kidney Renal Clear Cell Carcinoma	TCGA-KIRC	Primary Tumor	University of North Carolina	139699016	123379933	16319083	247995	102284	11072
G002775015	8242	12741558	0.00064686	[Candida] auris	13722.58cfa831e4b0c9d6adf6c77c	WGS	Kidney Renal Clear Cell Carcinoma	TCGA-KIRC	Solid Tissue Normal	Baylor College of Medicine	1203417652	1143732154	59685498	296319	119928	83309
G002775015	8226	12741558	0.000645604	[Candida] auris	13767.58cfa83ce4b0c9d6adf72f3d	RNA-Seq	Stomach Adenocarcinoma	TCGA-STAD	Primary Tumor	Canada's Michael Smith Genome Sciences Centre	292873356	260924276	31949080	51975	49554	1245
G002775015	8067	12741558	0.000633125	[Candida] auris	13767.58cfa83ce4b0c9d6adf72d4c	RNA-Seq	Kidney Renal Clear Cell Carcinoma	TCGA-KIRC	Primary Tumor	University of North Carolina	109479466	98507158	10972308	488003	434159	20073
G002775015	8039	12741558	0.000630928	[Candida] auris	13767.58cfa83ce4b0c9d6adf72dcc	RNA-Seq	Kidney Renal Clear Cell Carcinoma	TCGA-KIRC	Primary Tumor	University of North Carolina	108279166	91848809	16430357	47054	41473	3455
G002775015	7999	12741558	0.000627788	[Candida] auris	13767.58cfa83be4b0c9d6adf7297e	RNA-Seq	Kidney Renal Clear Cell Carcinoma	TCGA-KIRC	Primary Tumor	University of North Carolina	86247266	73872443	12374823	73969	39210	3342
G002775015	7998	12741558	0.00062771	[Candida] auris	13767.58cfa83be4b0c9d6adf727b0	RNA-Seq	Kidney Renal Clear Cell Carcinoma	TCGA-KIRC	Primary Tumor	University of North Carolina	160102780	144578889	15523891	78767	46854	27675
G002775015	7997	12741558	0.000627631	[Candida] auris	13767.58cfa83ce4b0c9d6adf72bf9	RNA-Seq	Kidney Renal Clear Cell Carcinoma	TCGA-KIRC	Primary Tumor	University of North Carolina	117955332	105590331	12365001	213170	169490	18560
G002775015	7989	12741558	0.000627003	[Candida] auris	13767.58cfa83ce4b0c9d6adf72d92	RNA-Seq	Kidney Renal Clear Cell Carcinoma	TCGA-KIRC	Primary Tumor	University of North Carolina	72378772	64289577	8089195	34044	29802	2093
G002775015	7984	12741558	0.000626611	[Candida] auris	13767.58cfa83ce4b0c9d6adf72cdb	RNA-Seq	Kidney Renal Clear Cell Carcinoma	TCGA-KIRC	Primary Tumor	University of North Carolina	99308578	89224484	10084094	231856	108326	108285
G002775015	7954	12741558	0.000624256	[Candida] auris	13767.58cfa82ee4b0c9d6adf6a804	RNA-Seq	Glioblastoma Multiforme	TCGA-GBM	Primary Tumor	Broad Institute of MIT and Harvard	141469434	120112749	21356685	278593	276883	1037
G002775015	7928	12741558	0.000622216	[Candida] auris	13767.58cfa83ce4b0c9d6adf72caa	RNA-Seq	Kidney Renal Clear Cell Carcinoma	TCGA-KIRC	Primary Tumor	University of North Carolina	89753806	77704951	12048855	810595	727449	32484
G002775015	7908	12741558	0.000620646	[Candida] auris	13767.58cfa83ce4b0c9d6adf72f21	RNA-Seq	Stomach Adenocarcinoma	TCGA-STAD	Primary Tumor	Canada's Michael Smith Genome Sciences Centre	242780458	215106481	27673977	229819	213659	14249
G002775015	7884	12741558	0.000618763	[Candida] auris	13767.58cfa83ce4b0c9d6adf72ba4	RNA-Seq	Kidney Renal Clear Cell Carcinoma	TCGA-KIRC	Primary Tumor	University of North Carolina	107151138	93270659	13880479	243374	214700	12236
G002775015	7875	12741558	0.000618056	[Candida] auris	13767.58cfa83ce4b0c9d6adf72ecc	RNA-Seq	Stomach Adenocarcinoma	TCGA-STAD	Primary Tumor	Canada's Michael Smith Genome Sciences Centre	301230290	274554280	26676010	111046	105151	5243
G002775015	7844	12741558	0.000615623	[Candida] auris	13767.58cfa83be4b0c9d6adf72ab2	RNA-Seq	Kidney Renal Clear Cell Carcinoma	TCGA-KIRC	Primary Tumor	University of North Carolina	164656004	131030525	33625479	96554	81846	6430
G002775015	7724	12741558	0.000606205	[Candida] auris	13722.58cfa831e4b0c9d6adf6c824	WGS	Kidney Renal Clear Cell Carcinoma	TCGA-KIRC	Solid Tissue Normal	Baylor College of Medicine	990619184	939481495	51137689	396222	113099	63998
G002775015	7667	12741558	0.000601732	[Candida] auris	13767.58cfa82ee4b0c9d6adf6ab4c	RNA-Seq	Glioblastoma Multiforme	TCGA-GBM	Primary Tumor	Broad Institute of MIT and Harvard	125238385	86264033	38974352	868856	861989	5573
G002775015	7572	12741558	0.000594276	[Candida] auris	13767.58cfa83be4b0c9d6adf72a7e	RNA-Seq	Kidney Renal Clear Cell Carcinoma	TCGA-KIRC	Primary Tumor	University of North Carolina	108666700	93703584	14963116	85105	43122	36557
G002775015	7560	12741558	0.000593334	[Candida] auris	13767.58cfa82ee4b0c9d6adf6a83a	RNA-Seq	Glioblastoma Multiforme	TCGA-GBM	Primary Tumor	Broad Institute of MIT and Harvard	118504118	87808233	30695885	60107	57744	1836
G002775015	7523	12741558	0.00059043	[Candida] auris	13767.58cfa83ce4b0c9d6adf72d5c	RNA-Seq	Kidney Renal Clear Cell Carcinoma	TCGA-KIRC	Primary Tumor	University of North Carolina	110620110	96823360	13796750	35390	30234	3122
G002775015	7515	12741558	0.000589802	[Candida] auris	13767.58cfa83ce4b0c9d6adf72f51	RNA-Seq	Stomach Adenocarcinoma	TCGA-STAD	Primary Tumor	Canada's Michael Smith Genome Sciences Centre	240375628	173468556	66907072	1191139	1183360	2492
G002775015	7509	12741558	0.000589331	[Candida] auris	13767.58cfa83ce4b0c9d6adf72bfa	RNA-Seq	Kidney Renal Clear Cell Carcinoma	TCGA-KIRC	Primary Tumor	University of North Carolina	87087370	69572749	17514621	61234	54396	3052
G002775015	7470	12741558	0.000586271	[Candida] auris	13767.58cfa82fe4b0c9d6adf6b412	RNA-Seq	Ovarian Serous Cystadenocarcinoma	TCGA-OV	Primary Tumor	Canada's Michael Smith Genome Sciences Centre	96660958	82114639	14546319	51147	48692	2260
G002775015	7456	12741558	0.000585172	[Candida] auris	13767.58cfa830e4b0c9d6adf6c26e	RNA-Seq	Stomach Adenocarcinoma	TCGA-STAD	Primary Tumor	Canada's Michael Smith Genome Sciences Centre	235850530	215576292	20274238	80647	77772	1436
G002775015	7430	12741558	0.000583131	[Candida] auris	13767.58cfa83be4b0c9d6adf728ba	RNA-Seq	Kidney Renal Clear Cell Carcinoma	TCGA-KIRC	Primary Tumor	University of North Carolina	151995468	129951195	22044273	30642	16781	11924
G002775015	7429	12741558	0.000583053	[Candida] auris	13767.58cfa83ce4b0c9d6adf72c2c	RNA-Seq	Kidney Renal Clear Cell Carcinoma	TCGA-KIRC	Primary Tumor	University of North Carolina	118972904	104665145	14307759	155432	122264	18162
G002775015	7396	12741558	0.000580463	[Candida] auris	13767.58cfa82ee4b0c9d6adf6aa00	RNA-Seq	Glioblastoma Multiforme	TCGA-GBM	Primary Tumor	Broad Institute of MIT and Harvard	152844623	115795686	37048937	11679	7476	3552
G002775015	7366	12741558	0.000578108	[Candida] auris	13767.58cfa83ce4b0c9d6adf72ce6	RNA-Seq	Kidney Renal Clear Cell Carcinoma	TCGA-KIRC	Primary Tumor	University of North Carolina	85486660	66664138	18822522	60580	54017	2568
G002775015	7351	12741558	0.000576931	[Candida] auris	13767.58cfa83ce4b0c9d6adf72c40	RNA-Seq	Kidney Renal Clear Cell Carcinoma	TCGA-KIRC	Primary Tumor	University of North Carolina	123287892	100480231	22807661	17241	12982	3151
G002775015	7283	12741558	0.000571594	[Candida] auris	13767.58cfa83ce4b0c9d6adf72c86	RNA-Seq	Kidney Renal Clear Cell Carcinoma	TCGA-KIRC	Primary Tumor	University of North Carolina	120382594	102815687	17566907	87680	35966	3270
G002775015	7248	12741558	0.000568847	[Candida] auris	13767.58cfa82ee4b0c9d6adf6a84e	RNA-Seq	Glioblastoma Multiforme	TCGA-GBM	Primary Tumor	Broad Institute of MIT and Harvard	129027328	100351580	28675748	768667	755649	12407
G002775015	7224	12741558	0.000566964	[Candida] auris	13767.58cfa82fe4b0c9d6adf6b277	RNA-Seq	Ovarian Serous Cystadenocarcinoma	TCGA-OV	Primary Tumor	Canada's Michael Smith Genome Sciences Centre	381014232	294924104	86090128	383999	375111	1834
G002775015	7212	12741558	0.000566022	[Candida] auris	13722.58cfa830e4b0c9d6adf6c1b6	WGS	Head and Neck Squamous Cell Carcinoma	TCGA-HNSC	Primary Tumor	Harvard Medical School	342684612	329578483	13106129	795958	620326	31528
G002775015	7194	12741558	0.000564609	[Candida] auris	13767.58cfa83ce4b0c9d6adf72c68	RNA-Seq	Kidney Renal Clear Cell Carcinoma	TCGA-KIRC	Primary Tumor	University of North Carolina	185688804	151338817	34349987	91181	75703	6931
G002775015	7190	12741558	0.000564295	[Candida] auris	13767.58cfa83ce4b0c9d6adf72b4c	RNA-Seq	Kidney Renal Clear Cell Carcinoma	TCGA-KIRC	Primary Tumor	University of North Carolina	107546640	96863700	10682940	45278	26336	16419
G002775015	7177	12741558	0.000563275	[Candida] auris	13767.58cfa832e4b0c9d6adf6d08a	RNA-Seq	Stomach Adenocarcinoma	TCGA-STAD	Primary Tumor	Canada's Michael Smith Genome Sciences Centre	261017628	232316776	28700852	73340	66845	4412
G002775015	7177	12741558	0.000563275	[Candida] auris	13767.58cfa83ce4b0c9d6adf72e3e	RNA-Seq	Stomach Adenocarcinoma	TCGA-STAD	Primary Tumor	Canada's Michael Smith Genome Sciences Centre	261017628	232325604	28692024	73340	66845	4412
G002775015	7167	12741558	0.00056249	[Candida] auris	13767.58cfa83be4b0c9d6adf72756	RNA-Seq	Kidney Renal Clear Cell Carcinoma	TCGA-KIRC	Primary Tumor	University of North Carolina	145633970	126452697	19181273	46368	23106	20473
G002775015	7133	12741558	0.000559822	[Candida] auris	13767.58cfa82ee4b0c9d6adf6a942	RNA-Seq	Glioblastoma Multiforme	TCGA-GBM	Primary Tumor	Broad Institute of MIT and Harvard	133923037	111722104	22200933	266441	260140	5290
G002775015	7097	12741558	0.000556996	[Candida] auris	13767.58cfa83be4b0c9d6adf72975	RNA-Seq	Kidney Renal Clear Cell Carcinoma	TCGA-KIRC	Primary Tumor	University of North Carolina	97965994	81039395	16926599	18652	14403	1560
G002775015	7052	12741558	0.000553464	[Candida] auris	13767.58cfa83be4b0c9d6adf72a15	RNA-Seq	Kidney Renal Clear Cell Carcinoma	TCGA-KIRC	Primary Tumor	University of North Carolina	122571892	103463935	19107957	537208	418234	43759
G002775015	6954	12741558	0.000545773	[Candida] auris	13767.58cfa832e4b0c9d6adf6d68e	RNA-Seq	Stomach Adenocarcinoma	TCGA-STAD	Primary Tumor	Canada's Michael Smith Genome Sciences Centre	290813028	224301699	66511329	187132	186809	259
G002775015	6950	12741558	0.000545459	[Candida] auris	13767.58cfa83be4b0c9d6adf72a07	RNA-Seq	Kidney Renal Clear Cell Carcinoma	TCGA-KIRC	Primary Tumor	University of North Carolina	209740478	172663621	37076857	37331	32057	3120
G002775015	6889	12741558	0.000540672	[Candida] auris	13767.58cfa82ee4b0c9d6adf6aaa1	RNA-Seq	Glioblastoma Multiforme	TCGA-GBM	Primary Tumor	Broad Institute of MIT and Harvard	121006749	97894206	23112543	865135	860398	3807
G002775015	6871	12741558	0.000539259	[Candida] auris	13767.58cfa83be4b0c9d6adf729b2	RNA-Seq	Kidney Renal Clear Cell Carcinoma	TCGA-KIRC	Primary Tumor	University of North Carolina	104959124	86513118	18446006	232759	207090	10508
G002775015	6848	12741558	0.000537454	[Candida] auris	13767.58cfa832e4b0c9d6adf6d56e	RNA-Seq	Stomach Adenocarcinoma	TCGA-STAD	Primary Tumor	Canada's Michael Smith Genome Sciences Centre	231289086	185541886	45747200	2633389	2630946	1509
G002775015	6846	12741558	0.000537297	[Candida] auris	13767.58cfa83ce4b0c9d6adf72b1d	RNA-Seq	Kidney Renal Clear Cell Carcinoma	TCGA-KIRC	Primary Tumor	University of North Carolina	137985442	122380932	15604510	429932	389109	16545
G002775015	6802	12741558	0.000533844	[Candida] auris	13767.58cfa82ee4b0c9d6adf6a7c9	RNA-Seq	Glioblastoma Multiforme	TCGA-GBM	Recurrent Tumor	Broad Institute of MIT and Harvard	82275310	60759460	21515850	1255848	1252673	2609
G002775015	6802	12741558	0.000533844	[Candida] auris	13767.58cfa83ce4b0c9d6adf72c04	RNA-Seq	Kidney Renal Clear Cell Carcinoma	TCGA-KIRC	Primary Tumor	University of North Carolina	104477962	81805694	22672268	190490	152340	16362
G002775015	6795	12741558	0.000533294	[Candida] auris	13767.58cfa83be4b0c9d6adf72a57	RNA-Seq	Kidney Renal Clear Cell Carcinoma	TCGA-KIRC	Primary Tumor	University of North Carolina	151841596	98881335	52960261	1014493	900338	41186
G002775015	6789	12741558	0.000532823	[Candida] auris	13767.58cfa82ee4b0c9d6adf6a9bc	RNA-Seq	Glioblastoma Multiforme	TCGA-GBM	Primary Tumor	Broad Institute of MIT and Harvard	140702910	89341520	51361390	6427633	6417773	6176
G002775015	6719	12741558	0.00052733	[Candida] auris	13767.58cfa82ee4b0c9d6adf6a842	RNA-Seq	Glioblastoma Multiforme	TCGA-GBM	Primary Tumor	Broad Institute of MIT and Harvard	129162945	100319322	28843623	520829	513556	5067
G002775015	6699	12741558	0.00052576	[Candida] auris	13767.58cfa83ce4b0c9d6adf73200	RNA-Seq	Stomach Adenocarcinoma	TCGA-STAD	Primary Tumor	Canada's Michael Smith Genome Sciences Centre	273149134	240397920	32751214	67462	63920	3181
G002775015	6694	12741558	0.000525367	[Candida] auris	13767.58cfa831e4b0c9d6adf6c4eb	RNA-Seq	Stomach Adenocarcinoma	TCGA-STAD	Primary Tumor	Canada's Michael Smith Genome Sciences Centre	307324092	263350326	43973766	291556	281275	7328
G002775015	6686	12741558	0.00052474	[Candida] auris	13767.58cfa83be4b0c9d6adf72877	RNA-Seq	Kidney Renal Clear Cell Carcinoma	TCGA-KIRC	Primary Tumor	University of North Carolina	157412732	135982386	21430346	34757	31270	1811
G002775015	6669	12741558	0.000523405	[Candida] auris	13767.58cfa83be4b0c9d6adf72a86	RNA-Seq	Kidney Renal Clear Cell Carcinoma	TCGA-KIRC	Primary Tumor	University of North Carolina	147440840	134050165	13390675	40790	33501	3288
G002775015	6660	12741558	0.000522699	[Candida] auris	13767.58cfa83ce4b0c9d6adf72b58	RNA-Seq	Kidney Renal Clear Cell Carcinoma	TCGA-KIRC	Primary Tumor	University of North Carolina	138422258	108840569	29581689	351438	141283	15912
G002775015	6628	12741558	0.000520188	[Candida] auris	13767.58cfa83be4b0c9d6adf72a43	RNA-Seq	Kidney Renal Clear Cell Carcinoma	TCGA-KIRC	Primary Tumor	University of North Carolina	105516874	82210742	23306132	1426032	1276256	55748
G002775015	6620	12741558	0.00051956	[Candida] auris	13767.58cfa83ce4b0c9d6adf72b5e	RNA-Seq	Kidney Renal Clear Cell Carcinoma	TCGA-KIRC	Primary Tumor	University of North Carolina	148988248	123939671	25048577	77550	69969	3439
G002775015	6595	12741558	0.000517598	[Candida] auris	13767.58cfa83ce4b0c9d6adf72b06	RNA-Seq	Kidney Renal Clear Cell Carcinoma	TCGA-KIRC	Primary Tumor	University of North Carolina	90651682	70592632	20059050	208333	184529	10390
G002775015	6560	12741558	0.000514851	[Candida] auris	13767.58cfa83ce4b0c9d6adf72bd2	RNA-Seq	Kidney Renal Clear Cell Carcinoma	TCGA-KIRC	Primary Tumor	University of North Carolina	101921208	83223101	18698107	780474	583388	29141
G002775015	6558	12741558	0.000514694	[Candida] auris	13767.58cfa832e4b0c9d6adf6d46e	RNA-Seq	Esophageal Carcinoma	TCGA-ESCA	Primary Tumor	Canada's Michael Smith Genome Sciences Centre	212656426	174345240	38311186	2826977	2826052	564
G002775015	6527	12741558	0.000512261	[Candida] auris	13767.58cfa82ee4b0c9d6adf6b0c0	RNA-Seq	Ovarian Serous Cystadenocarcinoma	TCGA-OV	Primary Tumor	Canada's Michael Smith Genome Sciences Centre	420951962	355490906	65461056	138037	122921	8271
G002775015	6485	12741558	0.000508964	[Candida] auris	13767.58cfa82ee4b0c9d6adf6b15a	RNA-Seq	Ovarian Serous Cystadenocarcinoma	TCGA-OV	Primary Tumor	Canada's Michael Smith Genome Sciences Centre	420951962	367581244	53370718	137882	122779	8264
G002775015	6485	12741558	0.000508964	[Candida] auris	13767.58cfa83ce4b0c9d6adf72d2c	RNA-Seq	Kidney Renal Clear Cell Carcinoma	TCGA-KIRC	Primary Tumor	University of North Carolina	124256314	109640987	14615327	29637	24721	3237
G002775015	6478	12741558	0.000508415	[Candida] auris	13767.58cfa82ee4b0c9d6adf6aaf6	RNA-Seq	Glioblastoma Multiforme	TCGA-GBM	Primary Tumor	Broad Institute of MIT and Harvard	127391373	100668149	26723224	1105371	1099122	4568
G002775015	6458	12741558	0.000506845	[Candida] auris	13767.58cfa83ce4b0c9d6adf72d78	RNA-Seq	Kidney Renal Clear Cell Carcinoma	TCGA-KIRC	Primary Tumor	University of North Carolina	103235948	93532277	9703671	102832	92032	4616
G002775015	6430	12741558	0.000504648	[Candida] auris	13767.58cfa830e4b0c9d6adf6bc9a	RNA-Seq	Acute Myeloid Leukemia	TCGA-LAML	Primary Blood Derived Cancer - Peripheral Blood	Canada's Michael Smith Genome Sciences Centre	142504446	113888350	28616096	327431	320977	2543
G002775015	6421	12741558	0.000503942	[Candida] auris	13767.58cfa83be4b0c9d6adf72a27	RNA-Seq	Kidney Renal Clear Cell Carcinoma	TCGA-KIRC	Primary Tumor	University of North Carolina	153815078	132007988	21807090	1610797	1432328	65574
G002775015	6382	12741558	0.000500881	[Candida] auris	13767.58cfa83ce4b0c9d6adf72e21	RNA-Seq	Stomach Adenocarcinoma	TCGA-STAD	Primary Tumor	Canada's Michael Smith Genome Sciences Centre	243442570	206747572	36694998	263172	245344	17244
G002775015	6371	12741558	0.000500017	[Candida] auris	13767.58cfa831e4b0c9d6adf6ca34	RNA-Seq	Stomach Adenocarcinoma	TCGA-STAD	Primary Tumor	Canada's Michael Smith Genome Sciences Centre	187896620	161003164	26893456	153299	148996	1573
G002775015	6344	12741558	0.000497898	[Candida] auris	13767.58cfa83ce4b0c9d6adf72bee	RNA-Seq	Kidney Renal Clear Cell Carcinoma	TCGA-KIRC	Primary Tumor	University of North Carolina	121914048	108009250	13904798	155584	132222	14416
G002775015	6291	12741558	0.000493739	[Candida] auris	13722.58cfa83ce4b0c9d6adf73187	WGS	Breast Invasive Carcinoma	TCGA-BRCA	Blood Derived Normal	Washington University School of Medicine	1300192296	1229434172	70758124	314591	120706	61617
G002775015	6214	12741558	0.000487695	[Candida] auris	13767.58cfa83be4b0c9d6adf72a47	RNA-Seq	Kidney Renal Clear Cell Carcinoma	TCGA-KIRC	Primary Tumor	University of North Carolina	148942236	118457246	30484990	103368	78465	4440
G002775015	6176	12741558	0.000484713	[Candida] auris	13767.58cfa831e4b0c9d6adf6cd44	RNA-Seq	Stomach Adenocarcinoma	TCGA-STAD	Primary Tumor	Canada's Michael Smith Genome Sciences Centre	206391854	174438087	31953767	116625	115542	671
G002775015	6090	12741558	0.000477964	[Candida] auris	13767.58cfa83ce4b0c9d6adf72bbc	RNA-Seq	Kidney Renal Clear Cell Carcinoma	TCGA-KIRC	Primary Tumor	University of North Carolina	150092920	135540629	14552291	66239	54247	4714
G002775015	6074	12741558	0.000476708	[Candida] auris	13767.58cfa83ce4b0c9d6adf72db8	RNA-Seq	Kidney Renal Clear Cell Carcinoma	TCGA-KIRC	Primary Tumor	University of North Carolina	89551130	72605877	16945253	87553	78179	3633
G002775015	6016	12741558	0.000472156	[Candida] auris	13767.58cfa83be4b0c9d6adf72a98	RNA-Seq	Kidney Renal Clear Cell Carcinoma	TCGA-KIRC	Primary Tumor	University of North Carolina	164294598	144072197	20222401	48180	38178	7790
G002775015	5964	12741558	0.000468075	[Candida] auris	13767.58cfa83be4b0c9d6adf728c2	RNA-Seq	Kidney Renal Clear Cell Carcinoma	TCGA-KIRC	Primary Tumor	University of North Carolina	156650900	130688501	25962399	111823	52557	51555
G002775015	5925	12741558	0.000465014	[Candida] auris	13767.58cfa82ee4b0c9d6adf6b111	RNA-Seq	Ovarian Serous Cystadenocarcinoma	TCGA-OV	Primary Tumor	Canada's Michael Smith Genome Sciences Centre	114794766	100081600	14713166	386481	380965	2469
G002775015	5904	12741558	0.000463366	[Candida] auris	13767.58cfa83ce4b0c9d6adf72b0e	RNA-Seq	Kidney Renal Clear Cell Carcinoma	TCGA-KIRC	Primary Tumor	University of North Carolina	106860946	82487630	24373316	857772	345276	30760
G002775015	5888	12741558	0.00046211	[Candida] auris	13767.58cfa83ce4b0c9d6adf72dff	RNA-Seq	Stomach Adenocarcinoma	TCGA-STAD	Solid Tissue Normal	Canada's Michael Smith Genome Sciences Centre	205229294	159532481	45696813	4235613	4227053	6377
G002775015	5878	12741558	0.000461325	[Candida] auris	13767.58cfa830e4b0c9d6adf6bfa1	RNA-Seq	Stomach Adenocarcinoma	TCGA-STAD	Solid Tissue Normal	Canada's Michael Smith Genome Sciences Centre	205229294	159525543	45703751	4225689	4217220	6337
G002775015	5756	12741558	0.00045175	[Candida] auris	13767.58cfa83be4b0c9d6adf729e3	RNA-Seq	Kidney Renal Clear Cell Carcinoma	TCGA-KIRC	Primary Tumor	University of North Carolina	118511670	96278274	22233396	289681	117084	157555
G002775015	5727	12741558	0.000449474	[Candida] auris	13767.58cfa83be4b0c9d6adf728ea	RNA-Seq	Kidney Renal Clear Cell Carcinoma	TCGA-KIRC	Primary Tumor	University of North Carolina	74755698	64590260	10165438	35726	30394	2402
G002775015	5717	12741558	0.000448689	[Candida] auris	13767.58cfa830e4b0c9d6adf6c0b6	RNA-Seq	Stomach Adenocarcinoma	TCGA-STAD	Primary Tumor	Canada's Michael Smith Genome Sciences Centre	203461572	179087358	24374214	295694	293727	1284
G002775015	5717	12741558	0.000448689	[Candida] auris	13767.58cfa83ce4b0c9d6adf72f1e	RNA-Seq	Stomach Adenocarcinoma	TCGA-STAD	Primary Tumor	Canada's Michael Smith Genome Sciences Centre	203461572	179079794	24381778	295694	293727	1284
G002775015	5698	12741558	0.000447198	[Candida] auris	13767.58cfa83ce4b0c9d6adf730ea	RNA-Seq	Stomach Adenocarcinoma	TCGA-STAD	Primary Tumor	Canada's Michael Smith Genome Sciences Centre	266366464	213386650	52979814	596453	591553	2253
G002775015	5686	12741558	0.000446256	[Candida] auris	13767.58cfa83be4b0c9d6adf728f2	RNA-Seq	Kidney Renal Clear Cell Carcinoma	TCGA-KIRC	Primary Tumor	University of North Carolina	161649838	133768819	27881019	122499	97854	9451
G002775015	5521	12741558	0.000433307	[Candida] auris	13767.58cfa82fe4b0c9d6adf6b5ac	RNA-Seq	Esophageal Carcinoma	TCGA-ESCA	Primary Tumor	Canada's Michael Smith Genome Sciences Centre	263728636	213288077	50440559	575303	571304	3765
G002775015	5493	12741558	0.000431109	[Candida] auris	13767.58cfa83ce4b0c9d6adf72bd8	RNA-Seq	Kidney Renal Clear Cell Carcinoma	TCGA-KIRC	Primary Tumor	University of North Carolina	107854768	79631298	28223470	90065	43304	40874
G002775015	5485	12741558	0.000430481	[Candida] auris	13767.58cfa83be4b0c9d6adf72a60	RNA-Seq	Kidney Renal Clear Cell Carcinoma	TCGA-KIRC	Primary Tumor	University of North Carolina	129536164	110933815	18602349	717611	677219	15372
G002775015	5473	12741558	0.000429539	[Candida] auris	13767.58cfa83ce4b0c9d6adf72bc6	RNA-Seq	Kidney Renal Clear Cell Carcinoma	TCGA-KIRC	Primary Tumor	University of North Carolina	166053086	140875701	25177385	53889	48920	1898
G002775015	5466	12741558	0.00042899	[Candida] auris	13767.58cfa82ee4b0c9d6adf6b036	RNA-Seq	Ovarian Serous Cystadenocarcinoma	TCGA-OV	Primary Tumor	Canada's Michael Smith Genome Sciences Centre	168651884	84202129	84449755	239532	235626	639
G002775015	5459	12741558	0.000428441	[Candida] auris	13767.58cfa82fe4b0c9d6adf6b21c	RNA-Seq	Ovarian Serous Cystadenocarcinoma	TCGA-OV	Primary Tumor	Canada's Michael Smith Genome Sciences Centre	248108544	222880930	25227614	125855	122355	2883
G002775015	5318	12741558	0.000417374	[Candida] auris	13767.58cfa83be4b0c9d6adf72a80	RNA-Seq	Kidney Renal Clear Cell Carcinoma	TCGA-KIRC	Primary Tumor	University of North Carolina	186159924	166739781	19420143	87790	39371	4597
G002775015	5267	12741558	0.000413372	[Candida] auris	13767.58cfa83ce4b0c9d6adf72b15	RNA-Seq	Kidney Renal Clear Cell Carcinoma	TCGA-KIRC	Primary Tumor	University of North Carolina	130668430	118833496	11834934	40897	25337	13450
G002775015	5224	12741558	0.000409997	[Candida] auris	13767.58cfa83ce4b0c9d6adf72b76	RNA-Seq	Kidney Renal Clear Cell Carcinoma	TCGA-KIRC	Primary Tumor	University of North Carolina	128416280	103535069	24881211	41419	22690	16286
G002775015	5219	12741558	0.000409605	[Candida] auris	13767.58cfa83ce4b0c9d6adf72b4e	RNA-Seq	Kidney Renal Clear Cell Carcinoma	TCGA-KIRC	Primary Tumor	University of North Carolina	120100458	106987627	13112831	56734	30446	22650
G002775015	5215	12741558	0.000409291	[Candida] auris	13767.58cfa832e4b0c9d6adf6d0c0	RNA-Seq	Stomach Adenocarcinoma	TCGA-STAD	Primary Tumor	Canada's Michael Smith Genome Sciences Centre	253998678	226240510	27758168	814710	811336	1215
G002775015	5193	12741558	0.000407564	[Candida] auris	13767.58cfa82ee4b0c9d6adf6a962	RNA-Seq	Glioblastoma Multiforme	TCGA-GBM	Primary Tumor	Broad Institute of MIT and Harvard	127189569	106738396	20451173	255458	253058	1521
G002775015	5184	12741558	0.000406858	[Candida] auris	13767.58cfa82ee4b0c9d6adf6b0cf	RNA-Seq	Ovarian Serous Cystadenocarcinoma	TCGA-OV	Primary Tumor	Canada's Michael Smith Genome Sciences Centre	251741158	217084034	34657124	42497	40965	1324
G002775015	5184	12741558	0.000406858	[Candida] auris	13767.58cfa82ee4b0c9d6adf6b0d4	RNA-Seq	Ovarian Serous Cystadenocarcinoma	TCGA-OV	Primary Tumor	Canada's Michael Smith Genome Sciences Centre	251741158	205178134	46563024	42615	41073	1330
G002775015	5167	12741558	0.000405523	[Candida] auris	13767.58cfa83ce4b0c9d6adf72abc	RNA-Seq	Kidney Renal Clear Cell Carcinoma	TCGA-KIRC	Primary Tumor	University of North Carolina	150492744	121072011	29420733	804107	717252	31733
G002775015	5144	12741558	0.000403718	[Candida] auris	13767.58cfa82ee4b0c9d6adf6a868	RNA-Seq	Glioblastoma Multiforme	TCGA-GBM	Primary Tumor	Broad Institute of MIT and Harvard	173641410	125776750	47864660	463996	461129	1874
G002775015	5113	12741558	0.000401285	[Candida] auris	13767.58cfa838e4b0c9d6adf7072e	RNA-Seq	Bladder Urothelial Carcinoma	TCGA-BLCA	Primary Tumor	University of North Carolina	112175789	105304489	6871300	5123	207	2388
G002775015	5106	12741558	0.000400736	[Candida] auris	13767.58cfa830e4b0c9d6adf6c2f6	RNA-Seq	Stomach Adenocarcinoma	TCGA-STAD	Primary Tumor	Canada's Michael Smith Genome Sciences Centre	257354746	186579022	70775724	1509648	1498426	4077
G002775015	5086	12741558	0.000399166	[Candida] auris	13767.58cfa83ce4b0c9d6adf72add	RNA-Seq	Kidney Renal Clear Cell Carcinoma	TCGA-KIRC	Primary Tumor	University of North Carolina	112502036	80520093	31981943	1376443	545320	48938
G002775015	5086	12741558	0.000399166	[Candida] auris	13767.58cfa83ce4b0c9d6adf7304c	RNA-Seq	Stomach Adenocarcinoma	TCGA-STAD	Solid Tissue Normal	Canada's Michael Smith Genome Sciences Centre	261736838	233744574	27992264	464779	457852	5912
G002775015	5084	12741558	0.000399009	[Candida] auris	13767.58cfa82fe4b0c9d6adf6b794	RNA-Seq	Ovarian Serous Cystadenocarcinoma	TCGA-OV	Primary Tumor	Canada's Michael Smith Genome Sciences Centre	186515734	168968666	17547068	180559	174410	3114
G002775015	5053	12741558	0.000396576	[Candida] auris	13767.58cfa82fe4b0c9d6adf6b8af	RNA-Seq	Ovarian Serous Cystadenocarcinoma	TCGA-OV	Primary Tumor	Canada's Michael Smith Genome Sciences Centre	124562600	106784908	17777692	90475	86402	3601
G002775015	5053	12741558	0.000396576	[Candida] auris	13767.58cfa83ce4b0c9d6adf72ce4	RNA-Seq	Kidney Renal Clear Cell Carcinoma	TCGA-KIRC	Primary Tumor	University of North Carolina	123316978	108921188	14395790	211397	181199	16901
G002775015	5032	12741558	0.000394928	[Candida] auris	13767.58cfa83ce4b0c9d6adf72ad3	RNA-Seq	Kidney Renal Clear Cell Carcinoma	TCGA-KIRC	Primary Tumor	University of North Carolina	159367778	136770648	22597130	69998	61704	3768
G002775015	5016	12741558	0.000393672	[Candida] auris	13767.58cfa83ce4b0c9d6adf72cce	RNA-Seq	Kidney Renal Clear Cell Carcinoma	TCGA-KIRC	Primary Tumor	University of North Carolina	156781696	125526940	31254756	57764	35060	19389
G002775015	5003	12741558	0.000392652	[Candida] auris	13767.58cfa831e4b0c9d6adf6cdfa	RNA-Seq	Stomach Adenocarcinoma	TCGA-STAD	Primary Tumor	Canada's Michael Smith Genome Sciences Centre	236184366	165174288	71010078	1945904	1942615	1498
G002775015	4939	12741558	0.000387629	[Candida] auris	13767.58cfa83ce4b0c9d6adf72aca	RNA-Seq	Kidney Renal Clear Cell Carcinoma	TCGA-KIRC	Primary Tumor	University of North Carolina	149580668	135467991	14112677	84332	40062	38394
G002775015	4928	12741558	0.000386766	[Candida] auris	13767.58cfa832e4b0c9d6adf6d106	RNA-Seq	Stomach Adenocarcinoma	TCGA-STAD	Primary Tumor	Canada's Michael Smith Genome Sciences Centre	236262792	209968636	26294156	30527	29388	543
G002775015	4928	12741558	0.000386766	[Candida] auris	13767.58cfa83ce4b0c9d6adf72e48	RNA-Seq	Stomach Adenocarcinoma	TCGA-STAD	Primary Tumor	Canada's Michael Smith Genome Sciences Centre	236262792	209979870	26282922	30527	29388	543
G002775015	4922	12741558	0.000386295	[Candida] auris	13767.58cfa83be4b0c9d6adf727ea	RNA-Seq	Kidney Renal Clear Cell Carcinoma	TCGA-KIRC	Primary Tumor	University of North Carolina	100750542	89561741	11188801	1045007	928773	43596
G002775015	4903	12741558	0.000384804	[Candida] auris	13767.58cfa82fe4b0c9d6adf6b55a	RNA-Seq	Ovarian Serous Cystadenocarcinoma	TCGA-OV	Primary Tumor	Canada's Michael Smith Genome Sciences Centre	124562600	113028960	11533640	90432	86362	3600
G002775015	4898	12741558	0.000384411	[Candida] auris	13767.58cfa83be4b0c9d6adf728f8	RNA-Seq	Kidney Renal Clear Cell Carcinoma	TCGA-KIRC	Primary Tumor	University of North Carolina	78464418	64848896	13615522	177337	165549	5683
G002775015	4892	12741558	0.00038394	[Candida] auris	13767.58cfa82fe4b0c9d6adf6b310	RNA-Seq	Ovarian Serous Cystadenocarcinoma	TCGA-OV	Primary Tumor	Canada's Michael Smith Genome Sciences Centre	241739030	201674814	40064216	154531	153194	962
G002775015	4874	12741558	0.000382528	[Candida] auris	13767.58cfa83ce4b0c9d6adf72b7a	RNA-Seq	Kidney Renal Clear Cell Carcinoma	TCGA-KIRC	Primary Tumor	University of North Carolina	68762086	46860232	21901854	185345	165683	7983
G002775015	4828	12741558	0.000378918	[Candida] auris	13767.58cfa83ce4b0c9d6adf72bba	RNA-Seq	Kidney Renal Clear Cell Carcinoma	TCGA-KIRC	Primary Tumor	University of North Carolina	109718232	95602626	14115606	190658	95044	83759
G002775015	4790	12741558	0.000375935	[Candida] auris	13767.58cfa837e4b0c9d6adf6fda8	RNA-Seq	Cervical Squamous Cell Carcinoma and Endocervical Adenocarcinoma	TCGA-CESC	Primary Tumor	University of North Carolina	141589500	136158371	5431129	9082	382	3956
G002775015	4757	12741558	0.000373345	[Candida] auris	13767.58cfa82fe4b0c9d6adf6b582	RNA-Seq	Ovarian Serous Cystadenocarcinoma	TCGA-OV	Primary Tumor	Canada's Michael Smith Genome Sciences Centre	266046900	225625529	40421371	28899	24774	3521
G002775015	4753	12741558	0.000373031	[Candida] auris	13767.58cfa83be4b0c9d6adf72894	RNA-Seq	Kidney Renal Clear Cell Carcinoma	TCGA-KIRC	Primary Tumor	University of North Carolina	101701500	83692356	18009144	168140	150034	7415
G002775015	4751	12741558	0.000372874	[Candida] auris	13767.58cfa83be4b0c9d6adf72a7a	RNA-Seq	Kidney Renal Clear Cell Carcinoma	TCGA-KIRC	Primary Tumor	University of North Carolina	126537144	114933004	11604140	124154	112352	5277
G002775015	4723	12741558	0.000370677	[Candida] auris	13767.58cfa831e4b0c9d6adf6c4e3	RNA-Seq	Stomach Adenocarcinoma	TCGA-STAD	Primary Tumor	Canada's Michael Smith Genome Sciences Centre	250757838	211426652	39331186	359873	354744	3109
G002775015	4720	12741558	0.000370441	[Candida] auris	13767.58cfa83be4b0c9d6adf728d8	RNA-Seq	Kidney Renal Clear Cell Carcinoma	TCGA-KIRC	Primary Tumor	University of North Carolina	153716184	135011481	18704703	112989	53205	51700
G002775015	4705	12741558	0.000369264	[Candida] auris	13767.58cfa83be4b0c9d6adf72a35	RNA-Seq	Kidney Renal Clear Cell Carcinoma	TCGA-KIRC	Primary Tumor	University of North Carolina	161333832	142402568	18931264	146934	62196	6533
G002775015	4701	12741558	0.00036895	[Candida] auris	13767.58cfa83ce4b0c9d6adf72fa2	RNA-Seq	Stomach Adenocarcinoma	TCGA-STAD	Primary Tumor	Canada's Michael Smith Genome Sciences Centre	231612896	186013982	45598914	556649	550060	3461
G002775015	4683	12741558	0.000367537	[Candida] auris	13767.58cfa83ce4b0c9d6adf72c20	RNA-Seq	Kidney Renal Clear Cell Carcinoma	TCGA-KIRC	Primary Tumor	University of North Carolina	107229350	98071720	9157630	45475	31399	11279
G002775015	4677	12741558	0.000367067	[Candida] auris	13767.58cfa82fe4b0c9d6adf6b7e8	RNA-Seq	Ovarian Serous Cystadenocarcinoma	TCGA-OV	Primary Tumor	Canada's Michael Smith Genome Sciences Centre	207345978	188889024	18456954	141701	139024	1920
G002775015	4656	12741558	0.000365418	[Candida] auris	13767.58cfa82ee4b0c9d6adf6ad06	RNA-Seq	Glioblastoma Multiforme	TCGA-GBM	Primary Tumor	Broad Institute of MIT and Harvard	132466120	99218450	33247670	683645	679027	3056
G002775015	4640	12741558	0.000364163	[Candida] auris	13767.58cfa83ce4b0c9d6adf72bc8	RNA-Seq	Kidney Renal Clear Cell Carcinoma	TCGA-KIRC	Primary Tumor	University of North Carolina	151306626	130792938	20513688	52168	47453	2021
G002775015	4638	12741558	0.000364006	[Candida] auris	13767.58cfa832e4b0c9d6adf6d382	RNA-Seq	Esophageal Carcinoma	TCGA-ESCA	Primary Tumor	Canada's Michael Smith Genome Sciences Centre	186921182	161356825	25564357	9282	6296	2895
G002775015	4619	12741558	0.000362515	[Candida] auris	13767.58cfa83ce4b0c9d6adf72bb0	RNA-Seq	Kidney Renal Clear Cell Carcinoma	TCGA-KIRC	Primary Tumor	University of North Carolina	105885432	86104129	19781303	516648	232665	249200
G002775015	4617	12741558	0.000362358	[Candida] auris	13767.58cfa83ce4b0c9d6adf72b9c	RNA-Seq	Kidney Renal Clear Cell Carcinoma	TCGA-KIRC	Primary Tumor	University of North Carolina	124354034	107092136	17261898	841623	338233	459065
G002775015	4611	12741558	0.000361887	[Candida] auris	13767.58cfa83ce4b0c9d6adf72b82	RNA-Seq	Kidney Renal Clear Cell Carcinoma	TCGA-KIRC	Primary Tumor	University of North Carolina	147861132	121135501	26725631	196321	153526	7311
G002775015	4610	12741558	0.000361808	[Candida] auris	13767.58cfa836e4b0c9d6adf6fb0c	RNA-Seq	Cervical Squamous Cell Carcinoma and Endocervical Adenocarcinoma	TCGA-CESC	Primary Tumor	University of North Carolina	194568126	186899012	7669114	10553	422	4546
G002775015	4609	12741558	0.00036173	[Candida] auris	13767.58cfa83be4b0c9d6adf72ab6	RNA-Seq	Kidney Renal Clear Cell Carcinoma	TCGA-KIRC	Primary Tumor	University of North Carolina	102573200	82308271	20264929	1135462	1044403	37372
G002775015	4606	12741558	0.000361494	[Candida] auris	13767.58cfa837e4b0c9d6adf6fce6	RNA-Seq	Cervical Squamous Cell Carcinoma and Endocervical Adenocarcinoma	TCGA-CESC	Primary Tumor	University of North Carolina	139686832	123736857	15949975	13426	488	5885
G002775015	4592	12741558	0.000360395	[Candida] auris	13767.58cfa82ee4b0c9d6adf6b012	RNA-Seq	Ovarian Serous Cystadenocarcinoma	TCGA-OV	Primary Tumor	Canada's Michael Smith Genome Sciences Centre	157106494	99115505	57990989	187136	184481	528
G002775015	4590	12741558	0.000360239	[Candida] auris	13767.58cfa837e4b0c9d6adf70191	RNA-Seq	Rectum Adenocarcinoma	TCGA-READ	Primary Tumor	University of North Carolina	120367095	115813007	4554088	8377	332	3777
G002775015	4588	12741558	0.000360082	[Candida] auris	13767.58cfa83ce4b0c9d6adf72ae4	RNA-Seq	Kidney Renal Clear Cell Carcinoma	TCGA-KIRC	Primary Tumor	University of North Carolina	173295458	155980103	17315355	25220	20282	3889
G002775015	4587	12741558	0.000360003	[Candida] auris	13767.58cfa833e4b0c9d6adf6d91d	RNA-Seq	Stomach Adenocarcinoma	TCGA-STAD	Primary Tumor	Canada's Michael Smith Genome Sciences Centre	228374818	187854778	40520040	2336241	2333902	1611
G002775015	4586	12741558	0.000359925	[Candida] auris	13767.58cfa832e4b0c9d6adf6d26f	RNA-Seq	Stomach Adenocarcinoma	TCGA-STAD	Primary Tumor	Canada's Michael Smith Genome Sciences Centre	145038048	129061932	15976116	372328	370137	1045
G002775015	4577	12741558	0.000359218	[Candida] auris	13767.58cfa82ee4b0c9d6adf6a7b2	RNA-Seq	Glioblastoma Multiforme	TCGA-GBM	Primary Tumor	Broad Institute of MIT and Harvard	118076006	99261010	18814996	110049	107191	1826
G002775015	4560	12741558	0.000357884	[Candida] auris	13767.58cfa830e4b0c9d6adf6c10f	RNA-Seq	Stomach Adenocarcinoma	TCGA-STAD	Primary Tumor	Canada's Michael Smith Genome Sciences Centre	258682298	226138348	32543950	98672	92117	1776
G002775015	4560	12741558	0.000357884	[Candida] auris	13767.58cfa83ce4b0c9d6adf72fa6	RNA-Seq	Stomach Adenocarcinoma	TCGA-STAD	Primary Tumor	Canada's Michael Smith Genome Sciences Centre	258682298	226126316	32555982	98674	92119	1776
G002775015	4541	12741558	0.000356393	[Candida] auris	13767.58cfa82ee4b0c9d6adf6a81e	RNA-Seq	Glioblastoma Multiforme	TCGA-GBM	Recurrent Tumor	Broad Institute of MIT and Harvard	125472590	95225783	30246807	717396	710511	5673
G002775015	4540	12741558	0.000356314	[Candida] auris	13767.58cfa83be4b0c9d6adf72a3f	RNA-Seq	Kidney Renal Clear Cell Carcinoma	TCGA-KIRC	Primary Tumor	University of North Carolina	132014368	117062939	14951429	114015	86343	4851
G002775015	4536	12741558	0.000356	[Candida] auris	13767.58cfa83ce4b0c9d6adf72e53	RNA-Seq	Stomach Adenocarcinoma	TCGA-STAD	Primary Tumor	Canada's Michael Smith Genome Sciences Centre	279536628	233201446	46335182	231038	220876	7054
G002775015	4531	12741558	0.000355608	[Candida] auris	13767.58cfa83ce4b0c9d6adf72af0	RNA-Seq	Kidney Renal Clear Cell Carcinoma	TCGA-KIRC	Primary Tumor	University of North Carolina	156319320	126338119	29981201	199037	177842	8132
G002775015	4510	12741558	0.00035396	[Candida] auris	13767.58cfa83be4b0c9d6adf72aaa	RNA-Seq	Kidney Renal Clear Cell Carcinoma	TCGA-KIRC	Primary Tumor	University of North Carolina	144293268	121165500	23127768	954473	849236	38268
G002775015	4505	12741558	0.000353567	[Candida] auris	13767.58cfa83ce4b0c9d6adf72bf4	RNA-Seq	Kidney Renal Clear Cell Carcinoma	TCGA-KIRC	Primary Tumor	University of North Carolina	113977668	96271263	17706405	425733	337228	33581
G002775015	4482	12741558	0.000351762	[Candida] auris	13767.58cfa82ee4b0c9d6adf6a8a7	RNA-Seq	Glioblastoma Multiforme	TCGA-GBM	Primary Tumor	Broad Institute of MIT and Harvard	132246776	101662662	30584114	18643	16805	1430
G002775015	4471	12741558	0.000350899	[Candida] auris	13767.58cfa83ce4b0c9d6adf72c88	RNA-Seq	Kidney Renal Clear Cell Carcinoma	TCGA-KIRC	Primary Tumor	University of North Carolina	176165814	148280056	27885758	80434	42738	33314
G002775015	4428	12741558	0.000347524	[Candida] auris	13767.58cfa837e4b0c9d6adf703e2	RNA-Seq	Rectum Adenocarcinoma	TCGA-READ	Primary Tumor	University of North Carolina	190329306	159195719	31133587	9475	443	4040
G002775015	4426	12741558	0.000347367	[Candida] auris	13767.58cfa83ce4b0c9d6adf72b08	RNA-Seq	Kidney Renal Clear Cell Carcinoma	TCGA-KIRC	Primary Tumor	University of North Carolina	91365422	78597855	12767567	65141	57994	2991
G002775015	4419	12741558	0.000346818	[Candida] auris	13767.58cfa832e4b0c9d6adf6d0fa	RNA-Seq	Stomach Adenocarcinoma	TCGA-STAD	Primary Tumor	Canada's Michael Smith Genome Sciences Centre	254117708	228636144	25481564	95713	93068	2315
G002775015	4408	12741558	0.000345955	[Candida] auris	13767.58cfa82fe4b0c9d6adf6b414	RNA-Seq	Ovarian Serous Cystadenocarcinoma	TCGA-OV	Primary Tumor	Canada's Michael Smith Genome Sciences Centre	205222328	173065902	32156426	42276	41099	863
G002775015	4394	12741558	0.000344856	[Candida] auris	13767.58cfa83be4b0c9d6adf728f6	RNA-Seq	Kidney Renal Clear Cell Carcinoma	TCGA-KIRC	Primary Tumor	University of North Carolina	98636404	86337512	12298892	29965	18552	1418
G002775015	4388	12741558	0.000344385	[Candida] auris	13767.58cfa83be4b0c9d6adf729be	RNA-Seq	Kidney Renal Clear Cell Carcinoma	TCGA-KIRC	Primary Tumor	University of North Carolina	95584554	87294154	8290400	24625	22077	1140
G002775015	4376	12741558	0.000343443	[Candida] auris	13767.58cfa83be4b0c9d6adf72aab	RNA-Seq	Kidney Renal Clear Cell Carcinoma	TCGA-KIRC	Primary Tumor	University of North Carolina	127772050	102608507	25163543	1019051	905614	41600
G002775015	4349	12741558	0.000341324	[Candida] auris	13767.58cfa82ee4b0c9d6adf6aabe	RNA-Seq	Glioblastoma Multiforme	TCGA-GBM	Primary Tumor	Broad Institute of MIT and Harvard	154793862	119645777	35148085	20378	16890	2897
G002775015	4341	12741558	0.000340696	[Candida] auris	13767.58cfa83ce4b0c9d6adf72b78	RNA-Seq	Kidney Renal Clear Cell Carcinoma	TCGA-KIRC	Primary Tumor	University of North Carolina	179303504	151778311	27525193	254933	227902	10272
G002775015	4316	12741558	0.000338734	[Candida] auris	13767.58cfa82fe4b0c9d6adf6b626	RNA-Seq	Esophageal Carcinoma	TCGA-ESCA	Primary Tumor	Canada's Michael Smith Genome Sciences Centre	277730786	235287400	42443386	4977449	4975345	1326
G002775015	4309	12741558	0.000338185	[Candida] auris	13767.58cfa83ce4b0c9d6adf72b86	RNA-Seq	Kidney Renal Clear Cell Carcinoma	TCGA-KIRC	Primary Tumor	University of North Carolina	167151744	145369081	21782663	286965	255484	11750
G002775015	4295	12741558	0.000337086	[Candida] auris	13767.58cfa83be4b0c9d6adf729b0	RNA-Seq	Kidney Renal Clear Cell Carcinoma	TCGA-KIRC	Primary Tumor	University of North Carolina	94030600	75698733	18331867	60827	27010	2903
G002775015	4276	12741558	0.000335595	[Candida] auris	13767.58cfa83be4b0c9d6adf72a45	RNA-Seq	Kidney Renal Clear Cell Carcinoma	TCGA-KIRC	Primary Tumor	University of North Carolina	164372818	137180552	27192266	202403	180007	8478
G002775015	4264	12741558	0.000334653	[Candida] auris	13767.58cfa837e4b0c9d6adf6fee2	RNA-Seq	Bladder Urothelial Carcinoma	TCGA-BLCA	Primary Tumor	University of North Carolina	172300000	166743166	5556834	7156	432	2974
G002775015	4263	12741558	0.000334574	[Candida] auris	13767.58cfa830e4b0c9d6adf6c0c2	RNA-Seq	Stomach Adenocarcinoma	TCGA-STAD	Primary Tumor	Canada's Michael Smith Genome Sciences Centre	264316456	237950877	26365579	9082	6182	2824
G002775015	4258	12741558	0.000334182	[Candida] auris	13767.58cfa82fe4b0c9d6adf6b61c	RNA-Seq	Ovarian Serous Cystadenocarcinoma	TCGA-OV	Primary Tumor	Canada's Michael Smith Genome Sciences Centre	192795258	165416604	27378654	79037	77565	958
G002775015	4250	12741558	0.000333554	[Candida] auris	13767.58cfa832e4b0c9d6adf6d13c	RNA-Seq	Stomach Adenocarcinoma	TCGA-STAD	Primary Tumor	Canada's Michael Smith Genome Sciences Centre	312664052	283616465	29047587	3977	3452	500
G002775015	4229	12741558	0.000331906	[Candida] auris	13767.58cfa82ee4b0c9d6adf6b109	RNA-Seq	Ovarian Serous Cystadenocarcinoma	TCGA-OV	Recurrent Tumor	Canada's Michael Smith Genome Sciences Centre	74002602	61004442	12998160	149849	137517	5621
G002775015	4198	12741558	0.000329473	[Candida] auris	13767.58cfa830e4b0c9d6adf6bf5a	RNA-Seq	Stomach Adenocarcinoma	TCGA-STAD	Primary Tumor	Canada's Michael Smith Genome Sciences Centre	319367170	277179432	42187738	83412	66752	12641
G002775015	4198	12741558	0.000329473	[Candida] auris	13767.58cfa83ce4b0c9d6adf72ddc	RNA-Seq	Stomach Adenocarcinoma	TCGA-STAD	Primary Tumor	Canada's Michael Smith Genome Sciences Centre	319367170	277168052	42199118	83412	66752	12641
G002775015	4189	12741558	0.000328767	[Candida] auris	13767.58cfa832e4b0c9d6adf6d698	RNA-Seq	Stomach Adenocarcinoma	TCGA-STAD	Primary Tumor	Canada's Michael Smith Genome Sciences Centre	239744142	199802420	39941722	1149736	1147004	2286
G002775015	4183	12741558	0.000328296	[Candida] auris	13767.58cfa82fe4b0c9d6adf6b7be	RNA-Seq	Ovarian Serous Cystadenocarcinoma	TCGA-OV	Primary Tumor	Canada's Michael Smith Genome Sciences Centre	192795258	171817882	20977376	79000	77533	957
G002775015	4180	12741558	0.00032806	[Candida] auris	13767.58cfa837e4b0c9d6adf6fc8c	RNA-Seq	Cervical Squamous Cell Carcinoma and Endocervical Adenocarcinoma	TCGA-CESC	Primary Tumor	University of North Carolina	184711708	172241768	12469940	10864	399	4753
G002775015	4150	12741558	0.000325706	[Candida] auris	13767.58cfa83be4b0c9d6adf729ae	RNA-Seq	Kidney Renal Clear Cell Carcinoma	TCGA-KIRC	Primary Tumor	University of North Carolina	96530868	76678786	19852082	30353	15319	12653
G002775015	4140	12741558	0.000324921	[Candida] auris	13767.58cfa831e4b0c9d6adf6c3e0	RNA-Seq	Stomach Adenocarcinoma	TCGA-STAD	Solid Tissue Normal	Canada's Michael Smith Genome Sciences Centre	201837108	89528072	112309036	31087112	31077367	2409
G002775015	4140	12741558	0.000324921	[Candida] auris	13767.58cfa83ce4b0c9d6adf72e1b	RNA-Seq	Stomach Adenocarcinoma	TCGA-STAD	Solid Tissue Normal	Canada's Michael Smith Genome Sciences Centre	201837108	89524958	112312150	31087112	31077367	2409
G002775015	4128	12741558	0.000323979	[Candida] auris	13767.58cfa832e4b0c9d6adf6d24c	RNA-Seq	Stomach Adenocarcinoma	TCGA-STAD	Primary Tumor	Canada's Michael Smith Genome Sciences Centre	167524014	47648314	119875700	6822328	6820782	1015
G002775015	4128	12741558	0.000323979	[Candida] auris	13767.58cfa836e4b0c9d6adf6fb04	RNA-Seq	Thyroid Carcinoma	TCGA-THCA	Primary Tumor	University of North Carolina	141910888	120669739	21241149	9547	574	4039
G002775015	4126	12741558	0.000323822	[Candida] auris	13767.58cfa837e4b0c9d6adf6ff42	RNA-Seq	Bladder Urothelial Carcinoma	TCGA-BLCA	Primary Tumor	University of North Carolina	175257257	168738104	6519153	7512	299	3306
G002775015	4113	12741558	0.000322802	[Candida] auris	13767.58cfa831e4b0c9d6adf6c989	RNA-Seq	Stomach Adenocarcinoma	TCGA-STAD	Primary Tumor	Canada's Michael Smith Genome Sciences Centre	211347792	181371824	29975968	91031	89004	877
G002775015	4106	12741558	0.000322253	[Candida] auris	13767.58cfa83ce4b0c9d6adf72b2e	RNA-Seq	Kidney Renal Clear Cell Carcinoma	TCGA-KIRC	Primary Tumor	University of North Carolina	185374692	156195407	29179285	29044	25879	1249
G002775015	4070	12741558	0.000319427	[Candida] auris	13767.58cfa83be4b0c9d6adf72a17	RNA-Seq	Kidney Renal Clear Cell Carcinoma	TCGA-KIRC	Primary Tumor	University of North Carolina	159174480	135589393	23585087	301014	150800	12441
G002775015	4068	12741558	0.00031927	[Candida] auris	13767.58cfa83ce4b0c9d6adf72b40	RNA-Seq	Kidney Renal Clear Cell Carcinoma	TCGA-KIRC	Primary Tumor	University of North Carolina	99968860	82820374	17148486	173099	87861	7992
G002775015	4031	12741558	0.000316366	[Candida] auris	13767.58cfa836e4b0c9d6adf6fb31	RNA-Seq	Cervical Squamous Cell Carcinoma and Endocervical Adenocarcinoma	TCGA-CESC	Primary Tumor	University of North Carolina	173965566	164775983	9189583	7132	318	3091
G002775015	4005	12741558	0.000314326	[Candida] auris	13767.58cfa83ce4b0c9d6adf72cea	RNA-Seq	Kidney Renal Clear Cell Carcinoma	TCGA-KIRC	Primary Tumor	University of North Carolina	118780582	106005115	12775467	1385133	547935	761268
G002775015	4001	12741558	0.000314012	[Candida] auris	13767.58cfa82ee4b0c9d6adf6a882	RNA-Seq	Glioblastoma Multiforme	TCGA-GBM	Primary Tumor	Broad Institute of MIT and Harvard	140206948	91751360	48455588	1041408	1034986	5305
G002775015	3984	12741558	0.000312678	[Candida] auris	13767.58cfa83be4b0c9d6adf7289b	RNA-Seq	Kidney Renal Clear Cell Carcinoma	TCGA-KIRC	Primary Tumor	University of North Carolina	159219994	131157600	28062394	176097	163676	5600
G002775015	3982	12741558	0.000312521	[Candida] auris	13767.58cfa83ce4b0c9d6adf73040	RNA-Seq	Stomach Adenocarcinoma	TCGA-STAD	Primary Tumor	Canada's Michael Smith Genome Sciences Centre	210966704	192834698	18132006	30118	28451	769
G002775015	3965	12741558	0.000311186	[Candida] auris	13767.58cfa832e4b0c9d6adf6d44a	RNA-Seq	Stomach Adenocarcinoma	TCGA-STAD	Primary Tumor	Canada's Michael Smith Genome Sciences Centre	199607124	65704504	133902620	7724881	7719367	2544
G002775015	3927	12741558	0.000308204	[Candida] auris	13767.58cfa82ee4b0c9d6adf6b008	RNA-Seq	Ovarian Serous Cystadenocarcinoma	TCGA-OV	Primary Tumor	Canada's Michael Smith Genome Sciences Centre	288099798	184384238	103715560	307629	300825	1746
G002775015	3922	12741558	0.000307812	[Candida] auris	13767.58cfa83ce4b0c9d6adf72b03	RNA-Seq	Kidney Renal Clear Cell Carcinoma	TCGA-KIRC	Primary Tumor	University of North Carolina	128276764	106647953	21628811	344174	143068	13371
G002775015	3917	12741558	0.000307419	[Candida] auris	13767.58cfa837e4b0c9d6adf6fe94	RNA-Seq	Bladder Urothelial Carcinoma	TCGA-BLCA	Primary Tumor	University of North Carolina	148008771	141695770	6313001	5281	227	2309
G002775015	3904	12741558	0.000306399	[Candida] auris	13767.58cfa833e4b0c9d6adf6d997	RNA-Seq	Stomach Adenocarcinoma	TCGA-STAD	Primary Tumor	Canada's Michael Smith Genome Sciences Centre	272726408	229346318	43380090	2664387	2662916	677
G002775015	3892	12741558	0.000305457	[Candida] auris	13767.58cfa83be4b0c9d6adf72a91	RNA-Seq	Kidney Renal Clear Cell Carcinoma	TCGA-KIRC	Primary Tumor	University of North Carolina	169689058	138025495	31663563	171361	153115	7051
G002775015	3892	12741558	0.000305457	[Candida] auris	13767.58cfa83ce4b0c9d6adf72ba0	RNA-Seq	Kidney Renal Clear Cell Carcinoma	TCGA-KIRC	Primary Tumor	University of North Carolina	95775834	85909965	9865869	40929	21861	16581
G002775015	3891	12741558	0.000305379	[Candida] auris	13767.58cfa82ee4b0c9d6adf6ab70	RNA-Seq	Glioblastoma Multiforme	TCGA-GBM	Primary Tumor	Broad Institute of MIT and Harvard	145426493	121565268	23861225	520084	516689	1538
G002775015	3884	12741558	0.000304829	[Candida] auris	13767.58cfa830e4b0c9d6adf6c0b4	RNA-Seq	Stomach Adenocarcinoma	TCGA-STAD	Primary Tumor	Canada's Michael Smith Genome Sciences Centre	101533878	83161321	18372557	1227632	1217141	2449
G002775015	3883	12741558	0.000304751	[Candida] auris	13767.58cfa83be4b0c9d6adf72850	RNA-Seq	Kidney Renal Clear Cell Carcinoma	TCGA-KIRC	Primary Tumor	University of North Carolina	91559842	79841119	11718723	26618	19738	2302
G002775015	3881	12741558	0.000304594	[Candida] auris	13767.58cfa836e4b0c9d6adf6fc2b	RNA-Seq	Thyroid Carcinoma	TCGA-THCA	Solid Tissue Normal	University of North Carolina	172511700	160360063	12151637	8330	396	3560
G002775015	3870	12741558	0.000303731	[Candida] auris	13767.58cfa82fe4b0c9d6adf6b5f6	RNA-Seq	Stomach Adenocarcinoma	TCGA-STAD	Primary Tumor	Canada's Michael Smith Genome Sciences Centre	261189668	180645232	80544436	5949216	5943418	2955
G002775015	3839	12741558	0.000301298	[Candida] auris	13767.58cfa83ce4b0c9d6adf72b0c	RNA-Seq	Kidney Renal Clear Cell Carcinoma	TCGA-KIRC	Primary Tumor	University of North Carolina	123711494	111599033	12112461	34203	30523	1557
G002775015	3833	12741558	0.000300827	[Candida] auris	13767.58cfa83ce4b0c9d6adf72b10	RNA-Seq	Kidney Renal Clear Cell Carcinoma	TCGA-KIRC	Primary Tumor	University of North Carolina	83251900	67150543	16101357	1272810	1143492	48577
G002775015	3822	12741558	0.000299963	[Candida] auris	13767.58cfa836e4b0c9d6adf6fc48	RNA-Seq	Cervical Squamous Cell Carcinoma and Endocervical Adenocarcinoma	TCGA-CESC	Primary Tumor	University of North Carolina	172341837	154359388	17982449	4205	337	1623
G002775015	3796	12741558	0.000297923	[Candida] auris	13767.58cfa82ee4b0c9d6adf6b0a4	RNA-Seq	Ovarian Serous Cystadenocarcinoma	TCGA-OV	Primary Tumor	Canada's Michael Smith Genome Sciences Centre	407366572	350528024	56838548	261432	171460	79849
G002775015	3794	12741558	0.000297766	[Candida] auris	13767.58cfa832e4b0c9d6adf6d39c	RNA-Seq	Stomach Adenocarcinoma	TCGA-STAD	Primary Tumor	Canada's Michael Smith Genome Sciences Centre	202285328	78252590	124032738	7292667	7277395	2337
G002775015	3788	12741558	0.000297295	[Candida] auris	13767.58cfa83ce4b0c9d6adf72aea	RNA-Seq	Kidney Renal Clear Cell Carcinoma	TCGA-KIRC	Primary Tumor	University of North Carolina	166861500	139293661	27567839	40012	31766	6266
G002775015	3770	12741558	0.000295882	[Candida] auris	13767.58cfa83ce4b0c9d6adf72ae0	RNA-Seq	Kidney Renal Clear Cell Carcinoma	TCGA-KIRC	Primary Tumor	University of North Carolina	158067600	128651235	29416365	93732	83630	3922
G002775015	3769	12741558	0.000295804	[Candida] auris	13767.58cfa82ee4b0c9d6adf6a7c2	RNA-Seq	Glioblastoma Multiforme	TCGA-GBM	Primary Tumor	Broad Institute of MIT and Harvard	132459120	46720843	85738277	1116361	1110550	5272
G002775015	3761	12741558	0.000295176	[Candida] auris	13767.58cfa82ee4b0c9d6adf6a7aa	RNA-Seq	Glioblastoma Multiforme	TCGA-GBM	Primary Tumor	Broad Institute of MIT and Harvard	112277724	87447347	24830377	28850	26863	1586
G002775015	3761	12741558	0.000295176	[Candida] auris	13767.58cfa83ce4b0c9d6adf72fbb	RNA-Seq	Stomach Adenocarcinoma	TCGA-STAD	Primary Tumor	Canada's Michael Smith Genome Sciences Centre	101533878	83165183	18368695	1236495	1225914	2418
G002775015	3667	12741558	0.000287798	[Candida] auris	13767.58cfa837e4b0c9d6adf6fd85	RNA-Seq	Cervical Squamous Cell Carcinoma and Endocervical Adenocarcinoma	TCGA-CESC	Primary Tumor	University of North Carolina	202126925	193731898	8395027	4641	328	1953
G002775015	3662	12741558	0.000287406	[Candida] auris	13767.58cfa82ee4b0c9d6adf6a828	RNA-Seq	Glioblastoma Multiforme	TCGA-GBM	Primary Tumor	Broad Institute of MIT and Harvard	253152715	180233606	72919109	459787	453591	4927
G002775015	3657	12741558	0.000287014	[Candida] auris	13767.58cfa83ce4b0c9d6adf72dca	RNA-Seq	Kidney Renal Clear Cell Carcinoma	TCGA-KIRC	Primary Tumor	University of North Carolina	113231762	103188089	10043673	91665	84647	2504
G002775015	3654	12741558	0.000286778	[Candida] auris	13767.58cfa82ee4b0c9d6adf6ab5c	RNA-Seq	Glioblastoma Multiforme	TCGA-GBM	Primary Tumor	Broad Institute of MIT and Harvard	156121991	112375191	43746800	1112728	1108789	3113
G002775015	3634	12741558	0.000285208	[Candida] auris	13767.58cfa82ee4b0c9d6adf6a8d3	RNA-Seq	Glioblastoma Multiforme	TCGA-GBM	Primary Tumor	Broad Institute of MIT and Harvard	136238340	117361467	18876873	136046	134967	511
G002775015	3619	12741558	0.000284031	[Candida] auris	13767.58cfa83ce4b0c9d6adf72c4c	RNA-Seq	Kidney Renal Clear Cell Carcinoma	TCGA-KIRC	Primary Tumor	University of North Carolina	106804816	92148607	14656209	783731	641624	93800
G002775015	3607	12741558	0.000283089	[Candida] auris	13767.58cfa83be4b0c9d6adf729d4	RNA-Seq	Kidney Renal Clear Cell Carcinoma	TCGA-KIRC	Primary Tumor	University of North Carolina	97568104	83108613	14459491	70115	55846	5466
G002775015	3601	12741558	0.000282618	[Candida] auris	13767.58cfa837e4b0c9d6adf6fe0a	RNA-Seq	Cervical Squamous Cell Carcinoma and Endocervical Adenocarcinoma	TCGA-CESC	Primary Tumor	University of North Carolina	191465676	182868672	8597004	6035	363	2538
G002775015	3581	12741558	0.000281049	[Candida] auris	13767.58cfa830e4b0c9d6adf6c0c5	RNA-Seq	Stomach Adenocarcinoma	TCGA-STAD	Primary Tumor	Canada's Michael Smith Genome Sciences Centre	80843164	69537163	11306001	247759	245117	966
G002775015	3577	12741558	0.000280735	[Candida] auris	13767.58cfa83ce4b0c9d6adf72b88	RNA-Seq	Kidney Renal Clear Cell Carcinoma	TCGA-KIRC	Primary Tumor	University of North Carolina	103481400	84157090	19324310	169803	151116	6806
G002775015	3561	12741558	0.000279479	[Candida] auris	13767.58cfa82ee4b0c9d6adf6a7a4	RNA-Seq	Glioblastoma Multiforme	TCGA-GBM	Primary Tumor	Broad Institute of MIT and Harvard	136490645	107035294	29455351	1337499	1333178	3067
G002775015	3561	12741558	0.000279479	[Candida] auris	13767.58cfa83ce4b0c9d6adf72c24	RNA-Seq	Kidney Renal Clear Cell Carcinoma	TCGA-KIRC	Primary Tumor	University of North Carolina	111735868	93635748	18100120	670732	527132	55251
G002775015	3556	12741558	0.000279087	[Candida] auris	13767.58cfa82ee4b0c9d6adf6b116	RNA-Seq	Ovarian Serous Cystadenocarcinoma	TCGA-OV	Primary Tumor	Canada's Michael Smith Genome Sciences Centre	282018388	227326520	54691868	486297	471952	2685
G002775015	3543	12741558	0.000278066	[Candida] auris	13767.58cfa82fe4b0c9d6adf6b580	RNA-Seq	Ovarian Serous Cystadenocarcinoma	TCGA-OV	Primary Tumor	Canada's Michael Smith Genome Sciences Centre	242702206	203428046	39274160	49446	48450	439
G002775015	3519	12741558	0.000276183	[Candida] auris	13767.58cfa83be4b0c9d6adf728ec	RNA-Seq	Kidney Renal Clear Cell Carcinoma	TCGA-KIRC	Primary Tumor	University of North Carolina	108614306	97156988	11457318	24819	14642	903
G002775015	3517	12741558	0.000276026	[Candida] auris	13767.58cfa83ce4b0c9d6adf72c1c	RNA-Seq	Kidney Renal Clear Cell Carcinoma	TCGA-KIRC	Primary Tumor	University of North Carolina	87888826	72487224	15401602	2192496	872293	1182421
G002775015	3510	12741558	0.000275477	[Candida] auris	13767.58cfa831e4b0c9d6adf6c581	RNA-Seq	Stomach Adenocarcinoma	TCGA-STAD	Primary Tumor	Canada's Michael Smith Genome Sciences Centre	280605820	197303128	83302692	6909730	6904590	2832
G002775015	3498	12741558	0.000274535	[Candida] auris	13767.58cfa83ce4b0c9d6adf72ba9	RNA-Seq	Kidney Renal Clear Cell Carcinoma	TCGA-KIRC	Primary Tumor	University of North Carolina	167487504	145239686	22247818	78443	70461	3122
G002775015	3476	12741558	0.000272808	[Candida] auris	13767.58cfa83ce4b0c9d6adf72d40	RNA-Seq	Kidney Renal Clear Cell Carcinoma	TCGA-KIRC	Primary Tumor	University of North Carolina	81502922	64960051	16542871	5696009	5071972	223263
G002775015	3467	12741558	0.000272102	[Candida] auris	13722.58cfa82ee4b0c9d6adf6adf6	WGS	Stomach Adenocarcinoma	TCGA-STAD	Primary Tumor	Broad Institute of MIT and Harvard	1215950444	1152572620	63377824	1750924	1585247	29928
G002775015	3465	12741558	0.000271945	[Candida] auris	13767.58cfa82fe4b0c9d6adf6b350	RNA-Seq	Ovarian Serous Cystadenocarcinoma	TCGA-OV	Primary Tumor	Canada's Michael Smith Genome Sciences Centre	182064414	147642376	34422038	1145469	1137313	2755
G002775015	3449	12741558	0.000270689	[Candida] auris	13767.58cfa83be4b0c9d6adf72a0b	RNA-Seq	Kidney Renal Clear Cell Carcinoma	TCGA-KIRC	Primary Tumor	University of North Carolina	181820416	158457148	23363268	152985	114709	6414
G002775015	3443	12741558	0.000270218	[Candida] auris	13767.58cfa83ce4b0c9d6adf72b46	RNA-Seq	Kidney Renal Clear Cell Carcinoma	TCGA-KIRC	Primary Tumor	University of North Carolina	101861752	85019367	16842385	371435	329850	15906
G002775015	3413	12741558	0.000267864	[Candida] auris	13767.58cfa82ee4b0c9d6adf6a7db	RNA-Seq	Glioblastoma Multiforme	TCGA-GBM	Primary Tumor	Broad Institute of MIT and Harvard	108771499	65880561	42890938	1506525	1501342	4172
G002775015	3403	12741558	0.000267079	[Candida] auris	13767.58cfa83be4b0c9d6adf72aba	RNA-Seq	Kidney Renal Clear Cell Carcinoma	TCGA-KIRC	Primary Tumor	University of North Carolina	108780462	92867533	15912929	62987	29265	2484
G002775015	3398	12741558	0.000266686	[Candida] auris	13767.58cfa837e4b0c9d6adf6feb0	RNA-Seq	Bladder Urothelial Carcinoma	TCGA-BLCA	Primary Tumor	University of North Carolina	143154878	137351667	5803211	4011	243	1719
G002775015	3386	12741558	0.000265745	[Candida] auris	13767.58cfa83ce4b0c9d6adf72c76	RNA-Seq	Kidney Renal Clear Cell Carcinoma	TCGA-KIRC	Primary Tumor	University of North Carolina	120084088	103122337	16961751	2487191	1825577	93946
G002775015	3385	12741558	0.000265666	[Candida] auris	13767.58cfa82fe4b0c9d6adf6b479	RNA-Seq	Ovarian Serous Cystadenocarcinoma	TCGA-OV	Primary Tumor	Canada's Michael Smith Genome Sciences Centre	178403208	152551016	25852192	81234	79017	1744
G002775015	3385	12741558	0.000265666	[Candida] auris	13767.58cfa82fe4b0c9d6adf6b4ed	RNA-Seq	Ovarian Serous Cystadenocarcinoma	TCGA-OV	Primary Tumor	Canada's Michael Smith Genome Sciences Centre	178403208	157728010	20675198	81170	78967	1733
G002775015	3377	12741558	0.000265038	[Candida] auris	13767.58cfa82fe4b0c9d6adf6b7f0	RNA-Seq	Ovarian Serous Cystadenocarcinoma	TCGA-OV	Primary Tumor	Canada's Michael Smith Genome Sciences Centre	166211532	136122416	30089116	486123	478583	6218
G002775015	3374	12741558	0.000264803	[Candida] auris	13767.58cfa831e4b0c9d6adf6c4f0	RNA-Seq	Stomach Adenocarcinoma	TCGA-STAD	Primary Tumor	Canada's Michael Smith Genome Sciences Centre	201485416	168200940	33284476	475067	470892	714
G002775015	3374	12741558	0.000264803	[Candida] auris	13767.58cfa83ce4b0c9d6adf73078	RNA-Seq	Stomach Adenocarcinoma	TCGA-STAD	Primary Tumor	Canada's Michael Smith Genome Sciences Centre	201485416	168206592	33278824	475067	470892	714
G002775015	3367	12741558	0.000264253	[Candida] auris	13767.58cfa82fe4b0c9d6adf6b6ce	RNA-Seq	Ovarian Serous Cystadenocarcinoma	TCGA-OV	Primary Tumor	Canada's Michael Smith Genome Sciences Centre	203416500	184476188	18940312	97422	95205	1089
G002775015	3363	12741558	0.000263939	[Candida] auris	13767.58cfa82ee4b0c9d6adf6a88c	RNA-Seq	Glioblastoma Multiforme	TCGA-GBM	Primary Tumor	Broad Institute of MIT and Harvard	149301202	119761388	29539814	276761	275157	1082
G002775015	3361	12741558	0.000263782	[Candida] auris	13767.58cfa83be4b0c9d6adf72923	RNA-Seq	Kidney Renal Clear Cell Carcinoma	TCGA-KIRC	Primary Tumor	University of North Carolina	75561386	64365089	11196297	18868	16492	1117
G002775015	3359	12741558	0.000263626	[Candida] auris	13767.58cfa832e4b0c9d6adf6cf5d	RNA-Seq	Esophageal Carcinoma	TCGA-ESCA	Primary Tumor	Canada's Michael Smith Genome Sciences Centre	216635490	127936830	88698660	11419378	11415402	1683
G002775015	3338	12741558	0.000261977	[Candida] auris	13767.58cfa83ce4b0c9d6adf72b02	RNA-Seq	Kidney Renal Clear Cell Carcinoma	TCGA-KIRC	Primary Tumor	University of North Carolina	151191628	124745942	26445686	48821	25531	19950
G002775015	3309	12741558	0.000259701	[Candida] auris	13767.58cfa83ce4b0c9d6adf73042	RNA-Seq	Stomach Adenocarcinoma	TCGA-STAD	Primary Tumor	Canada's Michael Smith Genome Sciences Centre	145038048	129067659	15970389	111393	110784	291
G002775015	3303	12741558	0.00025923	[Candida] auris	13767.58cfa830e4b0c9d6adf6c08e	RNA-Seq	Stomach Adenocarcinoma	TCGA-STAD	Primary Tumor	Canada's Michael Smith Genome Sciences Centre	224862624	181793905	43068719	227387	226361	423
G002775015	3297	12741558	0.00025876	[Candida] auris	13767.58cfa836e4b0c9d6adf6fb77	RNA-Seq	Thyroid Carcinoma	TCGA-THCA	Primary Tumor	University of North Carolina	178714248	163862279	14851969	6193	375	2652
G002775015	3274	12741558	0.000256954	[Candida] auris	13767.58cfa832e4b0c9d6adf6d3d8	RNA-Seq	Stomach Adenocarcinoma	TCGA-STAD	Primary Tumor	Canada's Michael Smith Genome Sciences Centre	206280044	150919046	55360998	3878329	3873924	2752
G002775015	3269	12741558	0.000256562	[Candida] auris	13767.58cfa837e4b0c9d6adf6fcce	RNA-Seq	Cervical Squamous Cell Carcinoma and Endocervical Adenocarcinoma	TCGA-CESC	Primary Tumor	University of North Carolina	167417443	158959506	8457937	4406	289	1856
G002775015	3267	12741558	0.000256405	[Candida] auris	13767.58cfa832e4b0c9d6adf6d456	RNA-Seq	Esophageal Carcinoma	TCGA-ESCA	Primary Tumor	Canada's Michael Smith Genome Sciences Centre	260587144	217809110	42778034	1389211	1384864	3702
G002775015	3263	12741558	0.000256091	[Candida] auris	13767.58cfa82fe4b0c9d6adf6b276	RNA-Seq	Ovarian Serous Cystadenocarcinoma	TCGA-OV	Primary Tumor	Canada's Michael Smith Genome Sciences Centre	150826036	123829460	26996576	1114533	1102971	4611
G002775015	3260	12741558	0.000255856	[Candida] auris	13767.58cfa83ce4b0c9d6adf72bb6	RNA-Seq	Kidney Renal Clear Cell Carcinoma	TCGA-KIRC	Primary Tumor	University of North Carolina	112571844	96419690	16152154	76015	33636	3683
G002775015	3259	12741558	0.000255777	[Candida] auris	13767.58cfa82ee4b0c9d6adf6a822	RNA-Seq	Glioblastoma Multiforme	TCGA-GBM	Primary Tumor	Broad Institute of MIT and Harvard	121490931	86758303	34732628	159204	155451	2852
G002775015	3238	12741558	0.000254129	[Candida] auris	13767.58cfa83ce4b0c9d6adf72cb9	RNA-Seq	Kidney Renal Clear Cell Carcinoma	TCGA-KIRC	Primary Tumor	University of North Carolina	102773968	91385991	11387977	77525	38242	34406
G002775015	3233	12741558	0.000253737	[Candida] auris	13767.58cfa831e4b0c9d6adf6c4aa	RNA-Seq	Stomach Adenocarcinoma	TCGA-STAD	Primary Tumor	Canada's Michael Smith Genome Sciences Centre	173032246	152433248	20598998	73572	61688	4882
G002775015	3233	12741558	0.000253737	[Candida] auris	13767.58cfa83ce4b0c9d6adf72e07	RNA-Seq	Stomach Adenocarcinoma	TCGA-STAD	Primary Tumor	Canada's Michael Smith Genome Sciences Centre	173032246	152435600	20596646	73572	61688	4882
G002775015	3230	12741558	0.000253501	[Candida] auris	13767.58cfa832e4b0c9d6adf6d53a	RNA-Seq	Esophageal Carcinoma	TCGA-ESCA	Primary Tumor	Canada's Michael Smith Genome Sciences Centre	243352976	201594610	41758366	2260080	2258400	1263
G002775015	3220	12741558	0.000252716	[Candida] auris	13767.58cfa83ce4b0c9d6adf72cd6	RNA-Seq	Kidney Renal Clear Cell Carcinoma	TCGA-KIRC	Primary Tumor	University of North Carolina	48460018	41013282	7446736	718023	544911	24145
G002775015	3218	12741558	0.000252559	[Candida] auris	13767.58cfa83ce4b0c9d6adf731be	RNA-Seq	Stomach Adenocarcinoma	TCGA-STAD	Primary Tumor	Canada's Michael Smith Genome Sciences Centre	329028366	295780455	33247911	5385	5223	71
G002775015	3215	12741558	0.000252324	[Candida] auris	13767.58cfa83be4b0c9d6adf728fc	RNA-Seq	Kidney Renal Clear Cell Carcinoma	TCGA-KIRC	Primary Tumor	University of North Carolina	69913090	53619386	16293704	116849	58839	3993
G002775015	3215	12741558	0.000252324	[Candida] auris	13767.58cfa83ce4b0c9d6adf72b4a	RNA-Seq	Kidney Renal Clear Cell Carcinoma	TCGA-KIRC	Primary Tumor	University of North Carolina	116833936	100061017	16772919	38242	19262	16420
G002775015	3184	12741558	0.000249891	[Candida] auris	13767.58cfa836e4b0c9d6adf6fbe0	RNA-Seq	Thyroid Carcinoma	TCGA-THCA	Primary Tumor	University of North Carolina	229318245	221442316	7875929	4769	317	2066
G002775015	3175	12741558	0.000249185	[Candida] auris	13767.58cfa83be4b0c9d6adf72a3d	RNA-Seq	Kidney Renal Clear Cell Carcinoma	TCGA-KIRC	Primary Tumor	University of North Carolina	91475824	79700257	11775567	70726	56739	5386
G002775015	3161	12741558	0.000248086	[Candida] auris	13767.58cfa82ee4b0c9d6adf6b16e	RNA-Seq	Ovarian Serous Cystadenocarcinoma	TCGA-OV	Primary Tumor	Canada's Michael Smith Genome Sciences Centre	265208920	214916796	50292124	943914	936227	2237
G002775015	3150	12741558	0.000247223	[Candida] auris	13767.58cfa82ee4b0c9d6adf6aa08	RNA-Seq	Glioblastoma Multiforme	TCGA-GBM	Primary Tumor	Broad Institute of MIT and Harvard	152302578	115957521	36345057	22403	21368	570
G002775015	3146	12741558	0.000246909	[Candida] auris	13767.58cfa82ee4b0c9d6adf6ac58	RNA-Seq	Glioblastoma Multiforme	TCGA-GBM	Recurrent Tumor	Broad Institute of MIT and Harvard	133462085	101077402	32384683	711481	706538	2947
G002775015	3146	12741558	0.000246909	[Candida] auris	13767.58cfa836e4b0c9d6adf6f8d4	RNA-Seq	Thyroid Carcinoma	TCGA-THCA	Primary Tumor	University of North Carolina	252730754	238732230	13998524	4279	194	1828
G002775015	3140	12741558	0.000246438	[Candida] auris	13767.58cfa83be4b0c9d6adf728ee	RNA-Seq	Kidney Renal Clear Cell Carcinoma	TCGA-KIRC	Primary Tumor	University of North Carolina	131939288	106994543	24944745	75893	68049	3025
G002775015	3139	12741558	0.000246359	[Candida] auris	13767.58cfa82fe4b0c9d6adf6b4c8	RNA-Seq	Ovarian Serous Cystadenocarcinoma	TCGA-OV	Primary Tumor	Canada's Michael Smith Genome Sciences Centre	210394894	172613472	37781422	47068	45839	1029
G002775015	3139	12741558	0.000246359	[Candida] auris	13767.58cfa82fe4b0c9d6adf6b4cc	RNA-Seq	Ovarian Serous Cystadenocarcinoma	TCGA-OV	Primary Tumor	Canada's Michael Smith Genome Sciences Centre	210394894	180006802	30388092	47018	45791	1029
G002775015	3138	12741558	0.000246281	[Candida] auris	13767.58cfa82fe4b0c9d6adf6b566	RNA-Seq	Ovarian Serous Cystadenocarcinoma	TCGA-OV	Primary Tumor	Canada's Michael Smith Genome Sciences Centre	203416500	172699081	30717419	35778	35004	375
G002775015	3134	12741558	0.000245967	[Candida] auris	13767.58cfa83ce4b0c9d6adf72ad9	RNA-Seq	Kidney Renal Clear Cell Carcinoma	TCGA-KIRC	Primary Tumor	University of North Carolina	112201814	88944733	23257081	1404323	1294106	43744
G002775015	3133	12741558	0.000245888	[Candida] auris	13767.58cfa832e4b0c9d6adf6d40f	RNA-Seq	Stomach Adenocarcinoma	TCGA-STAD	Primary Tumor	Canada's Michael Smith Genome Sciences Centre	199229826	133355534	65874292	3452398	3449547	1885
G002775015	3132	12741558	0.00024581	[Candida] auris	13767.58cfa82fe4b0c9d6adf6b887	RNA-Seq	Stomach Adenocarcinoma	TCGA-STAD	Primary Tumor	Canada's Michael Smith Genome Sciences Centre	254815306	184907922	69907384	5734597	5729956	2046
G002775015	3130	12741558	0.000245653	[Candida] auris	13767.58cfa83ce4b0c9d6adf72d83	RNA-Seq	Kidney Renal Clear Cell Carcinoma	TCGA-KIRC	Primary Tumor	University of North Carolina	127524720	115000391	12524329	347081	277743	48452
G002775015	3123	12741558	0.000245103	[Candida] auris	13767.58cfa82ee4b0c9d6adf6b078	RNA-Seq	Ovarian Serous Cystadenocarcinoma	TCGA-OV	Primary Tumor	Canada's Michael Smith Genome Sciences Centre	328813198	275926108	52887090	384084	376914	2387
G002775015	3121	12741558	0.000244946	[Candida] auris	13767.58cfa831e4b0c9d6adf6c9eb	RNA-Seq	Stomach Adenocarcinoma	TCGA-STAD	Primary Tumor	Canada's Michael Smith Genome Sciences Centre	227695588	197227948	30467640	406794	404466	784
G002775015	3107	12741558	0.000243848	[Candida] auris	13767.58cfa837e4b0c9d6adf6fd0d	RNA-Seq	Cervical Squamous Cell Carcinoma and Endocervical Adenocarcinoma	TCGA-CESC	Primary Tumor	University of North Carolina	210833823	203504157	7329666	4344	251	1848
G002775015	3094	12741558	0.000242827	[Candida] auris	13767.58cfa83ce4b0c9d6adf72c91	RNA-Seq	Kidney Renal Clear Cell Carcinoma	TCGA-KIRC	Primary Tumor	University of North Carolina	105828908	86980296	18848612	56421	38773	15406
G002775015	3092	12741558	0.00024267	[Candida] auris	13767.58cfa83ce4b0c9d6adf72e7a	RNA-Seq	Stomach Adenocarcinoma	TCGA-STAD	Primary Tumor	Canada's Michael Smith Genome Sciences Centre	189327548	131314462	58013086	3924984	3913702	3689
G002775015	3089	12741558	0.000242435	[Candida] auris	13767.58cfa83be4b0c9d6adf728be	RNA-Seq	Kidney Renal Clear Cell Carcinoma	TCGA-KIRC	Primary Tumor	University of North Carolina	123398188	102658236	20739952	182927	173429	3568
G002775015	3087	12741558	0.000242278	[Candida] auris	13767.58cfa837e4b0c9d6adf6fcba	RNA-Seq	Cervical Squamous Cell Carcinoma and Endocervical Adenocarcinoma	TCGA-CESC	Primary Tumor	University of North Carolina	201151238	192293156	8858082	3885	266	1679
G002775015	3080	12741558	0.000241729	[Candida] auris	13767.58cfa831e4b0c9d6adf6c322	RNA-Seq	Stomach Adenocarcinoma	TCGA-STAD	Primary Tumor	Canada's Michael Smith Genome Sciences Centre	293746416	261577832	32168584	89941	84696	4827
G002775015	3077	12741558	0.000241493	[Candida] auris	13767.58cfa836e4b0c9d6adf6fc66	RNA-Seq	Cervical Squamous Cell Carcinoma and Endocervical Adenocarcinoma	TCGA-CESC	Primary Tumor	University of North Carolina	171184691	166691923	4492768	3687	224	1603
G002775015	3066	12741558	0.00024063	[Candida] auris	13767.58cfa83be4b0c9d6adf72a19	RNA-Seq	Kidney Renal Clear Cell Carcinoma	TCGA-KIRC	Primary Tumor	University of North Carolina	136441048	105853304	30587744	402343	358649	16039
G002775015	3064	12741558	0.000240473	[Candida] auris	13767.58cfa838e4b0c9d6adf7059e	RNA-Seq	Prostate Adenocarcinoma	TCGA-PRAD	Primary Tumor	University of North Carolina	125764360	122109946	3654414	4101	193	1789
G002775015	3055	12741558	0.000239767	[Candida] auris	13767.58cfa836e4b0c9d6adf6fb44	RNA-Seq	Cervical Squamous Cell Carcinoma and Endocervical Adenocarcinoma	TCGA-CESC	Primary Tumor	University of North Carolina	163457592	157739769	5717823	4026	257	1705
G002775015	3054	12741558	0.000239688	[Candida] auris	13767.58cfa83ce4b0c9d6adf72cb1	RNA-Seq	Kidney Renal Clear Cell Carcinoma	TCGA-KIRC	Primary Tumor	University of North Carolina	92798926	73882270	18916656	4650404	4188536	171561
G002775015	3050	12741558	0.000239374	[Candida] auris	13767.58cfa83ce4b0c9d6adf72bb7	RNA-Seq	Kidney Renal Clear Cell Carcinoma	TCGA-KIRC	Primary Tumor	University of North Carolina	87185870	58442321	28743549	395092	360194	12765
G002775015	3023	12741558	0.000237255	[Candida] auris	13767.58cfa836e4b0c9d6adf6f8e2	RNA-Seq	Thyroid Carcinoma	TCGA-THCA	Primary Tumor	University of North Carolina	226366002	217511899	8854103	4632	355	1967
G002775015	3022	12741558	0.000237177	[Candida] auris	13767.58cfa832e4b0c9d6adf6d3e6	RNA-Seq	Stomach Adenocarcinoma	TCGA-STAD	Primary Tumor	Canada's Michael Smith Genome Sciences Centre	259979634	210943346	49036288	4267089	4264218	2278
G002775015	3018	12741558	0.000236863	[Candida] auris	13767.58cfa83ce4b0c9d6adf72b73	RNA-Seq	Kidney Renal Clear Cell Carcinoma	TCGA-KIRC	Primary Tumor	University of North Carolina	187483602	158494650	28988952	143469	128213	5925
G002775015	3016	12741558	0.000236706	[Candida] auris	13767.58cfa831e4b0c9d6adf6c5d6	RNA-Seq	Stomach Adenocarcinoma	TCGA-STAD	Primary Tumor	Canada's Michael Smith Genome Sciences Centre	224441096	134684436	89756660	12008871	12002525	2055
G002775015	3016	12741558	0.000236706	[Candida] auris	13767.58cfa83ce4b0c9d6adf72e5b	RNA-Seq	Stomach Adenocarcinoma	TCGA-STAD	Primary Tumor	Canada's Michael Smith Genome Sciences Centre	224441096	134676346	89764750	12008873	12002527	2055
G002775015	3009	12741558	0.000236156	[Candida] auris	13722.58cfa831e4b0c9d6adf6c5fc	WGS	Head and Neck Squamous Cell Carcinoma	TCGA-HNSC	Primary Tumor	Harvard Medical School	381208518	362307421	18901097	516336	228601	30854
G002775015	2996	12741558	0.000235136	[Candida] auris	13767.58cfa83ce4b0c9d6adf72ac4	RNA-Seq	Kidney Renal Clear Cell Carcinoma	TCGA-KIRC	Primary Tumor	University of North Carolina	97388696	81308523	16080173	190189	169186	8114
G002775015	2985	12741558	0.000234273	[Candida] auris	13767.58cfa836e4b0c9d6adf6fab0	RNA-Seq	Thyroid Carcinoma	TCGA-THCA	Primary Tumor	University of North Carolina	227942586	218302115	9640471	4089	342	1707
G002775015	2979	12741558	0.000233802	[Candida] auris	13767.58cfa82fe4b0c9d6adf6b51e	RNA-Seq	Ovarian Serous Cystadenocarcinoma	TCGA-OV	Primary Tumor	Canada's Michael Smith Genome Sciences Centre	197367382	165710790	31656592	58332	56244	1561
G002775015	2976	12741558	0.000233566	[Candida] auris	13767.58cfa83be4b0c9d6adf729b4	RNA-Seq	Kidney Renal Clear Cell Carcinoma	TCGA-KIRC	Primary Tumor	University of North Carolina	99225078	84909522	14315556	21153	19530	838
G002775015	2973	12741558	0.000233331	[Candida] auris	13767.58cfa83be4b0c9d6adf7292e	RNA-Seq	Kidney Renal Clear Cell Carcinoma	TCGA-KIRC	Primary Tumor	University of North Carolina	78059772	64575133	13484639	360896	253461	10420
G002775015	2970	12741558	0.000233096	[Candida] auris	13767.58cfa831e4b0c9d6adf6c4dc	RNA-Seq	Stomach Adenocarcinoma	TCGA-STAD	Primary Tumor	Canada's Michael Smith Genome Sciences Centre	150004390	132199678	17804712	120598	117208	1577
G002775015	2970	12741558	0.000233096	[Candida] auris	13767.58cfa836e4b0c9d6adf6fba1	RNA-Seq	Thyroid Carcinoma	TCGA-THCA	Primary Tumor	University of North Carolina	335561747	323754804	11806943	4100	446	1596
G002775015	2970	12741558	0.000233096	[Candida] auris	13767.58cfa83ce4b0c9d6adf72f30	RNA-Seq	Stomach Adenocarcinoma	TCGA-STAD	Primary Tumor	Canada's Michael Smith Genome Sciences Centre	150004390	132207052	17797338	120598	117208	1577
G002775015	2968	12741558	0.000232939	[Candida] auris	13767.58cfa836e4b0c9d6adf6fc0e	RNA-Seq	Cervical Squamous Cell Carcinoma and Endocervical Adenocarcinoma	TCGA-CESC	Primary Tumor	University of North Carolina	258448391	246343358	12105033	4553	318	1867
G002775015	2915	12741558	0.000228779	[Candida] auris	13767.58cfa82ee4b0c9d6adf6a920	RNA-Seq	Glioblastoma Multiforme	TCGA-GBM	Primary Tumor	Broad Institute of MIT and Harvard	140088974	115030784	25058190	664133	662069	1112
G002775015	2911	12741558	0.000228465	[Candida] auris	13767.58cfa836e4b0c9d6adf6fb58	RNA-Seq	Thyroid Carcinoma	TCGA-THCA	Solid Tissue Normal	University of North Carolina	207942446	198911548	9030898	4583	274	1933
G002775015	2907	12741558	0.000228151	[Candida] auris	13767.58cfa82ee4b0c9d6adf6a810	RNA-Seq	Glioblastoma Multiforme	TCGA-GBM	Primary Tumor	Broad Institute of MIT and Harvard	141604963	110750670	30854293	608099	594103	12929
G002775015	2907	12741558	0.000228151	[Candida] auris	13767.58cfa837e4b0c9d6adf6fc90	RNA-Seq	Cervical Squamous Cell Carcinoma and Endocervical Adenocarcinoma	TCGA-CESC	Primary Tumor	University of North Carolina	198744264	180551447	18192817	4288	218	1831
G002775015	2906	12741558	0.000228073	[Candida] auris	13767.58cfa83ce4b0c9d6adf72cc4	RNA-Seq	Kidney Renal Clear Cell Carcinoma	TCGA-KIRC	Primary Tumor	University of North Carolina	118417778	102575581	15842197	74321	66877	3078
G002775015	2904	12741558	0.000227916	[Candida] auris	13767.58cfa83ce4b0c9d6adf72be9	RNA-Seq	Kidney Renal Clear Cell Carcinoma	TCGA-KIRC	Primary Tumor	University of North Carolina	88378450	76314150	12064300	69024	62047	2419
G002775015	2900	12741558	0.000227602	[Candida] auris	13767.58cfa83ce4b0c9d6adf72afe	RNA-Seq	Kidney Renal Clear Cell Carcinoma	TCGA-KIRC	Primary Tumor	University of North Carolina	94749784	66789415	27960369	355723	321055	12486
G002775015	2886	12741558	0.000226503	[Candida] auris	13767.58cfa837e4b0c9d6adf70331	RNA-Seq	Cervical Squamous Cell Carcinoma and Endocervical Adenocarcinoma	TCGA-CESC	Primary Tumor	University of North Carolina	201898760	195416145	6482615	3484	435	1368
G002775015	2882	12741558	0.000226189	[Candida] auris	13767.58cfa837e4b0c9d6adf7024f	RNA-Seq	Cervical Squamous Cell Carcinoma and Endocervical Adenocarcinoma	TCGA-CESC	Primary Tumor	University of North Carolina	202507355	196503717	6003638	3808	252	1581
G002775015	2867	12741558	0.000225012	[Candida] auris	13767.58cfa830e4b0c9d6adf6c116	RNA-Seq	Stomach Adenocarcinoma	TCGA-STAD	Primary Tumor	Canada's Michael Smith Genome Sciences Centre	265987108	230964000	35023108	265515	252247	7681
G002775015	2861	12741558	0.000224541	[Candida] auris	13767.58cfa836e4b0c9d6adf6fbb8	RNA-Seq	Thyroid Carcinoma	TCGA-THCA	Primary Tumor	University of North Carolina	145544423	136902674	8641749	4192	295	1757
G002775015	2853	12741558	0.000223913	[Candida] auris	13767.58cfa832e4b0c9d6adf6d24e	RNA-Seq	Stomach Adenocarcinoma	TCGA-STAD	Primary Tumor	Canada's Michael Smith Genome Sciences Centre	181787420	145553734	36233686	2355934	2353257	1431
G002775015	2838	12741558	0.000222736	[Candida] auris	13767.58cfa839e4b0c9d6adf71162	RNA-Seq	Brain Lower Grade Glioma	TCGA-LGG	Primary Tumor	University of North Carolina	122659875	113552617	9107258	4399	273	1962
G002775015	2836	12741558	0.000222579	[Candida] auris	13767.58cfa82ee4b0c9d6adf6ae2c	RNA-Seq	Ovarian Serous Cystadenocarcinoma	TCGA-OV	Primary Tumor	Canada's Michael Smith Genome Sciences Centre	156236144	140318298	15917846	122476	120087	1543
G002775015	2836	12741558	0.000222579	[Candida] auris	13767.58cfa82ee4b0c9d6adf6b0a6	RNA-Seq	Ovarian Serous Cystadenocarcinoma	TCGA-OV	Primary Tumor	Canada's Michael Smith Genome Sciences Centre	156236144	133971026	22265118	122530	120130	1547
G002775015	2832	12741558	0.000222265	[Candida] auris	13767.58cfa82ee4b0c9d6adf6ab3d	RNA-Seq	Glioblastoma Multiforme	TCGA-GBM	Recurrent Tumor	Broad Institute of MIT and Harvard	122735913	71593816	51142097	4557593	4539964	15650
G002775015	2829	12741558	0.000222029	[Candida] auris	13767.58cfa83ce4b0c9d6adf72d4a	RNA-Seq	Kidney Renal Clear Cell Carcinoma	TCGA-KIRC	Primary Tumor	University of North Carolina	104687584	67974755	36712829	39206	38509	296
G002775015	2826	12741558	0.000221794	[Candida] auris	13767.58cfa82ee4b0c9d6adf6b1d2	RNA-Seq	Ovarian Serous Cystadenocarcinoma	TCGA-OV	Primary Tumor	Canada's Michael Smith Genome Sciences Centre	99405656	58300440	41105216	102813	98425	1018
G002775015	2820	12741558	0.000221323	[Candida] auris	13767.58cfa836e4b0c9d6adf6fc61	RNA-Seq	Cervical Squamous Cell Carcinoma and Endocervical Adenocarcinoma	TCGA-CESC	Primary Tumor	University of North Carolina	182354833	176435501	5919332	3510	253	1493
G002775015	2804	12741558	0.000220067	[Candida] auris	13767.58cfa82ee4b0c9d6adf6aaa5	RNA-Seq	Glioblastoma Multiforme	TCGA-GBM	Recurrent Tumor	Broad Institute of MIT and Harvard	120529565	100782787	19746778	402221	399319	2203
G002775015	2801	12741558	0.000219832	[Candida] auris	13767.58cfa83be4b0c9d6adf72980	RNA-Seq	Kidney Renal Clear Cell Carcinoma	TCGA-KIRC	Primary Tumor	University of North Carolina	84254606	69079908	15174698	171637	95103	6575
G002775015	2799	12741558	0.000219675	[Candida] auris	13767.58cfa832e4b0c9d6adf6d5ea	RNA-Seq	Esophageal Carcinoma	TCGA-ESCA	Primary Tumor	Canada's Michael Smith Genome Sciences Centre	274926168	226954760	47971408	3676762	3674775	1018
G002775015	2794	12741558	0.000219282	[Candida] auris	13767.58cfa83ce4b0c9d6adf72bac	RNA-Seq	Kidney Renal Clear Cell Carcinoma	TCGA-KIRC	Primary Tumor	University of North Carolina	115318722	91644316	23674406	467388	185804	15664
G002775015	2780	12741558	0.000218184	[Candida] auris	13767.58cfa832e4b0c9d6adf6d1e2	RNA-Seq	Esophageal Carcinoma	TCGA-ESCA	Primary Tumor	Canada's Michael Smith Genome Sciences Centre	255282936	212834077	42448859	463651	462068	1522
G002775015	2776	12741558	0.00021787	[Candida] auris	13767.58cfa83be4b0c9d6adf728bc	RNA-Seq	Kidney Renal Clear Cell Carcinoma	TCGA-KIRC	Primary Tumor	University of North Carolina	84732492	69438989	15293503	144433	129056	6229
G002775015	2775	12741558	0.000217791	[Candida] auris	13767.58cfa83ce4b0c9d6adf73058	RNA-Seq	Stomach Adenocarcinoma	TCGA-STAD	Primary Tumor	Canada's Michael Smith Genome Sciences Centre	214607332	195150675	19456657	11833	10975	419
G002775015	2772	12741558	0.000217556	[Candida] auris	13767.58cfa836e4b0c9d6adf6fc3a	RNA-Seq	Cervical Squamous Cell Carcinoma and Endocervical Adenocarcinoma	TCGA-CESC	Primary Tumor	University of North Carolina	211021594	201716763	9304831	3435	240	1445
G002775015	2769	12741558	0.00021732	[Candida] auris	13767.58cfa837e4b0c9d6adf6fda4	RNA-Seq	Rectum Adenocarcinoma	TCGA-READ	Primary Tumor	University of North Carolina	145514333	122530228	22984105	3459	298	1401
G002775015	2757	12741558	0.000216379	[Candida] auris	13767.58cfa830e4b0c9d6adf6c0d2	RNA-Seq	Stomach Adenocarcinoma	TCGA-STAD	Primary Tumor	Canada's Michael Smith Genome Sciences Centre	302054378	264711766	37342612	124467	121339	2232
G002775015	2757	12741558	0.000216379	[Candida] auris	13767.58cfa83ce4b0c9d6adf72e5d	RNA-Seq	Stomach Adenocarcinoma	TCGA-STAD	Primary Tumor	Canada's Michael Smith Genome Sciences Centre	302054378	264690754	37363624	124467	121339	2232
G002775015	2751	12741558	0.000215908	[Candida] auris	13767.58cfa83ce4b0c9d6adf72e1c	RNA-Seq	Stomach Adenocarcinoma	TCGA-STAD	Primary Tumor	Canada's Michael Smith Genome Sciences Centre	183509340	158069651	25439689	35193	31649	1237
G002775015	2750	12741558	0.000215829	[Candida] auris	13767.58cfa82ee4b0c9d6adf6a88a	RNA-Seq	Glioblastoma Multiforme	TCGA-GBM	Primary Tumor	Broad Institute of MIT and Harvard	131819797	102116897	29702900	21052	20046	467
G002775015	2736	12741558	0.00021473	[Candida] auris	13767.58cfa82ee4b0c9d6adf6aaae	RNA-Seq	Glioblastoma Multiforme	TCGA-GBM	Primary Tumor	Broad Institute of MIT and Harvard	131118429	103624795	27493634	544922	541719	2292
G002775015	2736	12741558	0.00021473	[Candida] auris	13767.58cfa82fe4b0c9d6adf6b1fc	RNA-Seq	Ovarian Serous Cystadenocarcinoma	TCGA-OV	Primary Tumor	Canada's Michael Smith Genome Sciences Centre	170135214	111284398	58850816	36355	32539	2026
G002775015	2733	12741558	0.000214495	[Candida] auris	13767.58cfa82fe4b0c9d6adf6b448	RNA-Seq	Ovarian Serous Cystadenocarcinoma	TCGA-OV	Primary Tumor	Canada's Michael Smith Genome Sciences Centre	294495666	251671535	42824131	23248	23025	140
G002775015	2717	12741558	0.000213239	[Candida] auris	13767.58cfa83be4b0c9d6adf72a2d	RNA-Seq	Kidney Renal Clear Cell Carcinoma	TCGA-KIRC	Primary Tumor	University of North Carolina	129378282	108095469	21282813	326263	162267	13211
G002775015	2714	12741558	0.000213004	[Candida] auris	13767.58cfa82de4b0c9d6adf6a792	RNA-Seq	Glioblastoma Multiforme	TCGA-GBM	Primary Tumor	Broad Institute of MIT and Harvard	123625318	100358783	23266535	143261	140290	1935
G002775015	2698	12741558	0.000211748	[Candida] auris	13767.58cfa837e4b0c9d6adf6fe7a	RNA-Seq	Bladder Urothelial Carcinoma	TCGA-BLCA	Primary Tumor	University of North Carolina	129138029	125325099	3812930	2935	199	1253
G002775015	2697	12741558	0.00021167	[Candida] auris	13767.58cfa836e4b0c9d6adf6fb89	RNA-Seq	Thyroid Carcinoma	TCGA-THCA	Primary Tumor	University of North Carolina	113699153	109031055	4668098	3543	203	1533
G002775015	2696	12741558	0.000211591	[Candida] auris	13767.58cfa837e4b0c9d6adf6fe88	RNA-Seq	Pancreatic Adenocarcinoma	TCGA-PAAD	Primary Tumor	University of North Carolina	173582942	162857424	10725518	2188	303	847
G002775015	2695	12741558	0.000211513	[Candida] auris	13767.58cfa83be4b0c9d6adf728da	RNA-Seq	Kidney Renal Clear Cell Carcinoma	TCGA-KIRC	Primary Tumor	University of North Carolina	175006956	154046588	20960368	64378	58646	2530
G002775015	2686	12741558	0.000210806	[Candida] auris	13767.58cfa832e4b0c9d6adf6ce26	RNA-Seq	Stomach Adenocarcinoma	TCGA-STAD	Primary Tumor	Canada's Michael Smith Genome Sciences Centre	229317378	189856610	39460768	437022	433868	1089
G002775015	2686	12741558	0.000210806	[Candida] auris	13767.58cfa832e4b0c9d6adf6d464	RNA-Seq	Esophageal Carcinoma	TCGA-ESCA	Primary Tumor	Canada's Michael Smith Genome Sciences Centre	238217704	205498150	32719554	92543	89327	1220
G002775015	2684	12741558	0.000210649	[Candida] auris	13767.58cfa82ee4b0c9d6adf6ae1f	RNA-Seq	Ovarian Serous Cystadenocarcinoma	TCGA-OV	Primary Tumor	Canada's Michael Smith Genome Sciences Centre	159087910	139500926	19586984	57940	54993	2213
G002775015	2670	12741558	0.000209551	[Candida] auris	13722.58cfa830e4b0c9d6adf6bc64	WGS	Rectum Adenocarcinoma	TCGA-READ	Primary Tumor	Baylor College of Medicine	1409306326	1327757258	81549068	316494	151622	20090
G002775015	2669	12741558	0.000209472	[Candida] auris	13767.58cfa836e4b0c9d6adf6fb5a	RNA-Seq	Cervical Squamous Cell Carcinoma and Endocervical Adenocarcinoma	TCGA-CESC	Primary Tumor	University of North Carolina	248879012	237218614	11660398	3695	353	1473
G002775015	2665	12741558	0.000209158	[Candida] auris	13767.58cfa836e4b0c9d6adf6fbd2	RNA-Seq	Thyroid Carcinoma	TCGA-THCA	Primary Tumor	University of North Carolina	205821396	197532298	8289098	2564	216	1061
G002775015	2663	12741558	0.000209001	[Candida] auris	13767.58cfa83ce4b0c9d6adf72c48	RNA-Seq	Kidney Renal Clear Cell Carcinoma	TCGA-KIRC	Primary Tumor	University of North Carolina	73090178	62737280	10352898	31300	27590	1292
G002775015	2661	12741558	0.000208844	[Candida] auris	13767.58cfa832e4b0c9d6adf6d340	RNA-Seq	Esophageal Carcinoma	TCGA-ESCA	Primary Tumor	Canada's Michael Smith Genome Sciences Centre	270725500	236104440	34621060	11023	9813	821
G002775015	2657	12741558	0.00020853	[Candida] auris	13767.58cfa83ce4b0c9d6adf72c0a	RNA-Seq	Kidney Renal Clear Cell Carcinoma	TCGA-KIRC	Primary Tumor	University of North Carolina	96738250	86562423	10175827	835846	745962	33117
G002775015	2657	12741558	0.00020853	[Candida] auris	13767.58cfa83ce4b0c9d6adf72c36	RNA-Seq	Kidney Renal Clear Cell Carcinoma	TCGA-KIRC	Primary Tumor	University of North Carolina	105126752	95075916	10050836	30622	21589	7360
G002775015	2649	12741558	0.000207902	[Candida] auris	13767.58cfa837e4b0c9d6adf6fede	RNA-Seq	Bladder Urothelial Carcinoma	TCGA-BLCA	Primary Tumor	University of North Carolina	230037571	223854269	6183302	2855	294	1131
G002775015	2638	12741558	0.000207039	[Candida] auris	13767.58cfa82ee4b0c9d6adf6aac1	RNA-Seq	Glioblastoma Multiforme	TCGA-GBM	Primary Tumor	Broad Institute of MIT and Harvard	149104155	124143735	24960420	808868	804601	2254
G002775015	2634	12741558	0.000206725	[Candida] auris	13767.58cfa836e4b0c9d6adf6fade	RNA-Seq	Cervical Squamous Cell Carcinoma and Endocervical Adenocarcinoma	TCGA-CESC	Primary Tumor	University of North Carolina	149669156	140085948	9583208	2683	126	1137
G002775015	2623	12741558	0.000205862	[Candida] auris	13767.58cfa82fe4b0c9d6adf6b574	RNA-Seq	Ovarian Serous Cystadenocarcinoma	TCGA-OV	Recurrent Tumor	Canada's Michael Smith Genome Sciences Centre	221463174	175654478	45808696	1955167	1952291	1803
G002775015	2622	12741558	0.000205783	[Candida] auris	13767.58cfa83ce4b0c9d6adf72cbf	RNA-Seq	Kidney Renal Clear Cell Carcinoma	TCGA-KIRC	Primary Tumor	University of North Carolina	120200362	106098382	14101980	77201	69631	3092
G002775015	2616	12741558	0.000205312	[Candida] auris	13767.58cfa835e4b0c9d6adf6f298	RNA-Seq	Lung Adenocarcinoma	TCGA-LUAD	Solid Tissue Normal	University of North Carolina	218009794	202613596	15396198	3392	503	1286
G002775015	2610	12741558	0.000204842	[Candida] auris	13767.58cfa83ce4b0c9d6adf72e05	RNA-Seq	Stomach Adenocarcinoma	TCGA-STAD	Primary Tumor	Canada's Michael Smith Genome Sciences Centre	231220892	187260416	43960476	246985	245736	288
G002775015	2597	12741558	0.000203821	[Candida] auris	13767.58cfa82ee4b0c9d6adf6a88e	RNA-Seq	Glioblastoma Multiforme	TCGA-GBM	Primary Tumor	Broad Institute of MIT and Harvard	103240790	78678115	24562675	61048	60114	563
G002775015	2591	12741558	0.00020335	[Candida] auris	13767.58cfa835e4b0c9d6adf6ec12	RNA-Seq	Kidney Renal Clear Cell Carcinoma	TCGA-KIRC	Primary Tumor	University of North Carolina	221215124	210799676	10415448	4822	533	1882
G002775015	2586	12741558	0.000202958	[Candida] auris	13767.58cfa82ee4b0c9d6adf6b1c3	RNA-Seq	Ovarian Serous Cystadenocarcinoma	TCGA-OV	Primary Tumor	Canada's Michael Smith Genome Sciences Centre	170135214	145882364	24252850	36018	32220	2026
G002775015	2580	12741558	0.000202487	[Candida] auris	13767.58cfa82ee4b0c9d6adf6a83e	RNA-Seq	Glioblastoma Multiforme	TCGA-GBM	Primary Tumor	Broad Institute of MIT and Harvard	127672772	100543603	27129169	134756	129920	3966
G002775015	2568	12741558	0.000201545	[Candida] auris	13767.58cfa83be4b0c9d6adf72a2f	RNA-Seq	Kidney Renal Clear Cell Carcinoma	TCGA-KIRC	Primary Tumor	University of North Carolina	149194754	119772615	29422139	269994	137145	10822
G002775015	2565	12741558	0.00020131	[Candida] auris	13767.58cfa830e4b0c9d6adf6c0ee	RNA-Seq	Stomach Adenocarcinoma	TCGA-STAD	Primary Tumor	Canada's Michael Smith Genome Sciences Centre	329028366	295792435	33235931	5506	5343	67
G002775015	2562	12741558	0.000201074	[Candida] auris	13767.58cfa82ee4b0c9d6adf6b01a	RNA-Seq	Ovarian Serous Cystadenocarcinoma	TCGA-OV	Primary Tumor	Canada's Michael Smith Genome Sciences Centre	357492522	298846959	58645563	79480	76682	557
G002775015	2556	12741558	0.000200603	[Candida] auris	13767.58cfa833e4b0c9d6adf6da31	RNA-Seq	Lung Adenocarcinoma	TCGA-LUAD	Primary Tumor	University of North Carolina	119506796	109478294	10028502	2138	195	864
G002775015	2553	12741558	0.000200368	[Candida] auris	13767.58cfa83ce4b0c9d6adf72d63	RNA-Seq	Kidney Renal Clear Cell Carcinoma	TCGA-KIRC	Primary Tumor	University of North Carolina	118992588	105651660	13340928	51364	46170	2056
G002775015	2535	12741558	0.000198955	[Candida] auris	13767.58cfa831e4b0c9d6adf6c44f	RNA-Seq	Stomach Adenocarcinoma	TCGA-STAD	Primary Tumor	Canada's Michael Smith Genome Sciences Centre	173443180	102638338	70804842	13031772	13023172	5159
G002775015	2535	12741558	0.000198955	[Candida] auris	13767.58cfa83ce4b0c9d6adf72ff6	RNA-Seq	Stomach Adenocarcinoma	TCGA-STAD	Primary Tumor	Canada's Michael Smith Genome Sciences Centre	173443180	102633858	70809322	13031772	13023172	5159
G002775015	2531	12741558	0.000198641	[Candida] auris	13767.58cfa832e4b0c9d6adf6d5c8	RNA-Seq	Esophageal Carcinoma	TCGA-ESCA	Primary Tumor	Canada's Michael Smith Genome Sciences Centre	253722280	188986744	64735536	6172754	6169249	1245
G002775015	2524	12741558	0.000198092	[Candida] auris	13767.58cfa837e4b0c9d6adf6fe8c	RNA-Seq	Bladder Urothelial Carcinoma	TCGA-BLCA	Primary Tumor	University of North Carolina	192067296	181537050	10530246	2971	327	1138
G002775015	2516	12741558	0.000197464	[Candida] auris	13767.58cfa82ee4b0c9d6adf6a7a0	RNA-Seq	Glioblastoma Multiforme	TCGA-GBM	Primary Tumor	Broad Institute of MIT and Harvard	168903134	110596047	58307087	4877495	4866219	9533
G002775015	2509	12741558	0.000196915	[Candida] auris	13767.58cfa83ce4b0c9d6adf731fa	RNA-Seq	Stomach Adenocarcinoma	TCGA-STAD	Primary Tumor	Canada's Michael Smith Genome Sciences Centre	222221202	188382460	33838742	415380	397038	5735
G002775015	2504	12741558	0.000196522	[Candida] auris	13767.58cfa837e4b0c9d6adf6fdf5	RNA-Seq	Cervical Squamous Cell Carcinoma and Endocervical Adenocarcinoma	TCGA-CESC	Primary Tumor	University of North Carolina	204183019	188562235	15620784	3298	364	1318
G002775015	2499	12741558	0.00019613	[Candida] auris	13767.58cfa830e4b0c9d6adf6c0f2	RNA-Seq	Stomach Adenocarcinoma	TCGA-STAD	Primary Tumor	Canada's Michael Smith Genome Sciences Centre	212871282	185447778	27423504	59860	58590	701
G002775015	2499	12741558	0.00019613	[Candida] auris	13767.58cfa83ce4b0c9d6adf73198	RNA-Seq	Stomach Adenocarcinoma	TCGA-STAD	Primary Tumor	Canada's Michael Smith Genome Sciences Centre	212871282	185451356	27419926	59860	58590	701
G002775015	2496	12741558	0.000195894	[Candida] auris	13767.58cfa83ce4b0c9d6adf72fb0	RNA-Seq	Stomach Adenocarcinoma	TCGA-STAD	Primary Tumor	Canada's Michael Smith Genome Sciences Centre	179159292	112810750	66348542	5913123	5907367	2126
G002775015	2492	12741558	0.00019558	[Candida] auris	13767.58cfa835e4b0c9d6adf6ecfe	RNA-Seq	Bladder Urothelial Carcinoma	TCGA-BLCA	Primary Tumor	University of North Carolina	151673910	143231578	8442332	3798	290	1613
G002775015	2490	12741558	0.000195424	[Candida] auris	13767.58cfa837e4b0c9d6adf6fe68	RNA-Seq	Bladder Urothelial Carcinoma	TCGA-BLCA	Primary Tumor	University of North Carolina	150867199	146858157	4009042	2104	169	866
G002775015	2484	12741558	0.000194953	[Candida] auris	13767.58cfa82ee4b0c9d6adf6aa91	RNA-Seq	Glioblastoma Multiforme	TCGA-GBM	Primary Tumor	Broad Institute of MIT and Harvard	121456966	76735042	44721924	2598667	2592105	3798
G002775015	2483	12741558	0.000194874	[Candida] auris	13767.58cfa82fe4b0c9d6adf6b370	RNA-Seq	Ovarian Serous Cystadenocarcinoma	TCGA-OV	Primary Tumor	Canada's Michael Smith Genome Sciences Centre	236997622	201118607	35879015	15465	14689	450
G002775015	2480	12741558	0.000194639	[Candida] auris	13767.58cfa82fe4b0c9d6adf6b5be	RNA-Seq	Ovarian Serous Cystadenocarcinoma	TCGA-OV	Primary Tumor	Canada's Michael Smith Genome Sciences Centre	266046900	238904739	27142161	7751	6571	1014
G002775015	2475	12741558	0.000194246	[Candida] auris	13767.58cfa836e4b0c9d6adf6fb2f	RNA-Seq	Thyroid Carcinoma	TCGA-THCA	Primary Tumor	University of North Carolina	192193799	183343044	8850755	3920	283	1631
G002775015	2474	12741558	0.000194168	[Candida] auris	13767.58cfa83ce4b0c9d6adf72bbe	RNA-Seq	Kidney Renal Clear Cell Carcinoma	TCGA-KIRC	Primary Tumor	University of North Carolina	124624610	104487741	20136869	247292	220419	10039
G002775015	2473	12741558	0.000194089	[Candida] auris	13767.58cfa82fe4b0c9d6adf6b934	RNA-Seq	Ovarian Serous Cystadenocarcinoma	TCGA-OV	Primary Tumor	Canada's Michael Smith Genome Sciences Centre	139494368	118765212	20729156	42284	40049	1610
G002775015	2472	12741558	0.000194011	[Candida] auris	13767.58cfa82fe4b0c9d6adf6b775	RNA-Seq	Ovarian Serous Cystadenocarcinoma	TCGA-OV	Recurrent Tumor	Canada's Michael Smith Genome Sciences Centre	221463174	188552248	32910926	1955092	1952225	1799
G002775015	2471	12741558	0.000193932	[Candida] auris	13767.58cfa830e4b0c9d6adf6c069	RNA-Seq	Stomach Adenocarcinoma	TCGA-STAD	Primary Tumor	Canada's Michael Smith Genome Sciences Centre	150895998	140333984	10562014	116645	113740	1037
G002775015	2467	12741558	0.000193618	[Candida] auris	13767.58cfa83be4b0c9d6adf72a50	RNA-Seq	Kidney Renal Clear Cell Carcinoma	TCGA-KIRC	Primary Tumor	University of North Carolina	170105938	145215197	24890741	210637	105888	8628
G002775015	2463	12741558	0.000193304	[Candida] auris	13767.58cfa83be4b0c9d6adf72a40	RNA-Seq	Kidney Renal Clear Cell Carcinoma	TCGA-KIRC	Primary Tumor	University of North Carolina	98173234	81092062	17081172	311655	276383	12061
G002775015	2458	12741558	0.000192912	[Candida] auris	13767.58cfa83ce4b0c9d6adf72cb6	RNA-Seq	Kidney Renal Clear Cell Carcinoma	TCGA-KIRC	Primary Tumor	University of North Carolina	120175126	103309354	16865772	345289	305615	18486
G002775015	2454	12741558	0.000192598	[Candida] auris	13767.58cfa83ce4b0c9d6adf72bcc	RNA-Seq	Kidney Renal Clear Cell Carcinoma	TCGA-KIRC	Primary Tumor	University of North Carolina	74089478	60294857	13794621	112607	50987	4246
G002775015	2451	12741558	0.000192363	[Candida] auris	13767.58cfa83ce4b0c9d6adf72cbc	RNA-Seq	Kidney Renal Clear Cell Carcinoma	TCGA-KIRC	Primary Tumor	University of North Carolina	126455376	110306431	16148945	29941	26971	1178
G002775015	2444	12741558	0.000191813	[Candida] auris	13767.58cfa83be4b0c9d6adf728ae	RNA-Seq	Kidney Renal Clear Cell Carcinoma	TCGA-KIRC	Primary Tumor	University of North Carolina	75670268	62722618	12947650	603463	450321	22432
G002775015	2434	12741558	0.000191028	[Candida] auris	13767.58cfa83ce4b0c9d6adf72bf8	RNA-Seq	Kidney Renal Clear Cell Carcinoma	TCGA-KIRC	Primary Tumor	University of North Carolina	112440126	93170047	19270079	15540	13941	720
G002775015	2432	12741558	0.000190871	[Candida] auris	13767.58cfa83be4b0c9d6adf72921	RNA-Seq	Kidney Renal Clear Cell Carcinoma	TCGA-KIRC	Primary Tumor	University of North Carolina	90012248	80478681	9533567	23236	20126	1286
G002775015	2422	12741558	0.000190087	[Candida] auris	13767.58cfa82fe4b0c9d6adf6b822	RNA-Seq	Ovarian Serous Cystadenocarcinoma	TCGA-OV	Primary Tumor	Canada's Michael Smith Genome Sciences Centre	252296602	213262858	39033744	777221	776553	521
G002775015	2420	12741558	0.00018993	[Candida] auris	13767.58cfa832e4b0c9d6adf6d3a7	RNA-Seq	Stomach Adenocarcinoma	TCGA-STAD	Primary Tumor	Canada's Michael Smith Genome Sciences Centre	157640198	73069332	84570866	3360051	3355103	1732
G002775015	2419	12741558	0.000189851	[Candida] auris	13767.58cfa832e4b0c9d6adf6d668	RNA-Seq	Esophageal Carcinoma	TCGA-ESCA	Primary Tumor	Canada's Michael Smith Genome Sciences Centre	271553414	222280334	49273080	2835777	2833722	1179
G002775015	2418	12741558	0.000189773	[Candida] auris	13767.58cfa82fe4b0c9d6adf6b34e	RNA-Seq	Ovarian Serous Cystadenocarcinoma	TCGA-OV	Primary Tumor	Canada's Michael Smith Genome Sciences Centre	241377350	203428372	37948978	288748	284458	3413
G002775015	2412	12741558	0.000189302	[Candida] auris	13767.58cfa836e4b0c9d6adf6fc4b	RNA-Seq	Thyroid Carcinoma	TCGA-THCA	Primary Tumor	University of North Carolina	227791823	215528540	12263283	2900	340	1162
G002775015	2412	12741558	0.000189302	[Candida] auris	13767.58cfa83ce4b0c9d6adf730e6	RNA-Seq	Stomach Adenocarcinoma	TCGA-STAD	Primary Tumor	Canada's Michael Smith Genome Sciences Centre	224433990	162391817	62042173	231105	229479	690
G002775015	2410	12741558	0.000189145	[Candida] auris	13767.58cfa82fe4b0c9d6adf6b786	RNA-Seq	Ovarian Serous Cystadenocarcinoma	TCGA-OV	Primary Tumor	Canada's Michael Smith Genome Sciences Centre	102195196	88521392	13673804	19730	19030	615
G002775015	2406	12741558	0.000188831	[Candida] auris	13767.58cfa83ce4b0c9d6adf72b44	RNA-Seq	Kidney Renal Clear Cell Carcinoma	TCGA-KIRC	Primary Tumor	University of North Carolina	124923000	103830185	21092815	192734	172274	7596
G002775015	2404	12741558	0.000188674	[Candida] auris	13767.58cfa836e4b0c9d6adf6fad6	RNA-Seq	Cervical Squamous Cell Carcinoma and Endocervical Adenocarcinoma	TCGA-CESC	Primary Tumor	University of North Carolina	133857874	122154298	11703576	1987	322	691
G002775015	2404	12741558	0.000188674	[Candida] auris	13767.58cfa83ce4b0c9d6adf72d88	RNA-Seq	Kidney Renal Clear Cell Carcinoma	TCGA-KIRC	Primary Tumor	University of North Carolina	101347514	83487985	17859529	37437	33332	2055
G002775015	2402	12741558	0.000188517	[Candida] auris	13767.58cfa83ce4b0c9d6adf72d66	RNA-Seq	Kidney Renal Clear Cell Carcinoma	TCGA-KIRC	Primary Tumor	University of North Carolina	114173242	103055648	11117594	21883	19696	888
G002775015	2378	12741558	0.000186633	[Candida] auris	13767.58cfa82fe4b0c9d6adf6b998	RNA-Seq	Ovarian Serous Cystadenocarcinoma	TCGA-OV	Primary Tumor	Canada's Michael Smith Genome Sciences Centre	212714476	179986660	32727816	31327	30282	569
G002775015	2372	12741558	0.000186162	[Candida] auris	13767.58cfa837e4b0c9d6adf6ff00	RNA-Seq	Bladder Urothelial Carcinoma	TCGA-BLCA	Primary Tumor	University of North Carolina	197957410	191844440	6112970	3334	215	1428
G002775015	2362	12741558	0.000185378	[Candida] auris	13767.58cfa83be4b0c9d6adf72a9e	RNA-Seq	Kidney Renal Clear Cell Carcinoma	TCGA-KIRC	Primary Tumor	University of North Carolina	174179054	146167600	28011454	73068	65152	3093
G002775015	2361	12741558	0.000185299	[Candida] auris	13767.58cfa83ce4b0c9d6adf72ba8	RNA-Seq	Kidney Renal Clear Cell Carcinoma	TCGA-KIRC	Primary Tumor	University of North Carolina	117341020	87434973	29906047	187839	170866	6363
G002775015	2322	12741558	0.000182238	[Candida] auris	13767.58cfa83be4b0c9d6adf72a90	RNA-Seq	Kidney Renal Clear Cell Carcinoma	TCGA-KIRC	Primary Tumor	University of North Carolina	222634606	181153434	41481172	166641	135029	5812
G002775015	2319	12741558	0.000182003	[Candida] auris	13767.58cfa83ce4b0c9d6adf72d6a	RNA-Seq	Kidney Renal Clear Cell Carcinoma	TCGA-KIRC	Primary Tumor	University of North Carolina	95709402	81636742	14072660	52488	46493	2275
G002775015	2317	12741558	0.000181846	[Candida] auris	13767.58cfa82ee4b0c9d6adf6b0f0	RNA-Seq	Ovarian Serous Cystadenocarcinoma	TCGA-OV	Primary Tumor	Canada's Michael Smith Genome Sciences Centre	337514502	273447322	64067180	100244	92500	2071
G002775015	2315	12741558	0.000181689	[Candida] auris	13767.58cfa82ee4b0c9d6adf6a856	RNA-Seq	Glioblastoma Multiforme	TCGA-GBM	Primary Tumor	Broad Institute of MIT and Harvard	120711689	92649485	28062204	680466	676890	2740
G002775015	2312	12741558	0.000181453	[Candida] auris	13767.58cfa833e4b0c9d6adf6dc1e	RNA-Seq	Lung Adenocarcinoma	TCGA-LUAD	Primary Tumor	University of North Carolina	133577289	127011779	6565510	2057	247	801
G002775015	2304	12741558	0.000180826	[Candida] auris	13767.58cfa833e4b0c9d6adf6d907	RNA-Seq	Lung Adenocarcinoma	TCGA-LUAD	Primary Tumor	University of North Carolina	138807894	132252768	6555126	2474	264	970
G002775015	2304	12741558	0.000180826	[Candida] auris	13767.58cfa838e4b0c9d6adf704d7	RNA-Seq	Rectum Adenocarcinoma	TCGA-READ	Primary Tumor	University of North Carolina	98719437	85364810	13354627	3312	154	1448
G002775015	2301	12741558	0.00018059	[Candida] auris	13767.58cfa830e4b0c9d6adf6c303	RNA-Seq	Stomach Adenocarcinoma	TCGA-STAD	Primary Tumor	Canada's Michael Smith Genome Sciences Centre	219588066	166778286	52809780	1615536	1605834	3423
G002775015	2301	12741558	0.00018059	[Candida] auris	13767.58cfa83ce4b0c9d6adf72f4a	RNA-Seq	Stomach Adenocarcinoma	TCGA-STAD	Primary Tumor	Canada's Michael Smith Genome Sciences Centre	219588066	166770658	52817408	1615536	1605834	3423
G002775015	2298	12741558	0.000180355	[Candida] auris	13767.58cfa82ee4b0c9d6adf6ab76	RNA-Seq	Glioblastoma Multiforme	TCGA-GBM	Primary Tumor	Broad Institute of MIT and Harvard	137888048	116281660	21606388	220659	218147	1266
G002775015	2298	12741558	0.000180355	[Candida] auris	13767.58cfa836e4b0c9d6adf6f912	RNA-Seq	Cervical Squamous Cell Carcinoma and Endocervical Adenocarcinoma	TCGA-CESC	Primary Tumor	University of North Carolina	112751898	107424587	5327311	3279	163	1401
G002775015	2295	12741558	0.000180119	[Candida] auris	13767.58cfa832e4b0c9d6adf6d0fe	RNA-Seq	Esophageal Carcinoma	TCGA-ESCA	Solid Tissue Normal	Canada's Michael Smith Genome Sciences Centre	299453966	261316622	38137344	80336	78550	1378
G002775015	2293	12741558	0.000179962	[Candida] auris	13767.58cfa834e4b0c9d6adf6e7e1	RNA-Seq	Lung Adenocarcinoma	TCGA-LUAD	Primary Tumor	University of North Carolina	124809042	112071686	12737356	2656	225	1104
G002775015	2293	12741558	0.000179962	[Candida] auris	13767.58cfa836e4b0c9d6adf6f933	RNA-Seq	Cervical Squamous Cell Carcinoma and Endocervical Adenocarcinoma	TCGA-CESC	Primary Tumor	University of North Carolina	131262447	126179430	5083017	2925	211	1208
G002775015	2291	12741558	0.000179805	[Candida] auris	13767.58cfa82ee4b0c9d6adf6a7b0	RNA-Seq	Glioblastoma Multiforme	TCGA-GBM	Primary Tumor	Broad Institute of MIT and Harvard	138103310	99196820	38906490	121702	119785	1459
G002775015	2285	12741558	0.000179334	[Candida] auris	13767.58cfa82fe4b0c9d6adf6b79e	RNA-Seq	Ovarian Serous Cystadenocarcinoma	TCGA-OV	Primary Tumor	Canada's Michael Smith Genome Sciences Centre	293290402	247111162	46179240	112958	110918	1280
G002775015	2284	12741558	0.000179256	[Candida] auris	13767.58cfa82ee4b0c9d6adf6b0fe	RNA-Seq	Ovarian Serous Cystadenocarcinoma	TCGA-OV	Primary Tumor	Canada's Michael Smith Genome Sciences Centre	242086884	217341366	24745518	198620	194153	2009
G002775015	2284	12741558	0.000179256	[Candida] auris	13767.58cfa835e4b0c9d6adf6ef00	RNA-Seq	Bladder Urothelial Carcinoma	TCGA-BLCA	Primary Tumor	University of North Carolina	152431810	148602156	3829654	1595	197	620
G002775015	2280	12741558	0.000178942	[Candida] auris	13767.58cfa83ce4b0c9d6adf72af8	RNA-Seq	Kidney Renal Clear Cell Carcinoma	TCGA-KIRC	Primary Tumor	University of North Carolina	93992308	79626677	14365631	728729	647476	29327
G002775015	2270	12741558	0.000178157	[Candida] auris	13767.58cfa82ee4b0c9d6adf6aeca	RNA-Seq	Ovarian Serous Cystadenocarcinoma	TCGA-OV	Primary Tumor	Canada's Michael Smith Genome Sciences Centre	159087910	120283855	38804055	27852	26449	1037
G002775015	2270	12741558	0.000178157	[Candida] auris	13767.58cfa836e4b0c9d6adf6f9e4	RNA-Seq	Thyroid Carcinoma	TCGA-THCA	Primary Tumor	University of North Carolina	160230929	152506536	7724393	2456	244	983
G002775015	2265	12741558	0.000177765	[Candida] auris	13767.58cfa83be4b0c9d6adf728d0	RNA-Seq	Kidney Renal Clear Cell Carcinoma	TCGA-KIRC	Primary Tumor	University of North Carolina	119231772	93588475	25643297	353702	314579	14241
G002775015	2262	12741558	0.000177529	[Candida] auris	13767.58cfa836e4b0c9d6adf6fc35	RNA-Seq	Thyroid Carcinoma	TCGA-THCA	Primary Tumor	University of North Carolina	172546302	163284052	9262250	3347	242	1454
G002775015	2255	12741558	0.00017698	[Candida] auris	13767.58cfa83be4b0c9d6adf727ce	RNA-Seq	Kidney Renal Clear Cell Carcinoma	TCGA-KIRC	Primary Tumor	University of North Carolina	110970260	91985243	18985017	845113	337929	29799
G002775015	2251	12741558	0.000176666	[Candida] auris	13767.58cfa83be4b0c9d6adf72927	RNA-Seq	Kidney Renal Clear Cell Carcinoma	TCGA-KIRC	Primary Tumor	University of North Carolina	195481976	171661260	23820716	38146	34169	1857
G002775015	2243	12741558	0.000176038	[Candida] auris	13767.58cfa830e4b0c9d6adf6c0ac	RNA-Seq	Stomach Adenocarcinoma	TCGA-STAD	Primary Tumor	Canada's Michael Smith Genome Sciences Centre	260161076	239443706	20717370	333378	329032	2760
G002775015	2241	12741558	0.000175881	[Candida] auris	13767.58cfa836e4b0c9d6adf6fbfa	RNA-Seq	Cervical Squamous Cell Carcinoma and Endocervical Adenocarcinoma	TCGA-CESC	Primary Tumor	University of North Carolina	126806940	118406550	8400390	3049	242	1259
G002775015	2240	12741558	0.000175803	[Candida] auris	13767.58cfa836e4b0c9d6adf6fb8c	RNA-Seq	Cervical Squamous Cell Carcinoma and Endocervical Adenocarcinoma	TCGA-CESC	Primary Tumor	University of North Carolina	229257341	220557148	8700193	3309	294	1355
G002775015	2228	12741558	0.000174861	[Candida] auris	13767.58cfa82fe4b0c9d6adf6b3f8	RNA-Seq	Ovarian Serous Cystadenocarcinoma	TCGA-OV	Primary Tumor	Canada's Michael Smith Genome Sciences Centre	185080628	154067567	31013061	175143	169343	2958
G002775015	2226	12741558	0.000174704	[Candida] auris	13767.58cfa837e4b0c9d6adf6fea0	RNA-Seq	Pancreatic Adenocarcinoma	TCGA-PAAD	Primary Tumor	University of North Carolina	205405506	191142003	14263503	1969	399	671
G002775015	2225	12741558	0.000174625	[Candida] auris	13767.58cfa83be4b0c9d6adf728fe	RNA-Seq	Kidney Renal Clear Cell Carcinoma	TCGA-KIRC	Primary Tumor	University of North Carolina	96299020	81538000	14761020	26230	22362	1661
G002775015	2224	12741558	0.000174547	[Candida] auris	13767.58cfa838e4b0c9d6adf70ee2	RNA-Seq	Bladder Urothelial Carcinoma	TCGA-BLCA	Primary Tumor	University of North Carolina	156203592	124526182	31677410	2611	244	1017
G002775015	2223	12741558	0.000174468	[Candida] auris	13767.58cfa839e4b0c9d6adf71242	RNA-Seq	Brain Lower Grade Glioma	TCGA-LGG	Primary Tumor	University of North Carolina	114436646	108426728	6009918	1984	209	852
G002775015	2220	12741558	0.000174233	[Candida] auris	13767.58cfa830e4b0c9d6adf6bce0	RNA-Seq	Acute Myeloid Leukemia	TCGA-LAML	Primary Blood Derived Cancer - Peripheral Blood	Canada's Michael Smith Genome Sciences Centre	183518008	98702860	84815148	14466192	11372348	1134627
G002775015	2220	12741558	0.000174233	[Candida] auris	13767.58cfa837e4b0c9d6adf6fe8a	RNA-Seq	Bladder Urothelial Carcinoma	TCGA-BLCA	Primary Tumor	University of North Carolina	163679056	158639676	5039380	2277	190	937
G002775015	2220	12741558	0.000174233	[Candida] auris	13767.58cfa837e4b0c9d6adf7011a	RNA-Seq	Rectum Adenocarcinoma	TCGA-READ	Primary Tumor	University of North Carolina	112988580	107106414	5882166	1649	103	715
G002775015	2215	12741558	0.000173841	[Candida] auris	13767.58cfa837e4b0c9d6adf6fce4	RNA-Seq	Colon Adenocarcinoma	TCGA-COAD	Primary Tumor	University of North Carolina	163592049	153187359	10404690	1671	188	655
G002775015	2212	12741558	0.000173605	[Candida] auris	13767.58cfa83be4b0c9d6adf72a9f	RNA-Seq	Kidney Renal Clear Cell Carcinoma	TCGA-KIRC	Primary Tumor	University of North Carolina	181012200	161923071	19089129	76653	36015	2987
G002775015	2208	12741558	0.000173291	[Candida] auris	13767.58cfa82ee4b0c9d6adf6a862	RNA-Seq	Glioblastoma Multiforme	TCGA-GBM	Primary Tumor	Broad Institute of MIT and Harvard	166549303	128111084	38438219	236896	234712	1438
G002775015	2207	12741558	0.000173213	[Candida] auris	13767.58cfa830e4b0c9d6adf6c2de	RNA-Seq	Stomach Adenocarcinoma	TCGA-STAD	Primary Tumor	Canada's Michael Smith Genome Sciences Centre	228473720	168265588	60208132	267845	263315	2080
G002775015	2203	12741558	0.000172899	[Candida] auris	13767.58cfa83be4b0c9d6adf729e2	RNA-Seq	Kidney Renal Clear Cell Carcinoma	TCGA-KIRC	Primary Tumor	University of North Carolina	114347210	93560468	20786742	400367	160889	218256
G002775015	2200	12741558	0.000172663	[Candida] auris	13767.58cfa82ee4b0c9d6adf6a852	RNA-Seq	Glioblastoma Multiforme	TCGA-GBM	Primary Tumor	Broad Institute of MIT and Harvard	133774755	111190548	22584207	324428	321968	1339
G002775015	2195	12741558	0.000172271	[Candida] auris	13767.58cfa830e4b0c9d6adf6c11e	RNA-Seq	Stomach Adenocarcinoma	TCGA-STAD	Primary Tumor	Canada's Michael Smith Genome Sciences Centre	242780458	215106481	27673977	18307	16986	1172
G002775015	2188	12741558	0.000171722	[Candida] auris	13767.58cfa83be4b0c9d6adf72833	RNA-Seq	Kidney Renal Clear Cell Carcinoma	TCGA-KIRC	Primary Tumor	University of North Carolina	107141774	85171563	21970211	854836	365595	424066
G002775015	2188	12741558	0.000171722	[Candida] auris	13767.58cfa83ce4b0c9d6adf72b90	RNA-Seq	Kidney Renal Clear Cell Carcinoma	TCGA-KIRC	Primary Tumor	University of North Carolina	107155190	90929077	16226113	1247552	1133397	44231
G002775015	2181	12741558	0.000171172	[Candida] auris	13767.58cfa830e4b0c9d6adf6c0a8	RNA-Seq	Stomach Adenocarcinoma	TCGA-STAD	Primary Tumor	Canada's Michael Smith Genome Sciences Centre	214607332	195141263	19466069	11743	10915	407
G002775015	2180	12741558	0.000171094	[Candida] auris	13767.58cfa82ee4b0c9d6adf6af2c	RNA-Seq	Ovarian Serous Cystadenocarcinoma	TCGA-OV	Primary Tumor	Canada's Michael Smith Genome Sciences Centre	146136678	119784816	26351862	649764	641541	3937
G002775015	2180	12741558	0.000171094	[Candida] auris	13767.58cfa837e4b0c9d6adf6fd74	RNA-Seq	Cervical Squamous Cell Carcinoma and Endocervical Adenocarcinoma	TCGA-CESC	Primary Tumor	University of North Carolina	189565727	183231438	6334289	2411	153	1038
G002775015	2177	12741558	0.000170858	[Candida] auris	13767.58cfa837e4b0c9d6adf6fe74	RNA-Seq	Pancreatic Adenocarcinoma	TCGA-PAAD	Primary Tumor	University of North Carolina	151650531	146791651	4858880	1796	144	736
G002775015	2171	12741558	0.000170387	[Candida] auris	13767.58cfa82ee4b0c9d6adf6b170	RNA-Seq	Ovarian Serous Cystadenocarcinoma	TCGA-OV	Primary Tumor	Canada's Michael Smith Genome Sciences Centre	330161248	270043488	60117760	76871	71817	1290
G002775015	2169	12741558	0.00017023	[Candida] auris	13767.58cfa831e4b0c9d6adf6c4f8	RNA-Seq	Stomach Adenocarcinoma	TCGA-STAD	Primary Tumor	Canada's Michael Smith Genome Sciences Centre	262672262	229367152	33305110	183244	178692	1567
G002775015	2163	12741558	0.000169759	[Candida] auris	13767.58cfa836e4b0c9d6adf6f948	RNA-Seq	Cervical Squamous Cell Carcinoma and Endocervical Adenocarcinoma	TCGA-CESC	Primary Tumor	University of North Carolina	254235946	244524044	9711902	1851	228	708
G002775015	2156	12741558	0.00016921	[Candida] auris	13767.58cfa83be4b0c9d6adf72884	RNA-Seq	Kidney Renal Clear Cell Carcinoma	TCGA-KIRC	Primary Tumor	University of North Carolina	115071092	96435030	18636062	337609	134532	186028
G002775015	2156	12741558	0.00016921	[Candida] auris	13767.58cfa83ce4b0c9d6adf72bff	RNA-Seq	Kidney Renal Clear Cell Carcinoma	TCGA-KIRC	Primary Tumor	University of North Carolina	82495692	50870010	31625682	12547023	11386558	427568
G002775015	2154	12741558	0.000169053	[Candida] auris	13767.58cfa837e4b0c9d6adf6fefa	RNA-Seq	Colon Adenocarcinoma	TCGA-COAD	Primary Tumor	University of North Carolina	156430228	150781839	5648389	2189	172	906
G002775015	2152	12741558	0.000168896	[Candida] auris	13767.58cfa83ce4b0c9d6adf72c1d	RNA-Seq	Kidney Renal Clear Cell Carcinoma	TCGA-KIRC	Primary Tumor	University of North Carolina	114626292	100965257	13661035	607232	258852	307506
G002775015	2152	12741558	0.000168896	[Candida] auris	13767.58cfa83ce4b0c9d6adf72daa	RNA-Seq	Kidney Renal Clear Cell Carcinoma	TCGA-KIRC	Primary Tumor	University of North Carolina	111662838	98706303	12956535	1591950	621763	880705
G002775015	2150	12741558	0.000168739	[Candida] auris	13767.58cfa82ee4b0c9d6adf6b060	RNA-Seq	Ovarian Serous Cystadenocarcinoma	TCGA-OV	Primary Tumor	Canada's Michael Smith Genome Sciences Centre	195712720	163132818	32579902	507143	498290	3801
G002775015	2150	12741558	0.000168739	[Candida] auris	13767.58cfa83be4b0c9d6adf72a1d	RNA-Seq	Kidney Renal Clear Cell Carcinoma	TCGA-KIRC	Primary Tumor	University of North Carolina	148093664	126604066	21489598	431925	385922	16933
G002775015	2150	12741558	0.000168739	[Candida] auris	13767.58cfa83ce4b0c9d6adf72d54	RNA-Seq	Kidney Renal Clear Cell Carcinoma	TCGA-KIRC	Primary Tumor	University of North Carolina	114093980	98144459	15949521	1186333	1076113	43061
G002775015	2150	12741558	0.000168739	[Candida] auris	13767.58cfa83ce4b0c9d6adf72d76	RNA-Seq	Kidney Renal Clear Cell Carcinoma	TCGA-KIRC	Primary Tumor	University of North Carolina	99672852	89104008	10568844	51278	45943	1994
G002775015	2148	12741558	0.000168582	[Candida] auris	13767.58cfa83be4b0c9d6adf72a5a	RNA-Seq	Kidney Renal Clear Cell Carcinoma	TCGA-KIRC	Primary Tumor	University of North Carolina	109226800	91157774	18069026	10232	9472	375
G002775015	2145	12741558	0.000168347	[Candida] auris	13767.58cfa837e4b0c9d6adf6fe7e	RNA-Seq	Bladder Urothelial Carcinoma	TCGA-BLCA	Primary Tumor	University of North Carolina	180779221	174500725	6278496	2661	204	1123
G002775015	2144	12741558	0.000168268	[Candida] auris	13767.58cfa83ce4b0c9d6adf72f67	RNA-Seq	Stomach Adenocarcinoma	TCGA-STAD	Primary Tumor	Canada's Michael Smith Genome Sciences Centre	222434406	173358403	49076003	16922	16587	190
G002775015	2142	12741558	0.000168111	[Candida] auris	13767.58cfa837e4b0c9d6adf6fe76	RNA-Seq	Prostate Adenocarcinoma	TCGA-PRAD	Primary Tumor	University of North Carolina	177323324	172494075	4829249	1847	205	734
G002775015	2138	12741558	0.000167797	[Candida] auris	13767.58cfa83be4b0c9d6adf729ca	RNA-Seq	Kidney Renal Clear Cell Carcinoma	TCGA-KIRC	Primary Tumor	University of North Carolina	137058252	118074782	18983470	72206	58430	5142
G002775015	2135	12741558	0.000167562	[Candida] auris	13767.58cfa82ee4b0c9d6adf6ab68	RNA-Seq	Glioblastoma Multiforme	TCGA-GBM	Primary Tumor	Broad Institute of MIT and Harvard	123492667	100047771	23444896	45751	43353	1455
G002775015	2125	12741558	0.000166777	[Candida] auris	13767.58cfa835e4b0c9d6adf6f06a	RNA-Seq	Lung Adenocarcinoma	TCGA-LUAD	Primary Tumor	University of North Carolina	202041598	190757737	11283861	2101	341	770
G002775015	2111	12741558	0.000165678	[Candida] auris	13767.58cfa837e4b0c9d6adf6fdca	RNA-Seq	Cervical Squamous Cell Carcinoma and Endocervical Adenocarcinoma	TCGA-CESC	Primary Tumor	University of North Carolina	197398311	188202959	9195352	2055	245	818
G002775015	2109	12741558	0.000165521	[Candida] auris	13767.58cfa82fe4b0c9d6adf6b3cc	RNA-Seq	Ovarian Serous Cystadenocarcinoma	TCGA-OV	Primary Tumor	Canada's Michael Smith Genome Sciences Centre	205222328	181240455	23981873	4670	4558	82
G002775015	2109	12741558	0.000165521	[Candida] auris	13767.58cfa839e4b0c9d6adf713cc	RNA-Seq	Uterine Carcinosarcoma	TCGA-UCS	Primary Tumor	University of North Carolina	100820465	92819968	8000497	2704	195	1197
G002775015	2106	12741558	0.000165286	[Candida] auris	13767.58cfa831e4b0c9d6adf6c58a	RNA-Seq	Stomach Adenocarcinoma	TCGA-STAD	Solid Tissue Normal	Canada's Michael Smith Genome Sciences Centre	241993292	220444298	21548994	332838	328264	3933
G002775015	2106	12741558	0.000165286	[Candida] auris	13767.58cfa83be4b0c9d6adf72998	RNA-Seq	Kidney Renal Clear Cell Carcinoma	TCGA-KIRC	Primary Tumor	University of North Carolina	165990118	142134821	23855297	83182	67301	6031
G002775015	2106	12741558	0.000165286	[Candida] auris	13767.58cfa83be4b0c9d6adf72a54	RNA-Seq	Kidney Renal Clear Cell Carcinoma	TCGA-KIRC	Primary Tumor	University of North Carolina	107216648	86317615	20899033	352481	314925	13716
G002775015	2106	12741558	0.000165286	[Candida] auris	13767.58cfa83ce4b0c9d6adf72e78	RNA-Seq	Stomach Adenocarcinoma	TCGA-STAD	Solid Tissue Normal	Canada's Michael Smith Genome Sciences Centre	241993292	220434414	21558878	332838	328264	3933
G002775015	2105	12741558	0.000165207	[Candida] auris	13767.58cfa83be4b0c9d6adf72a95	RNA-Seq	Kidney Renal Clear Cell Carcinoma	TCGA-KIRC	Primary Tumor	University of North Carolina	201575658	180790945	20784713	203051	150361	8134
G002775015	2103	12741558	0.00016505	[Candida] auris	13767.58cfa83ce4b0c9d6adf72bd4	RNA-Seq	Kidney Renal Clear Cell Carcinoma	TCGA-KIRC	Primary Tumor	University of North Carolina	117587110	97024651	20562459	1242253	1116895	47538
G002775015	2102	12741558	0.000164972	[Candida] auris	13767.58cfa833e4b0c9d6adf6d89c	RNA-Seq	Ovarian Serous Cystadenocarcinoma	TCGA-OV	Primary Tumor	Canada's Michael Smith Genome Sciences Centre	199667614	163061924	36605690	1108158	1107318	366
G002775015	2101	12741558	0.000164893	[Candida] auris	13767.58cfa830e4b0c9d6adf6c084	RNA-Seq	Stomach Adenocarcinoma	TCGA-STAD	Primary Tumor	Canada's Michael Smith Genome Sciences Centre	127249402	113515855	13733547	113313	111937	1162
G002775015	2100	12741558	0.000164815	[Candida] auris	13767.58cfa83ce4b0c9d6adf72cfb	RNA-Seq	Kidney Renal Clear Cell Carcinoma	TCGA-KIRC	Primary Tumor	University of North Carolina	46350358	40724000	5626358	12837	11617	509
G002775015	2096	12741558	0.000164501	[Candida] auris	13767.58cfa832e4b0c9d6adf6d118	RNA-Seq	Stomach Adenocarcinoma	TCGA-STAD	Solid Tissue Normal	Canada's Michael Smith Genome Sciences Centre	231803594	194445770	37357824	1402134	1401142	868
G002775015	2095	12741558	0.000164423	[Candida] auris	13767.58cfa837e4b0c9d6adf6fe92	RNA-Seq	Pancreatic Adenocarcinoma	TCGA-PAAD	Primary Tumor	University of North Carolina	235503833	217744482	17759351	2363	358	876
G002775015	2094	12741558	0.000164344	[Candida] auris	13767.58cfa837e4b0c9d6adf70348	RNA-Seq	Cervical Squamous Cell Carcinoma and Endocervical Adenocarcinoma	TCGA-CESC	Primary Tumor	University of North Carolina	244773475	237540117	7233358	1641	273	611
G002775015	2083	12741558	0.000163481	[Candida] auris	13767.58cfa83ce4b0c9d6adf72afd	RNA-Seq	Kidney Renal Clear Cell Carcinoma	TCGA-KIRC	Primary Tumor	University of North Carolina	107178366	88780518	18397848	489579	449430	16034
G002775015	2079	12741558	0.000163167	[Candida] auris	13767.58cfa83ce4b0c9d6adf72bda	RNA-Seq	Kidney Renal Clear Cell Carcinoma	TCGA-KIRC	Primary Tumor	University of North Carolina	84402676	67854275	16548401	322507	289569	12106
G002775015	2076	12741558	0.000162931	[Candida] auris	13767.58cfa832e4b0c9d6adf6d4a0	RNA-Seq	Esophageal Carcinoma	TCGA-ESCA	Primary Tumor	Canada's Michael Smith Genome Sciences Centre	242315206	200183138	42132068	2082845	2080775	1042
G002775015	2073	12741558	0.000162696	[Candida] auris	13767.58cfa83ce4b0c9d6adf72b13	RNA-Seq	Kidney Renal Clear Cell Carcinoma	TCGA-KIRC	Primary Tumor	University of North Carolina	85771950	75342125	10429825	30918	15923	13210
G002775015	2070	12741558	0.000162461	[Candida] auris	13767.58cfa83ce4b0c9d6adf72d04	RNA-Seq	Kidney Renal Clear Cell Carcinoma	TCGA-KIRC	Primary Tumor	University of North Carolina	116996858	98538384	18458474	1029915	918083	41391
G002775015	2066	12741558	0.000162147	[Candida] auris	13767.58cfa82ee4b0c9d6adf6aada	RNA-Seq	Glioblastoma Multiforme	TCGA-GBM	Recurrent Tumor	Broad Institute of MIT and Harvard	124263366	102915529	21347837	283505	281117	1398
G002775015	2063	12741558	0.000161911	[Candida] auris	13767.58cfa83ce4b0c9d6adf72ac6	RNA-Seq	Kidney Renal Clear Cell Carcinoma	TCGA-KIRC	Primary Tumor	University of North Carolina	98061128	82775020	15286108	40682	36807	1684
G002775015	2063	12741558	0.000161911	[Candida] auris	13767.58cfa83ce4b0c9d6adf72d36	RNA-Seq	Kidney Renal Clear Cell Carcinoma	TCGA-KIRC	Primary Tumor	University of North Carolina	102895936	87032504	15863432	124073	111558	4633
G002775015	2052	12741558	0.000161048	[Candida] auris	13767.58cfa83ce4b0c9d6adf72b21	RNA-Seq	Kidney Renal Clear Cell Carcinoma	TCGA-KIRC	Primary Tumor	University of North Carolina	84009788	71439556	12570232	56849	50897	2135
G002775015	2051	12741558	0.000160969	[Candida] auris	13767.58cfa832e4b0c9d6adf6d142	RNA-Seq	Esophageal Carcinoma	TCGA-ESCA	Primary Tumor	Canada's Michael Smith Genome Sciences Centre	209941816	144465724	65476092	12039839	12037089	1342
G002775015	2048	12741558	0.000160734	[Candida] auris	13767.58cfa82fe4b0c9d6adf6b532	RNA-Seq	Ovarian Serous Cystadenocarcinoma	TCGA-OV	Primary Tumor	Canada's Michael Smith Genome Sciences Centre	197367382	179306031	18061351	4600	4436	118
G002775015	2036	12741558	0.000159792	[Candida] auris	13767.58cfa82ee4b0c9d6adf6ab8c	RNA-Seq	Glioblastoma Multiforme	TCGA-GBM	Primary Tumor	Broad Institute of MIT and Harvard	94540630	76960762	17579868	733689	731785	1225
G002775015	2034	12741558	0.000159635	[Candida] auris	13767.58cfa839e4b0c9d6adf71463	RNA-Seq	Brain Lower Grade Glioma	TCGA-LGG	Primary Tumor	University of North Carolina	164737314	146058750	18678564	2233	221	934
G002775015	2032	12741558	0.000159478	[Candida] auris	13767.58cfa82ee4b0c9d6adf6a885	RNA-Seq	Glioblastoma Multiforme	TCGA-GBM	Primary Tumor	Broad Institute of MIT and Harvard	148653541	96326826	52326715	674670	669753	4118
G002775015	2030	12741558	0.000159321	[Candida] auris	13767.58cfa831e4b0c9d6adf6c4df	RNA-Seq	Stomach Adenocarcinoma	TCGA-STAD	Primary Tumor	Canada's Michael Smith Genome Sciences Centre	224433990	162402283	62031707	231826	230148	692
G002775015	2029	12741558	0.000159243	[Candida] auris	13767.58cfa82ee4b0c9d6adf6a7a2	RNA-Seq	Glioblastoma Multiforme	TCGA-GBM	Primary Tumor	Broad Institute of MIT and Harvard	123837321	98213979	25623342	363931	360377	2247
G002775015	2015	12741558	0.000158144	[Candida] auris	13767.58cfa838e4b0c9d6adf70461	RNA-Seq	Kidney Renal Papillary Cell Carcinoma	TCGA-KIRP	Primary Tumor	University of North Carolina	121145501	115741822	5403679	2051	145	856
G002775015	2013	12741558	0.000157987	[Candida] auris	13767.58cfa82ee4b0c9d6adf6ae27	RNA-Seq	Ovarian Serous Cystadenocarcinoma	TCGA-OV	Primary Tumor	Canada's Michael Smith Genome Sciences Centre	178719844	157045660	21674184	985855	983822	1021
G002775015	2004	12741558	0.000157281	[Candida] auris	13767.58cfa83ce4b0c9d6adf72d20	RNA-Seq	Kidney Renal Clear Cell Carcinoma	TCGA-KIRC	Primary Tumor	University of North Carolina	90702770	79029774	11672996	27382	25083	931
G002775015	2002	12741558	0.000157124	[Candida] auris	13767.58cfa82ee4b0c9d6adf6a7c4	RNA-Seq	Glioblastoma Multiforme	TCGA-GBM	Primary Tumor	Broad Institute of MIT and Harvard	138349263	108854373	29494890	9265	8239	393
G002775015	2001	12741558	0.000157045	[Candida] auris	13767.58cfa83be4b0c9d6adf72a87	RNA-Seq	Kidney Renal Clear Cell Carcinoma	TCGA-KIRC	Primary Tumor	University of North Carolina	136301172	113146302	23154870	195101	154133	15225
G002775015	1999	12741558	0.000156888	[Candida] auris	13767.58cfa83ce4b0c9d6adf72c3a	RNA-Seq	Kidney Renal Clear Cell Carcinoma	TCGA-KIRC	Primary Tumor	University of North Carolina	94895628	83736786	11158842	604045	448788	22677
G002775015	1993	12741558	0.000156417	[Candida] auris	13767.58cfa837e4b0c9d6adf703fe	RNA-Seq	Thyroid Carcinoma	TCGA-THCA	Primary Tumor	University of North Carolina	117007980	104411359	12596621	2674	323	1049
G002775015	1987	12741558	0.000155946	[Candida] auris	13722.58cfa830e4b0c9d6adf6bc18	WGS	Rectum Adenocarcinoma	TCGA-READ	Blood Derived Normal	Harvard Medical School	232537650	204220840	28316810	642415	246150	22461
G002775015	1985	12741558	0.000155789	[Candida] auris	13767.58cfa833e4b0c9d6adf6dd8e	RNA-Seq	Lung Adenocarcinoma	TCGA-LUAD	Primary Tumor	University of North Carolina	111462301	101481980	9980321	2148	239	863
G002775015	1983	12741558	0.000155632	[Candida] auris	13767.58cfa83be4b0c9d6adf72a78	RNA-Seq	Kidney Renal Clear Cell Carcinoma	TCGA-KIRC	Primary Tumor	University of North Carolina	102274644	86860315	15414329	30344	27335	1327
G002775015	1982	12741558	0.000155554	[Candida] auris	13767.58cfa837e4b0c9d6adf6fce2	RNA-Seq	Cervical Squamous Cell Carcinoma and Endocervical Adenocarcinoma	TCGA-CESC	Primary Tumor	University of North Carolina	135118054	129357098	5760956	1746	154	713
G002775015	1979	12741558	0.000155319	[Candida] auris	13767.58cfa837e4b0c9d6adf6fee9	RNA-Seq	Colon Adenocarcinoma	TCGA-COAD	Primary Tumor	University of North Carolina	155039604	149802255	5237349	1920	190	772
G002775015	1976	12741558	0.000155083	[Candida] auris	13767.58cfa82ee4b0c9d6adf6aaaf	RNA-Seq	Glioblastoma Multiforme	TCGA-GBM	Primary Tumor	Broad Institute of MIT and Harvard	123210781	103716099	19494682	214007	212847	628
G002775015	1975	12741558	0.000155005	[Candida] auris	13767.58cfa837e4b0c9d6adf6fd9c	RNA-Seq	Cervical Squamous Cell Carcinoma and Endocervical Adenocarcinoma	TCGA-CESC	Primary Tumor	University of North Carolina	194418244	182628042	11790202	2259	228	896
G002775015	1963	12741558	0.000154063	[Candida] auris	13767.58cfa83ce4b0c9d6adf72b22	RNA-Seq	Kidney Renal Clear Cell Carcinoma	TCGA-KIRC	Primary Tumor	University of North Carolina	126479434	104944768	21534666	1224204	1093492	49440
G002775015	1958	12741558	0.00015367	[Candida] auris	13767.58cfa82fe4b0c9d6adf6b586	RNA-Seq	Ovarian Serous Cystadenocarcinoma	TCGA-OV	Primary Tumor	Canada's Michael Smith Genome Sciences Centre	109545294	77896180	31649114	1257375	1256163	501
G002775015	1958	12741558	0.00015367	[Candida] auris	13767.58cfa82fe4b0c9d6adf6b605	RNA-Seq	Ovarian Serous Cystadenocarcinoma	TCGA-OV	Primary Tumor	Canada's Michael Smith Genome Sciences Centre	109545294	81658916	27886378	1257314	1256107	501
G002775015	1955	12741558	0.000153435	[Candida] auris	13767.58cfa832e4b0c9d6adf6d80f	RNA-Seq	Stomach Adenocarcinoma	TCGA-STAD	Primary Tumor	Canada's Michael Smith Genome Sciences Centre	202996534	168193348	34803186	1617746	1615235	1890
G002775015	1954	12741558	0.000153356	[Candida] auris	13722.58cfa82fe4b0c9d6adf6b45a	WGS	Ovarian Serous Cystadenocarcinoma	TCGA-OV	Blood Derived Normal	Broad Institute of MIT and Harvard	2313060000	1386901331	926158669	558462	250736	100252
G002775015	1951	12741558	0.000153121	[Candida] auris	13767.58cfa837e4b0c9d6adf6fd3c	RNA-Seq	Cervical Squamous Cell Carcinoma and Endocervical Adenocarcinoma	TCGA-CESC	Primary Tumor	University of North Carolina	151996738	147079197	4917541	1790	181	705
G002775015	1950	12741558	0.000153043	[Candida] auris	13767.58cfa83ce4b0c9d6adf72f3b	RNA-Seq	Stomach Adenocarcinoma	TCGA-STAD	Primary Tumor	Canada's Michael Smith Genome Sciences Centre	235850530	215589417	20261113	12982	12507	225
G002775015	1949	12741558	0.000152964	[Candida] auris	13767.58cfa832e4b0c9d6adf6d61e	RNA-Seq	Stomach Adenocarcinoma	TCGA-STAD	Primary Tumor	Canada's Michael Smith Genome Sciences Centre	254550704	193558258	60992446	2897306	2895327	859
G002775015	1949	12741558	0.000152964	[Candida] auris	13767.58cfa833e4b0c9d6adf6da83	RNA-Seq	Stomach Adenocarcinoma	TCGA-STAD	Primary Tumor	Canada's Michael Smith Genome Sciences Centre	131956862	106223200	25733662	694144	693656	269
G002775015	1947	12741558	0.000152807	[Candida] auris	13767.58cfa837e4b0c9d6adf6feaa	RNA-Seq	Colon Adenocarcinoma	TCGA-COAD	Primary Tumor	University of North Carolina	129170435	124764871	4405564	1828	214	719
G002775015	1946	12741558	0.000152729	[Candida] auris	13767.58cfa837e4b0c9d6adf6fe72	RNA-Seq	Colon Adenocarcinoma	TCGA-COAD	Primary Tumor	University of North Carolina	125201513	120829302	4372211	1231	172	459
G002775015	1944	12741558	0.000152572	[Candida] auris	13767.58cfa82fe4b0c9d6adf6b4a8	RNA-Seq	Ovarian Serous Cystadenocarcinoma	TCGA-OV	Primary Tumor	Canada's Michael Smith Genome Sciences Centre	157947470	137161428	20786042	341173	338984	1732
G002775015	1942	12741558	0.000152415	[Candida] auris	13767.58cfa836e4b0c9d6adf6fb42	RNA-Seq	Thyroid Carcinoma	TCGA-THCA	Primary Tumor	University of North Carolina	138568393	125349958	13218435	2026	267	793
G002775015	1942	12741558	0.000152415	[Candida] auris	13767.58cfa837e4b0c9d6adf6fc74	RNA-Seq	Cervical Squamous Cell Carcinoma and Endocervical Adenocarcinoma	TCGA-CESC	Primary Tumor	University of North Carolina	206496195	198451487	8044708	2571	237	1019
G002775015	1941	12741558	0.000152336	[Candida] auris	13767.58cfa83ce4b0c9d6adf72b7d	RNA-Seq	Kidney Renal Clear Cell Carcinoma	TCGA-KIRC	Primary Tumor	University of North Carolina	103807106	87972504	15834602	407315	377442	12863
G002775015	1940	12741558	0.000152258	[Candida] auris	13767.58cfa832e4b0c9d6adf6d5ac	RNA-Seq	Esophageal Carcinoma	TCGA-ESCA	Primary Tumor	Canada's Michael Smith Genome Sciences Centre	217587700	150296494	67291206	2322810	2321306	744
G002775015	1934	12741558	0.000151787	[Candida] auris	13767.58cfa83ce4b0c9d6adf73063	RNA-Seq	Stomach Adenocarcinoma	TCGA-STAD	Solid Tissue Normal	Canada's Michael Smith Genome Sciences Centre	177493848	158200130	19293718	170547	168116	1858
G002775015	1931	12741558	0.000151551	[Candida] auris	13767.58cfa82de4b0c9d6adf6a78e	RNA-Seq	Glioblastoma Multiforme	TCGA-GBM	Primary Tumor	Broad Institute of MIT and Harvard	126742023	103403042	23338981	76599	70986	4055
G002775015	1931	12741558	0.000151551	[Candida] auris	13767.58cfa833e4b0c9d6adf6dcc2	RNA-Seq	Lung Adenocarcinoma	TCGA-LUAD	Primary Tumor	University of North Carolina	130899380	121196280	9703100	2238	296	865
G002775015	1928	12741558	0.000151316	[Candida] auris	13767.58cfa836e4b0c9d6adf6fbb4	RNA-Seq	Thyroid Carcinoma	TCGA-THCA	Solid Tissue Normal	University of North Carolina	188346853	180019379	8327474	2131	304	802
G002775015	1915	12741558	0.000150296	[Candida] auris	13767.58cfa82ee4b0c9d6adf6aecc	RNA-Seq	Ovarian Serous Cystadenocarcinoma	TCGA-OV	Primary Tumor	Canada's Michael Smith Genome Sciences Centre	189941320	172756400	17184920	64389	61483	1609
G002775015	1914	12741558	0.000150217	[Candida] auris	13767.58cfa830e4b0c9d6adf6c142	RNA-Seq	Stomach Adenocarcinoma	TCGA-STAD	Primary Tumor	Canada's Michael Smith Genome Sciences Centre	238236680	178037426	60199254	4188099	4186260	967
G002775015	1914	12741558	0.000150217	[Candida] auris	13767.58cfa836e4b0c9d6adf6fb28	RNA-Seq	Cervical Squamous Cell Carcinoma and Endocervical Adenocarcinoma	TCGA-CESC	Primary Tumor	University of North Carolina	158593042	151353537	7239505	1694	153	685
G002775015	1914	12741558	0.000150217	[Candida] auris	13767.58cfa838e4b0c9d6adf7042a	RNA-Seq	Colon Adenocarcinoma	TCGA-COAD	Primary Tumor	University of North Carolina	116595381	112261889	4333492	2158	131	921
G002775015	1912	12741558	0.00015006	[Candida] auris	13767.58cfa83ce4b0c9d6adf72c10	RNA-Seq	Kidney Renal Clear Cell Carcinoma	TCGA-KIRC	Primary Tumor	University of North Carolina	102985140	89267862	13717278	718156	640692	27971
G002775015	1911	12741558	0.000149982	[Candida] auris	13767.58cfa833e4b0c9d6adf6dec6	RNA-Seq	Lung Adenocarcinoma	TCGA-LUAD	Primary Tumor	University of North Carolina	157198488	150225139	6973349	1965	329	720
G002775015	1909	12741558	0.000149825	[Candida] auris	13722.58cfa83ce4b0c9d6adf72eb7	WGS	Acute Myeloid Leukemia	TCGA-LAML	Primary Blood Derived Cancer - Peripheral Blood	Johns Hopkins / University of Southern California	1920600530	1778320506	142280024	2777228	1118737	23221
G002775015	1898	12741558	0.000148961	[Candida] auris	13767.58cfa82ee4b0c9d6adf6a932	RNA-Seq	Glioblastoma Multiforme	TCGA-GBM	Primary Tumor	Broad Institute of MIT and Harvard	166867836	137743426	29124410	69150	66573	1240
G002775015	1898	12741558	0.000148961	[Candida] auris	13767.58cfa836e4b0c9d6adf6fabc	RNA-Seq	Cervical Squamous Cell Carcinoma and Endocervical Adenocarcinoma	TCGA-CESC	Primary Tumor	University of North Carolina	191138307	181002911	10135396	1911	211	747
G002775015	1886	12741558	0.00014802	[Candida] auris	13767.58cfa831e4b0c9d6adf6cd80	RNA-Seq	Stomach Adenocarcinoma	TCGA-STAD	Primary Tumor	Canada's Michael Smith Genome Sciences Centre	207119424	97466945	109652479	548068	546543	1383
G002775015	1881	12741558	0.000147627	[Candida] auris	13767.58cfa82fe4b0c9d6adf6b22a	RNA-Seq	Ovarian Serous Cystadenocarcinoma	TCGA-OV	Primary Tumor	Canada's Michael Smith Genome Sciences Centre	268915652	182060659	86854993	219857	217755	547
G002775015	1881	12741558	0.000147627	[Candida] auris	13767.58cfa839e4b0c9d6adf7146f	RNA-Seq	Brain Lower Grade Glioma	TCGA-LGG	Primary Tumor	University of North Carolina	128881622	120948507	7933115	1989	214	807
G002775015	1881	12741558	0.000147627	[Candida] auris	13767.58cfa83ce4b0c9d6adf72b36	RNA-Seq	Kidney Renal Clear Cell Carcinoma	TCGA-KIRC	Primary Tumor	University of North Carolina	115751392	96757774	18993618	509089	201845	281827
G002775015	1880	12741558	0.000147549	[Candida] auris	13767.58cfa83be4b0c9d6adf729b8	RNA-Seq	Kidney Renal Clear Cell Carcinoma	TCGA-KIRC	Primary Tumor	University of North Carolina	79275160	68361115	10914045	124373	93613	4332
G002775015	1879	12741558	0.00014747	[Candida] auris	13767.58cfa831e4b0c9d6adf6cd40	RNA-Seq	Stomach Adenocarcinoma	TCGA-STAD	Primary Tumor	Canada's Michael Smith Genome Sciences Centre	266366464	213372161	52994303	41788	41481	144
G002775015	1876	12741558	0.000147235	[Candida] auris	13767.58cfa82ee4b0c9d6adf6ae0a	RNA-Seq	Ovarian Serous Cystadenocarcinoma	TCGA-OV	Primary Tumor	Canada's Michael Smith Genome Sciences Centre	218339236	193522760	24816476	33591	33250	238
G002775015	1876	12741558	0.000147235	[Candida] auris	13767.58cfa833e4b0c9d6adf6da49	RNA-Seq	Lung Adenocarcinoma	TCGA-LUAD	Primary Tumor	University of North Carolina	163676703	154244563	9432140	1368	292	453
G002775015	1876	12741558	0.000147235	[Candida] auris	13767.58cfa83ce4b0c9d6adf72d52	RNA-Seq	Kidney Renal Clear Cell Carcinoma	TCGA-KIRC	Primary Tumor	University of North Carolina	64347144	52337822	12009322	1805639	1612638	73320
G002775015	1875	12741558	0.000147156	[Candida] auris	13767.58cfa82fe4b0c9d6adf6b46e	RNA-Seq	Ovarian Serous Cystadenocarcinoma	TCGA-OV	Primary Tumor	Canada's Michael Smith Genome Sciences Centre	189851400	168563228	21288172	53061	50606	2072
G002775015	1875	12741558	0.000147156	[Candida] auris	13767.58cfa832e4b0c9d6adf6d4d5	RNA-Seq	Stomach Adenocarcinoma	TCGA-STAD	Primary Tumor	Canada's Michael Smith Genome Sciences Centre	206243632	55826836	150416796	4583650	4566940	8541
G002775015	1868	12741558	0.000146607	[Candida] auris	13767.58cfa82ee4b0c9d6adf6b12c	RNA-Seq	Ovarian Serous Cystadenocarcinoma	TCGA-OV	Primary Tumor	Canada's Michael Smith Genome Sciences Centre	237610618	183297694	54312924	431758	421454	3174
G002775015	1868	12741558	0.000146607	[Candida] auris	13767.58cfa83be4b0c9d6adf7287c	RNA-Seq	Kidney Renal Clear Cell Carcinoma	TCGA-KIRC	Primary Tumor	University of North Carolina	182831608	152163115	30668493	83979	45582	4620
G002775015	1866	12741558	0.00014645	[Candida] auris	13767.58cfa83be4b0c9d6adf72a94	RNA-Seq	Kidney Renal Clear Cell Carcinoma	TCGA-KIRC	Primary Tumor	University of North Carolina	103575446	77309272	26266174	1350769	1237419	46438
G002775015	1865	12741558	0.000146371	[Candida] auris	13767.58cfa832e4b0c9d6adf6d43e	RNA-Seq	Esophageal Carcinoma	TCGA-ESCA	Primary Tumor	Canada's Michael Smith Genome Sciences Centre	246436922	214412760	32024162	188706	182519	2316
G002775015	1865	12741558	0.000146371	[Candida] auris	13767.58cfa83ce4b0c9d6adf72cee	RNA-Seq	Kidney Renal Clear Cell Carcinoma	TCGA-KIRC	Primary Tumor	University of North Carolina	58722976	51708872	7014104	269562	118673	133070
G002775015	1861	12741558	0.000146057	[Candida] auris	13767.58cfa832e4b0c9d6adf6d644	RNA-Seq	Esophageal Carcinoma	TCGA-ESCA	Primary Tumor	Canada's Michael Smith Genome Sciences Centre	172838306	148095482	24742824	246936	243066	1323
G002775015	1853	12741558	0.00014543	[Candida] auris	13767.58cfa837e4b0c9d6adf6fdd6	RNA-Seq	Pancreatic Adenocarcinoma	TCGA-PAAD	Primary Tumor	University of North Carolina	186170104	180028522	6141582	1647	200	676
G002775015	1853	12741558	0.00014543	[Candida] auris	13767.58cfa83ce4b0c9d6adf72ae8	RNA-Seq	Kidney Renal Clear Cell Carcinoma	TCGA-KIRC	Primary Tumor	University of North Carolina	136823180	121806948	15016232	49561	32019	15142
G002775015	1849	12741558	0.000145116	[Candida] auris	13767.58cfa833e4b0c9d6adf6daea	RNA-Seq	Lung Adenocarcinoma	TCGA-LUAD	Solid Tissue Normal	University of North Carolina	178283146	172922770	5360376	2154	234	890
G002775015	1849	12741558	0.000145116	[Candida] auris	13767.58cfa837e4b0c9d6adf70042	RNA-Seq	Thyroid Carcinoma	TCGA-THCA	Primary Tumor	University of North Carolina	169592119	161558353	8033766	1496	291	506
G002775015	1841	12741558	0.000144488	[Candida] auris	13767.58cfa839e4b0c9d6adf71206	RNA-Seq	Brain Lower Grade Glioma	TCGA-LGG	Primary Tumor	University of North Carolina	156555590	149422835	7132755	2077	215	852
G002775015	1840	12741558	0.000144409	[Candida] auris	13767.58cfa82ee4b0c9d6adf6aa98	RNA-Seq	Glioblastoma Multiforme	TCGA-GBM	Primary Tumor	Broad Institute of MIT and Harvard	138664055	119859274	18804781	270359	268982	511
G002775015	1839	12741558	0.000144331	[Candida] auris	13767.58cfa831e4b0c9d6adf6c385	RNA-Seq	Stomach Adenocarcinoma	TCGA-STAD	Primary Tumor	Canada's Michael Smith Genome Sciences Centre	180008074	106714574	73293500	9032196	9025540	2500
G002775015	1839	12741558	0.000144331	[Candida] auris	13767.58cfa838e4b0c9d6adf7078a	RNA-Seq	Breast Invasive Carcinoma	TCGA-BRCA	Primary Tumor	University of North Carolina	100503198	93465724	7037474	1455	174	561
G002775015	1839	12741558	0.000144331	[Candida] auris	13767.58cfa83ce4b0c9d6adf72fc6	RNA-Seq	Stomach Adenocarcinoma	TCGA-STAD	Primary Tumor	Canada's Michael Smith Genome Sciences Centre	180008074	106719442	73288632	9032196	9025540	2500
G002775015	1833	12741558	0.00014386	[Candida] auris	13767.58cfa83ce4b0c9d6adf72b6e	RNA-Seq	Kidney Renal Clear Cell Carcinoma	TCGA-KIRC	Primary Tumor	University of North Carolina	110479816	85953854	24525962	254271	225804	10408
G002775015	1832	12741558	0.000143781	[Candida] auris	13767.58cfa82ee4b0c9d6adf6a7ac	RNA-Seq	Glioblastoma Multiforme	TCGA-GBM	Primary Tumor	Broad Institute of MIT and Harvard	91321663	34592472	56729191	363417	359914	2661
G002775015	1826	12741558	0.000143311	[Candida] auris	13767.58cfa837e4b0c9d6adf6fdba	RNA-Seq	Cervical Squamous Cell Carcinoma and Endocervical Adenocarcinoma	TCGA-CESC	Primary Tumor	University of North Carolina	199041295	190662605	8378690	1819	200	709
G002775015	1824	12741558	0.000143154	[Candida] auris	13767.58cfa839e4b0c9d6adf71457	RNA-Seq	Brain Lower Grade Glioma	TCGA-LGG	Primary Tumor	University of North Carolina	152477520	145247134	7230386	1690	203	713
G002775015	1818	12741558	0.000142683	[Candida] auris	13767.58cfa832e4b0c9d6adf6d092	RNA-Seq	Esophageal Carcinoma	TCGA-ESCA	Primary Tumor	Canada's Michael Smith Genome Sciences Centre	253649966	218243850	35406116	51986	50378	878
G002775015	1809	12741558	0.000141976	[Candida] auris	13767.58cfa83ce4b0c9d6adf72dbc	RNA-Seq	Kidney Renal Clear Cell Carcinoma	TCGA-KIRC	Primary Tumor	University of North Carolina	100757060	82450653	18306407	4889214	4375198	186290
G002775015	1806	12741558	0.000141741	[Candida] auris	13767.58cfa831e4b0c9d6adf6cd78	RNA-Seq	Stomach Adenocarcinoma	TCGA-STAD	Primary Tumor	Canada's Michael Smith Genome Sciences Centre	246797328	211253110	35544218	38606	36461	1204
G002775015	1806	12741558	0.000141741	[Candida] auris	13767.58cfa83ce4b0c9d6adf730ae	RNA-Seq	Stomach Adenocarcinoma	TCGA-STAD	Primary Tumor	Canada's Michael Smith Genome Sciences Centre	246797328	211244560	35552768	38606	36461	1204
G002775015	1803	12741558	0.000141505	[Candida] auris	13767.58cfa83ce4b0c9d6adf72c2e	RNA-Seq	Kidney Renal Clear Cell Carcinoma	TCGA-KIRC	Primary Tumor	University of North Carolina	119286754	103413985	15872769	1370043	1037228	45929
G002775015	1801	12741558	0.000141348	[Candida] auris	13767.58cfa836e4b0c9d6adf6fbff	RNA-Seq	Thyroid Carcinoma	TCGA-THCA	Primary Tumor	University of North Carolina	165887277	160262330	5624947	1686	201	645
G002775015	1800	12741558	0.00014127	[Candida] auris	13767.58cfa831e4b0c9d6adf6c3ee	RNA-Seq	Stomach Adenocarcinoma	TCGA-STAD	Solid Tissue Normal	Canada's Michael Smith Genome Sciences Centre	209750924	157786144	51964780	1901722	1892421	2772
G002775015	1800	12741558	0.00014127	[Candida] auris	13767.58cfa832e4b0c9d6adf6d646	RNA-Seq	Esophageal Carcinoma	TCGA-ESCA	Primary Tumor	Canada's Michael Smith Genome Sciences Centre	245216042	214211840	31004202	27096	26157	705
G002775015	1798	12741558	0.000141113	[Candida] auris	13767.58cfa83be4b0c9d6adf72788	RNA-Seq	Kidney Renal Clear Cell Carcinoma	TCGA-KIRC	Primary Tumor	University of North Carolina	144980116	131506892	13473224	31525	27276	1600
G002775015	1793	12741558	0.000140721	[Candida] auris	13767.58cfa82ee4b0c9d6adf6b0be	RNA-Seq	Ovarian Serous Cystadenocarcinoma	TCGA-OV	Primary Tumor	Canada's Michael Smith Genome Sciences Centre	237610618	202853256	34757362	431569	421278	3173
G002775015	1793	12741558	0.000140721	[Candida] auris	13767.58cfa837e4b0c9d6adf6fd2e	RNA-Seq	Colon Adenocarcinoma	TCGA-COAD	Primary Tumor	University of North Carolina	169393448	159983239	9410209	1246	221	441
G002775015	1784	12741558	0.000140014	[Candida] auris	13767.58cfa833e4b0c9d6adf6dbe0	RNA-Seq	Lung Adenocarcinoma	TCGA-LUAD	Primary Tumor	University of North Carolina	188645936	182928633	5717303	2019	281	777
G002775015	1770	12741558	0.000138916	[Candida] auris	13767.58cfa83ce4b0c9d6adf72b32	RNA-Seq	Kidney Renal Clear Cell Carcinoma	TCGA-KIRC	Primary Tumor	University of North Carolina	188101608	154442457	33659151	25695	21228	3278
G002775015	1765	12741558	0.000138523	[Candida] auris	13767.58cfa836e4b0c9d6adf6fba0	RNA-Seq	Thyroid Carcinoma	TCGA-THCA	Solid Tissue Normal	University of North Carolina	110099001	84115958	25983043	1305	204	452
G002775015	1762	12741558	0.000138288	[Candida] auris	13767.58cfa836e4b0c9d6adf6fa97	RNA-Seq	Thyroid Carcinoma	TCGA-THCA	Primary Tumor	University of North Carolina	177917488	169172109	8745379	1908	199	732
G002775015	1761	12741558	0.000138209	[Candida] auris	13767.58cfa836e4b0c9d6adf6fb11	RNA-Seq	Thyroid Carcinoma	TCGA-THCA	Primary Tumor	University of North Carolina	205658369	195572643	10085726	1370	312	438
G002775015	1750	12741558	0.000137346	[Candida] auris	13767.58cfa839e4b0c9d6adf71182	RNA-Seq	Brain Lower Grade Glioma	TCGA-LGG	Primary Tumor	University of North Carolina	150438119	143640779	6797340	1687	170	695
G002775015	1743	12741558	0.000136796	[Candida] auris	13767.58cfa837e4b0c9d6adf6fd8a	RNA-Seq	Cervical Squamous Cell Carcinoma and Endocervical Adenocarcinoma	TCGA-CESC	Primary Tumor	University of North Carolina	194749265	183938926	10810339	2087	203	839
G002775015	1738	12741558	0.000136404	[Candida] auris	13767.58cfa82ee4b0c9d6adf6a7b4	RNA-Seq	Glioblastoma Multiforme	TCGA-GBM	Primary Tumor	Broad Institute of MIT and Harvard	128639679	102770198	25869481	608970	606409	1454
G002775015	1738	12741558	0.000136404	[Candida] auris	13767.58cfa837e4b0c9d6adf6fd93	RNA-Seq	Colon Adenocarcinoma	TCGA-COAD	Primary Tumor	University of North Carolina	173979972	164497016	9482956	1432	225	529
G002775015	1736	12741558	0.000136247	[Candida] auris	13767.58cfa833e4b0c9d6adf6d862	RNA-Seq	Stomach Adenocarcinoma	TCGA-STAD	Primary Tumor	Canada's Michael Smith Genome Sciences Centre	299140986	246183832	52957154	1939362	1937624	1118
G002775015	1735	12741558	0.000136169	[Candida] auris	13767.58cfa82ee4b0c9d6adf6b118	RNA-Seq	Ovarian Serous Cystadenocarcinoma	TCGA-OV	Primary Tumor	Canada's Michael Smith Genome Sciences Centre	407366572	337867395	69499177	44401	28985	13693
G002775015	1735	12741558	0.000136169	[Candida] auris	13767.58cfa82fe4b0c9d6adf6b2f8	RNA-Seq	Ovarian Serous Cystadenocarcinoma	TCGA-OV	Primary Tumor	Canada's Michael Smith Genome Sciences Centre	432954454	367381592	65572862	97854	90237	2997
G002775015	1730	12741558	0.000135776	[Candida] auris	13767.58cfa832e4b0c9d6adf6d635	RNA-Seq	Esophageal Carcinoma	TCGA-ESCA	Primary Tumor	Canada's Michael Smith Genome Sciences Centre	244953710	212755616	32198094	92634	89361	1128
G002775015	1724	12741558	0.000135305	[Candida] auris	13767.58cfa837e4b0c9d6adf6fd96	RNA-Seq	Cervical Squamous Cell Carcinoma and Endocervical Adenocarcinoma	TCGA-CESC	Primary Tumor	University of North Carolina	182771600	173786860	8984740	1614	214	610
G002775015	1723	12741558	0.000135227	[Candida] auris	13722.58cfa830e4b0c9d6adf6bd72	WGS	Colon Adenocarcinoma	TCGA-COAD	Blood Derived Normal	Harvard Medical School	244356434	209297187	35059247	806452	292461	19468
G002775015	1722	12741558	0.000135148	[Candida] auris	13767.58cfa836e4b0c9d6adf6fbd4	RNA-Seq	Cervical Squamous Cell Carcinoma and Endocervical Adenocarcinoma	TCGA-CESC	Primary Tumor	University of North Carolina	170448174	158677679	11770495	1599	270	571
G002775015	1719	12741558	0.000134913	[Candida] auris	13767.58cfa83be4b0c9d6adf729ba	RNA-Seq	Kidney Renal Clear Cell Carcinoma	TCGA-KIRC	Primary Tumor	University of North Carolina	75859004	66586930	9272074	20517	17986	1006
G002775015	1717	12741558	0.000134756	[Candida] auris	13767.58cfa831e4b0c9d6adf6c32d	RNA-Seq	Stomach Adenocarcinoma	TCGA-STAD	Primary Tumor	Canada's Michael Smith Genome Sciences Centre	250757568	198284048	52473520	1462773	1455450	2223
G002775015	1705	12741558	0.000133814	[Candida] auris	13722.58cfa82ee4b0c9d6adf6abab	WGS	Glioblastoma Multiforme	TCGA-GBM	Blood Derived Normal	Broad Institute of MIT and Harvard	3511340000	1576583234	1934756766	1934626	1124465	106596
G002775015	1704	12741558	0.000133736	[Candida] auris	13767.58cfa832e4b0c9d6adf6d0b8	RNA-Seq	Stomach Adenocarcinoma	TCGA-STAD	Solid Tissue Normal	Canada's Michael Smith Genome Sciences Centre	240905728	175284494	65621234	2699070	2695732	2386
G002775015	1704	12741558	0.000133736	[Candida] auris	13767.58cfa838e4b0c9d6adf7060a	RNA-Seq	Lung Adenocarcinoma	TCGA-LUAD	Primary Tumor	University of North Carolina	121829588	116697691	5131897	1653	183	671
G002775015	1703	12741558	0.000133657	[Candida] auris	13767.58cfa837e4b0c9d6adf6fe54	RNA-Seq	Prostate Adenocarcinoma	TCGA-PRAD	Primary Tumor	University of North Carolina	142041989	137630767	4411222	1142	99	470
G002775015	1702	12741558	0.000133579	[Candida] auris	13767.58cfa83be4b0c9d6adf728e2	RNA-Seq	Kidney Renal Clear Cell Carcinoma	TCGA-KIRC	Primary Tumor	University of North Carolina	173645974	150126491	23519483	117186	55153	54185
G002775015	1702	12741558	0.000133579	[Candida] auris	13767.58cfa83be4b0c9d6adf72a11	RNA-Seq	Kidney Renal Clear Cell Carcinoma	TCGA-KIRC	Primary Tumor	University of North Carolina	105254784	86317000	18937784	174017	156695	6670
G002775015	1701	12741558	0.0001335	[Candida] auris	13767.58cfa83be4b0c9d6adf72a8e	RNA-Seq	Kidney Renal Clear Cell Carcinoma	TCGA-KIRC	Primary Tumor	University of North Carolina	181044074	150873810	30170264	314723	235755	12167
G002775015	1699	12741558	0.000133343	[Candida] auris	13767.58cfa83be4b0c9d6adf72a56	RNA-Seq	Kidney Renal Clear Cell Carcinoma	TCGA-KIRC	Primary Tumor	University of North Carolina	107863076	87541422	20321654	264536	236908	10206
G002775015	1696	12741558	0.000133108	[Candida] auris	13767.58cfa834e4b0c9d6adf6e4f2	RNA-Seq	Breast Invasive Carcinoma	TCGA-BRCA	Primary Tumor	University of North Carolina	172326719	154690184	17636535	2402	124	1029
G002775015	1692	12741558	0.000132794	[Candida] auris	13767.58cfa832e4b0c9d6adf6d676	RNA-Seq	Esophageal Carcinoma	TCGA-ESCA	Primary Tumor	Canada's Michael Smith Genome Sciences Centre	252049114	196136416	55912698	6061084	6058753	1612
G002775015	1690	12741558	0.000132637	[Candida] auris	13722.58cfa82fe4b0c9d6adf6b9d4	WGS	Colon Adenocarcinoma	TCGA-COAD	Blood Derived Normal	Harvard Medical School	263142070	222497700	40644370	714785	309073	22551
G002775015	1676	12741558	0.000131538	[Candida] auris	13767.58cfa83ce4b0c9d6adf72c70	RNA-Seq	Kidney Renal Clear Cell Carcinoma	TCGA-KIRC	Primary Tumor	University of North Carolina	105563890	95467446	10096444	101649	46869	48004
G002775015	1673	12741558	0.000131303	[Candida] auris	13767.58cfa837e4b0c9d6adf7022a	RNA-Seq	Cervical Squamous Cell Carcinoma and Endocervical Adenocarcinoma	TCGA-CESC	Primary Tumor	University of North Carolina	234283268	227676657	6606611	2128	285	803
G002775015	1671	12741558	0.000131146	[Candida] auris	13767.58cfa830e4b0c9d6adf6bf98	RNA-Seq	Stomach Adenocarcinoma	TCGA-STAD	Primary Tumor	Canada's Michael Smith Genome Sciences Centre	175688832	127718374	47970458	4358118	4345667	5694
G002775015	1671	12741558	0.000131146	[Candida] auris	13767.58cfa836e4b0c9d6adf6fa37	RNA-Seq	Cervical Squamous Cell Carcinoma and Endocervical Adenocarcinoma	TCGA-CESC	Primary Tumor	University of North Carolina	207881929	201003658	6878271	1589	204	611
G002775015	1669	12741558	0.000130989	[Candida] auris	13767.58cfa837e4b0c9d6adf7019d	RNA-Seq	Rectum Adenocarcinoma	TCGA-READ	Primary Tumor	University of North Carolina	147433366	142256645	5176721	1534	140	650
G002775015	1668	12741558	0.00013091	[Candida] auris	13767.58cfa835e4b0c9d6adf6f396	RNA-Seq	Lung Adenocarcinoma	TCGA-LUAD	Primary Tumor	University of North Carolina	189158896	175361408	13797488	1237	296	394
G002775015	1664	12741558	0.000130596	[Candida] auris	13767.58cfa83ce4b0c9d6adf72ba2	RNA-Seq	Kidney Renal Clear Cell Carcinoma	TCGA-KIRC	Primary Tumor	University of North Carolina	112885452	96682939	16202513	523389	386890	19252
G002775015	1659	12741558	0.000130204	[Candida] auris	13767.58cfa82fe4b0c9d6adf6b596	RNA-Seq	Ovarian Serous Cystadenocarcinoma	TCGA-OV	Recurrent Tumor	Canada's Michael Smith Genome Sciences Centre	357993788	189397514	168596274	131304	127390	2735
G002775015	1658	12741558	0.000130125	[Candida] auris	13767.58cfa83be4b0c9d6adf729aa	RNA-Seq	Kidney Renal Clear Cell Carcinoma	TCGA-KIRC	Primary Tumor	University of North Carolina	115748654	97650232	18098422	220752	88165	122248
G002775015	1657	12741558	0.000130047	[Candida] auris	13767.58cfa82ee4b0c9d6adf6aa1a	RNA-Seq	Glioblastoma Multiforme	TCGA-GBM	Primary Tumor	Broad Institute of MIT and Harvard	131007743	84752666	46255077	846151	843015	2023
G002775015	1657	12741558	0.000130047	[Candida] auris	13767.58cfa837e4b0c9d6adf6fc9e	RNA-Seq	Cervical Squamous Cell Carcinoma and Endocervical Adenocarcinoma	TCGA-CESC	Primary Tumor	University of North Carolina	200420990	190835879	9585111	1765	200	695
G002775015	1655	12741558	0.00012989	[Candida] auris	13767.58cfa836e4b0c9d6adf6fb98	RNA-Seq	Thyroid Carcinoma	TCGA-THCA	Primary Tumor	University of North Carolina	201662945	193218677	8444268	1739	402	549
G002775015	1654	12741558	0.000129811	[Candida] auris	13767.58cfa832e4b0c9d6adf6d672	RNA-Seq	Esophageal Carcinoma	TCGA-ESCA	Primary Tumor	Canada's Michael Smith Genome Sciences Centre	242883036	183943640	58939396	5803667	5801139	2108
G002775015	1654	12741558	0.000129811	[Candida] auris	13767.58cfa83be4b0c9d6adf7293e	RNA-Seq	Kidney Renal Clear Cell Carcinoma	TCGA-KIRC	Primary Tumor	University of North Carolina	89454236	74400654	15053582	82352	65259	6385
G002775015	1649	12741558	0.000129419	[Candida] auris	13767.58cfa83ce4b0c9d6adf72c0e	RNA-Seq	Kidney Renal Clear Cell Carcinoma	TCGA-KIRC	Primary Tumor	University of North Carolina	109377340	93212708	16164632	91814	39791	3425
G002775015	1643	12741558	0.000128948	[Candida] auris	13767.58cfa837e4b0c9d6adf7024d	RNA-Seq	Rectum Adenocarcinoma	TCGA-READ	Primary Tumor	University of North Carolina	132129045	128588238	3540807	1729	131	722
G002775015	1642	12741558	0.00012887	[Candida] auris	13767.58cfa830e4b0c9d6adf6c0e6	RNA-Seq	Stomach Adenocarcinoma	TCGA-STAD	Primary Tumor	Canada's Michael Smith Genome Sciences Centre	249418700	204222574	45196126	1437414	1429438	2294
G002775015	1642	12741558	0.00012887	[Candida] auris	13767.58cfa83ce4b0c9d6adf72f61	RNA-Seq	Stomach Adenocarcinoma	TCGA-STAD	Primary Tumor	Canada's Michael Smith Genome Sciences Centre	249418700	204222574	45196126	1437414	1429438	2294
G002775015	1639	12741558	0.000128634	[Candida] auris	13767.58cfa83ce4b0c9d6adf72bc0	RNA-Seq	Kidney Renal Clear Cell Carcinoma	TCGA-KIRC	Primary Tumor	University of North Carolina	173406660	156665268	16741392	56726	27007	2015
G002775015	1632	12741558	0.000128085	[Candida] auris	13722.58cfa831e4b0c9d6adf6cb78	WGS	Brain Lower Grade Glioma	TCGA-LGG	Blood Derived Normal	Harvard Medical School	294941216	285190848	9750368	264352	82910	11946
G002775015	1632	12741558	0.000128085	[Candida] auris	13767.58cfa839e4b0c9d6adf711e8	RNA-Seq	Brain Lower Grade Glioma	TCGA-LGG	Primary Tumor	University of North Carolina	140914545	133093566	7820979	1802	159	752
G002775015	1626	12741558	0.000127614	[Candida] auris	13767.58cfa83be4b0c9d6adf72a4a	RNA-Seq	Kidney Renal Clear Cell Carcinoma	TCGA-KIRC	Primary Tumor	University of North Carolina	89456548	81100113	8356435	18995	16541	1355
G002775015	1624	12741558	0.000127457	[Candida] auris	13767.58cfa83ce4b0c9d6adf72c95	RNA-Seq	Kidney Renal Clear Cell Carcinoma	TCGA-KIRC	Primary Tumor	University of North Carolina	77562818	68302026	9260792	926557	389877	467552
G002775015	1623	12741558	0.000127378	[Candida] auris	13767.58cfa83ce4b0c9d6adf72e18	RNA-Seq	Stomach Adenocarcinoma	TCGA-STAD	Primary Tumor	Canada's Michael Smith Genome Sciences Centre	225199356	96155898	129043458	14894807	14879730	1691
G002775015	1621	12741558	0.000127221	[Candida] auris	13767.58cfa82ee4b0c9d6adf6afa2	RNA-Seq	Ovarian Serous Cystadenocarcinoma	TCGA-OV	Primary Tumor	Canada's Michael Smith Genome Sciences Centre	126768142	106955390	19812752	69283	64327	1574
G002775015	1621	12741558	0.000127221	[Candida] auris	13767.58cfa836e4b0c9d6adf6fb74	RNA-Seq	Thyroid Carcinoma	TCGA-THCA	Solid Tissue Normal	University of North Carolina	200438317	193440206	6998111	1473	175	572
G002775015	1620	12741558	0.000127143	[Candida] auris	13767.58cfa833e4b0c9d6adf6d8c6	RNA-Seq	Lung Adenocarcinoma	TCGA-LUAD	Primary Tumor	University of North Carolina	128711160	122826410	5884750	1791	241	698
G002775015	1617	12741558	0.000126908	[Candida] auris	13767.58cfa83ce4b0c9d6adf72c13	RNA-Seq	Kidney Renal Clear Cell Carcinoma	TCGA-KIRC	Primary Tumor	University of North Carolina	93336968	81591161	11745807	107626	89054	11086
G002775015	1617	12741558	0.000126908	[Candida] auris	13767.58cfa83ce4b0c9d6adf72cb4	RNA-Seq	Kidney Renal Clear Cell Carcinoma	TCGA-KIRC	Primary Tumor	University of North Carolina	116884306	104367558	12516748	609554	530313	40225
G002775015	1616	12741558	0.000126829	[Candida] auris	13767.58cfa837e4b0c9d6adf6fe6a	RNA-Seq	Cervical Squamous Cell Carcinoma and Endocervical Adenocarcinoma	TCGA-CESC	Primary Tumor	University of North Carolina	175420539	166223238	9197301	1577	220	607
G002775015	1615	12741558	0.000126751	[Candida] auris	13767.58cfa831e4b0c9d6adf6c4d4	RNA-Seq	Stomach Adenocarcinoma	TCGA-STAD	Primary Tumor	Canada's Michael Smith Genome Sciences Centre	232533918	195598132	36935786	615873	612676	1030
G002775015	1615	12741558	0.000126751	[Candida] auris	13767.58cfa83ce4b0c9d6adf72e71	RNA-Seq	Stomach Adenocarcinoma	TCGA-STAD	Primary Tumor	Canada's Michael Smith Genome Sciences Centre	232533918	195589014	36944904	615873	612676	1030
G002775015	1613	12741558	0.000126594	[Candida] auris	13767.58cfa82ee4b0c9d6adf6b180	RNA-Seq	Ovarian Serous Cystadenocarcinoma	TCGA-OV	Primary Tumor	Canada's Michael Smith Genome Sciences Centre	385374826	327698481	57676345	33938	33265	561
G002775015	1609	12741558	0.00012628	[Candida] auris	13767.58cfa832e4b0c9d6adf6d172	RNA-Seq	Stomach Adenocarcinoma	TCGA-STAD	Primary Tumor	Canada's Michael Smith Genome Sciences Centre	239144228	196696846	42447382	1550666	1549821	505
G002775015	1606	12741558	0.000126044	[Candida] auris	13767.58cfa82ee4b0c9d6adf6b114	RNA-Seq	Ovarian Serous Cystadenocarcinoma	TCGA-OV	Primary Tumor	Canada's Michael Smith Genome Sciences Centre	243893124	195868243	48024881	4594	3854	451
G002775015	1605	12741558	0.000125966	[Candida] auris	13767.58cfa832e4b0c9d6adf6d690	RNA-Seq	Esophageal Carcinoma	TCGA-ESCA	Primary Tumor	Canada's Michael Smith Genome Sciences Centre	244960930	194482052	50478878	3544947	3543242	888
G002775015	1600	12741558	0.000125573	[Candida] auris	13767.58cfa836e4b0c9d6adf6fc52	RNA-Seq	Cervical Squamous Cell Carcinoma and Endocervical Adenocarcinoma	TCGA-CESC	Primary Tumor	University of North Carolina	192803503	165959900	26843603	1317	152	528
G002775015	1600	12741558	0.000125573	[Candida] auris	13767.58cfa837e4b0c9d6adf70262	RNA-Seq	Cervical Squamous Cell Carcinoma and Endocervical Adenocarcinoma	TCGA-CESC	Primary Tumor	University of North Carolina	239093061	231960683	7132378	1600	233	613
G002775015	1600	12741558	0.000125573	[Candida] auris	13767.58cfa83be4b0c9d6adf728d6	RNA-Seq	Kidney Renal Clear Cell Carcinoma	TCGA-KIRC	Primary Tumor	University of North Carolina	147451370	129712507	17738863	82208	66708	5838
G002775015	1600	12741558	0.000125573	[Candida] auris	13767.58cfa83ce4b0c9d6adf72bae	RNA-Seq	Kidney Renal Clear Cell Carcinoma	TCGA-KIRC	Primary Tumor	University of North Carolina	88022638	69228876	18793762	2253036	2016800	85466
G002775015	1596	12741558	0.000125259	[Candida] auris	13767.58cfa836e4b0c9d6adf6fa7d	RNA-Seq	Thyroid Carcinoma	TCGA-THCA	Primary Tumor	University of North Carolina	174385184	160537093	13848091	1419	290	488
G002775015	1588	12741558	0.000124632	[Candida] auris	13767.58cfa837e4b0c9d6adf70066	RNA-Seq	Rectum Adenocarcinoma	TCGA-READ	Solid Tissue Normal	University of North Carolina	113727490	104299309	9428181	1983	119	877
G002775015	1580	12741558	0.000124004	[Candida] auris	13767.58cfa83ce4b0c9d6adf72b1e	RNA-Seq	Kidney Renal Clear Cell Carcinoma	TCGA-KIRC	Primary Tumor	University of North Carolina	76423030	60917122	15505908	301410	237446	23049
G002775015	1578	12741558	0.000123847	[Candida] auris	13767.58cfa83ce4b0c9d6adf72e76	RNA-Seq	Stomach Adenocarcinoma	TCGA-STAD	Primary Tumor	Canada's Michael Smith Genome Sciences Centre	127249402	113510207	13739195	112882	111550	1113
G002775015	1575	12741558	0.000123611	[Candida] auris	13767.58cfa82fe4b0c9d6adf6b58a	RNA-Seq	Ovarian Serous Cystadenocarcinoma	TCGA-OV	Primary Tumor	Canada's Michael Smith Genome Sciences Centre	242702206	220047483	22654723	3086	3025	26
G002775015	1575	12741558	0.000123611	[Candida] auris	13767.58cfa83ce4b0c9d6adf72f4e	RNA-Seq	Stomach Adenocarcinoma	TCGA-STAD	Primary Tumor	Canada's Michael Smith Genome Sciences Centre	257354746	186569255	70785491	232836	231339	517
G002775015	1574	12741558	0.000123533	[Candida] auris	13767.58cfa83be4b0c9d6adf72a0d	RNA-Seq	Kidney Renal Clear Cell Carcinoma	TCGA-KIRC	Primary Tumor	University of North Carolina	157268918	139488895	17780023	336488	300713	13065
G002775015	1564	12741558	0.000122748	[Candida] auris	13767.58cfa82fe4b0c9d6adf6b60b	RNA-Seq	Ovarian Serous Cystadenocarcinoma	TCGA-OV	Primary Tumor	Canada's Michael Smith Genome Sciences Centre	240990284	172252054	68738230	813360	810713	1773
G002775015	1564	12741558	0.000122748	[Candida] auris	13767.58cfa83ce4b0c9d6adf72ac9	RNA-Seq	Kidney Renal Clear Cell Carcinoma	TCGA-KIRC	Primary Tumor	University of North Carolina	88835714	74182083	14653631	38254	34611	1367
G002775015	1559	12741558	0.000122356	[Candida] auris	13767.58cfa82ee4b0c9d6adf6a80a	RNA-Seq	Glioblastoma Multiforme	TCGA-GBM	Primary Tumor	Broad Institute of MIT and Harvard	112978790	90730881	22247909	151400	147831	2143
G002775015	1557	12741558	0.000122199	[Candida] auris	13767.58cfa832e4b0c9d6adf6d50c	RNA-Seq	Esophageal Carcinoma	TCGA-ESCA	Primary Tumor	Canada's Michael Smith Genome Sciences Centre	319720696	283128568	36592128	277455	270250	1027
G002775015	1554	12741558	0.000121963	[Candida] auris	13767.58cfa83ce4b0c9d6adf72c05	RNA-Seq	Kidney Renal Clear Cell Carcinoma	TCGA-KIRC	Primary Tumor	University of North Carolina	104310244	85197083	19113161	480983	431274	18201
G002775015	1553	12741558	0.000121885	[Candida] auris	13767.58cfa82fe4b0c9d6adf6b26a	RNA-Seq	Ovarian Serous Cystadenocarcinoma	TCGA-OV	Primary Tumor	Canada's Michael Smith Genome Sciences Centre	268488884	229264814	39224070	30511	28847	918
G002775015	1551	12741558	0.000121728	[Candida] auris	13767.58cfa837e4b0c9d6adf7011c	RNA-Seq	Rectum Adenocarcinoma	TCGA-READ	Primary Tumor	University of North Carolina	111533718	106949109	4584609	1097	76	474
G002775015	1550	12741558	0.000121649	[Candida] auris	13767.58cfa831e4b0c9d6adf6cc55	RNA-Seq	Stomach Adenocarcinoma	TCGA-STAD	Primary Tumor	Canada's Michael Smith Genome Sciences Centre	293790706	264526784	29263922	49709	47615	1669
G002775015	1550	12741558	0.000121649	[Candida] auris	13767.58cfa836e4b0c9d6adf6fc42	RNA-Seq	Thyroid Carcinoma	TCGA-THCA	Primary Tumor	University of North Carolina	202255522	189201579	13053943	1508	233	546
G002775015	1550	12741558	0.000121649	[Candida] auris	13767.58cfa83be4b0c9d6adf7296d	RNA-Seq	Kidney Renal Clear Cell Carcinoma	TCGA-KIRC	Primary Tumor	University of North Carolina	86456750	77951826	8504924	35247	31849	1356
G002775015	1545	12741558	0.000121257	[Candida] auris	13767.58cfa837e4b0c9d6adf701f6	RNA-Seq	Rectum Adenocarcinoma	TCGA-READ	Primary Tumor	University of North Carolina	110053504	106011129	4042375	812	94	325
G002775015	1542	12741558	0.000121021	[Candida] auris	13767.58cfa837e4b0c9d6adf702fc	RNA-Seq	Kidney Renal Papillary Cell Carcinoma	TCGA-KIRP	Primary Tumor	University of North Carolina	119319603	107106759	12212844	1424	165	551
G002775015	1541	12741558	0.000120943	[Candida] auris	13767.58cfa835e4b0c9d6adf6f190	RNA-Seq	Bladder Urothelial Carcinoma	TCGA-BLCA	Primary Tumor	University of North Carolina	181375387	175172715	6202672	1375	246	508
G002775015	1539	12741558	0.000120786	[Candida] auris	13767.58cfa82ee4b0c9d6adf6aa10	RNA-Seq	Glioblastoma Multiforme	TCGA-GBM	Primary Tumor	Broad Institute of MIT and Harvard	132726935	102368752	30358183	211642	209533	1586
G002775015	1538	12741558	0.000120707	[Candida] auris	13767.58cfa833e4b0c9d6adf6da1e	RNA-Seq	Lung Adenocarcinoma	TCGA-LUAD	Primary Tumor	University of North Carolina	145574915	133052777	12522138	1532	282	557
G002775015	1538	12741558	0.000120707	[Candida] auris	13767.58cfa83ce4b0c9d6adf72be4	RNA-Seq	Kidney Renal Clear Cell Carcinoma	TCGA-KIRC	Primary Tumor	University of North Carolina	91339836	80241931	11097905	549341	487344	22471
G002775015	1534	12741558	0.000120393	[Candida] auris	13767.58cfa836e4b0c9d6adf6fae2	RNA-Seq	Cervical Squamous Cell Carcinoma and Endocervical Adenocarcinoma	TCGA-CESC	Primary Tumor	University of North Carolina	199236151	189816694	9419457	1545	161	592
G002775015	1534	12741558	0.000120393	[Candida] auris	13767.58cfa837e4b0c9d6adf6fc8e	RNA-Seq	Cervical Squamous Cell Carcinoma and Endocervical Adenocarcinoma	TCGA-CESC	Primary Tumor	University of North Carolina	238981774	229193607	9788167	1060	179	385
G002775015	1533	12741558	0.000120315	[Candida] auris	13767.58cfa839e4b0c9d6adf7122a	RNA-Seq	Brain Lower Grade Glioma	TCGA-LGG	Primary Tumor	University of North Carolina	134090247	127298903	6791344	1724	181	703
G002775015	1529	12741558	0.000120001	[Candida] auris	13767.58cfa833e4b0c9d6adf6d882	RNA-Seq	Lung Adenocarcinoma	TCGA-LUAD	Primary Tumor	University of North Carolina	96513275	89292981	7220294	1152	131	457
G002775015	1529	12741558	0.000120001	[Candida] auris	13767.58cfa83ce4b0c9d6adf72b8c	RNA-Seq	Kidney Renal Clear Cell Carcinoma	TCGA-KIRC	Primary Tumor	University of North Carolina	165461672	139897906	25563766	235011	117562	9377
G002775015	1528	12741558	0.000119923	[Candida] auris	13767.58cfa836e4b0c9d6adf6fbf8	RNA-Seq	Cervical Squamous Cell Carcinoma and Endocervical Adenocarcinoma	TCGA-CESC	Primary Tumor	University of North Carolina	175706970	169736075	5970895	1470	154	599
G002775015	1526	12741558	0.000119766	[Candida] auris	13767.58cfa83ce4b0c9d6adf7307e	RNA-Seq	Stomach Adenocarcinoma	TCGA-STAD	Primary Tumor	Canada's Michael Smith Genome Sciences Centre	294967956	257584102	37383854	229892	217416	6397
G002775015	1525	12741558	0.000119687	[Candida] auris	13767.58cfa83ce4b0c9d6adf72ac0	RNA-Seq	Kidney Renal Clear Cell Carcinoma	TCGA-KIRC	Primary Tumor	University of North Carolina	113206726	89578786	23627940	348518	257112	13112
G002775015	1522	12741558	0.000119452	[Candida] auris	13767.58cfa832e4b0c9d6adf6d054	RNA-Seq	Esophageal Carcinoma	TCGA-ESCA	Primary Tumor	Canada's Michael Smith Genome Sciences Centre	203665248	160518588	43146660	3692439	3686092	5340
G002775015	1519	12741558	0.000119216	[Candida] auris	13767.58cfa837e4b0c9d6adf6fdf4	RNA-Seq	Cervical Squamous Cell Carcinoma and Endocervical Adenocarcinoma	TCGA-CESC	Primary Tumor	University of North Carolina	266551651	257073020	9478631	1520	274	536
G002775015	1516	12741558	0.000118981	[Candida] auris	13767.58cfa831e4b0c9d6adf6c4b9	RNA-Seq	Stomach Adenocarcinoma	TCGA-STAD	Primary Tumor	Canada's Michael Smith Genome Sciences Centre	262033822	208392106	53641716	1169256	1161988	2319
G002775015	1514	12741558	0.000118824	[Candida] auris	13767.58cfa82fe4b0c9d6adf6b27a	RNA-Seq	Ovarian Serous Cystadenocarcinoma	TCGA-OV	Primary Tumor	Canada's Michael Smith Genome Sciences Centre	234286716	195794932	38491784	93271	92244	742
G002775015	1512	12741558	0.000118667	[Candida] auris	13767.58cfa837e4b0c9d6adf6fef8	RNA-Seq	Rectum Adenocarcinoma	TCGA-READ	Primary Tumor	University of North Carolina	142733270	137906808	4826462	1486	188	569
G002775015	1511	12741558	0.000118588	[Candida] auris	13767.58cfa83ce4b0c9d6adf72bdc	RNA-Seq	Kidney Renal Clear Cell Carcinoma	TCGA-KIRC	Primary Tumor	University of North Carolina	89518076	74810564	14707512	134382	121362	4855
G002775015	1508	12741558	0.000118353	[Candida] auris	13767.58cfa82fe4b0c9d6adf6b312	RNA-Seq	Ovarian Serous Cystadenocarcinoma	TCGA-OV	Primary Tumor	Canada's Michael Smith Genome Sciences Centre	140217262	119598196	20619066	204790	203839	832
G002775015	1502	12741558	0.000117882	[Candida] auris	13767.58cfa832e4b0c9d6adf6d541	RNA-Seq	Esophageal Carcinoma	TCGA-ESCA	Primary Tumor	Canada's Michael Smith Genome Sciences Centre	205486960	149949652	55537308	2513088	2511264	1403
G002775015	1502	12741558	0.000117882	[Candida] auris	13767.58cfa83be4b0c9d6adf72892	RNA-Seq	Kidney Renal Clear Cell Carcinoma	TCGA-KIRC	Primary Tumor	University of North Carolina	115756968	96576372	19180596	135688	55701	4598
G002775015	1501	12741558	0.000117803	[Candida] auris	13767.58cfa832e4b0c9d6adf6d522	RNA-Seq	Esophageal Carcinoma	TCGA-ESCA	Primary Tumor	Canada's Michael Smith Genome Sciences Centre	274454942	243969279	30485663	2947	2743	127
G002775015	1501	12741558	0.000117803	[Candida] auris	13767.58cfa83ce4b0c9d6adf72b8a	RNA-Seq	Kidney Renal Clear Cell Carcinoma	TCGA-KIRC	Primary Tumor	University of North Carolina	104420652	89247674	15172978	259606	114036	126107
G002775015	1494	12741558	0.000117254	[Candida] auris	13767.58cfa837e4b0c9d6adf70157	RNA-Seq	Liver Hepatocellular Carcinoma	TCGA-LIHC	Solid Tissue Normal	University of North Carolina	201709462	194779302	6930160	2041	126	908
G002775015	1487	12741558	0.000116705	[Candida] auris	13767.58cfa837e4b0c9d6adf6fd02	RNA-Seq	Cervical Squamous Cell Carcinoma and Endocervical Adenocarcinoma	TCGA-CESC	Primary Tumor	University of North Carolina	246473645	232294515	14179130	1133	159	425
G002775015	1480	12741558	0.000116155	[Candida] auris	13767.58cfa837e4b0c9d6adf702f4	RNA-Seq	Pancreatic Adenocarcinoma	TCGA-PAAD	Primary Tumor	University of North Carolina	108954720	103601657	5353063	1144	88	474
G002775015	1478	12741558	0.000115998	[Candida] auris	13767.58cfa82ee4b0c9d6adf6ab4f	RNA-Seq	Glioblastoma Multiforme	TCGA-GBM	Primary Tumor	Broad Institute of MIT and Harvard	144405782	118767235	25638547	29598	26841	1358
G002775015	1475	12741558	0.000115763	[Candida] auris	13767.58cfa834e4b0c9d6adf6ea1a	RNA-Seq	Prostate Adenocarcinoma	TCGA-PRAD	Solid Tissue Normal	University of North Carolina	165837755	160400589	5437166	1427	341	463
G002775015	1473	12741558	0.000115606	[Candida] auris	13767.58cfa833e4b0c9d6adf6db82	RNA-Seq	Lung Adenocarcinoma	TCGA-LUAD	Recurrent Tumor	University of North Carolina	281487821	269819758	11668063	1607	321	569
G002775015	1470	12741558	0.000115371	[Candida] auris	13767.58cfa83ce4b0c9d6adf72b0a	RNA-Seq	Kidney Renal Clear Cell Carcinoma	TCGA-KIRC	Primary Tumor	University of North Carolina	117433410	96400668	21032742	293031	117115	9827
G002775015	1468	12741558	0.000115214	[Candida] auris	13767.58cfa833e4b0c9d6adf6da34	RNA-Seq	Stomach Adenocarcinoma	TCGA-STAD	Primary Tumor	Canada's Michael Smith Genome Sciences Centre	115649768	93931368	21718400	545569	545278	160
G002775015	1467	12741558	0.000115135	[Candida] auris	13767.58cfa839e4b0c9d6adf7123c	RNA-Seq	Brain Lower Grade Glioma	TCGA-LGG	Primary Tumor	University of North Carolina	148677284	140017849	8659435	1315	211	494
G002775015	1465	12741558	0.000114978	[Candida] auris	13767.58cfa83ce4b0c9d6adf72b60	RNA-Seq	Kidney Renal Clear Cell Carcinoma	TCGA-KIRC	Primary Tumor	University of North Carolina	113619516	102934262	10685254	463528	414247	17932
G002775015	1464	12741558	0.0001149	[Candida] auris	13767.58cfa836e4b0c9d6adf6f941	RNA-Seq	Thyroid Carcinoma	TCGA-THCA	Primary Tumor	University of North Carolina	214241303	205611931	8629372	1623	206	624
G002775015	1462	12741558	0.000114743	[Candida] auris	13767.58cfa82ee4b0c9d6adf6b000	RNA-Seq	Ovarian Serous Cystadenocarcinoma	TCGA-OV	Primary Tumor	Canada's Michael Smith Genome Sciences Centre	278835860	241841130	36994730	180052	171036	3066
G002775015	1460	12741558	0.000114586	[Candida] auris	13767.58cfa832e4b0c9d6adf6d562	RNA-Seq	Stomach Adenocarcinoma	TCGA-STAD	Primary Tumor	Canada's Michael Smith Genome Sciences Centre	189882974	141382328	48500646	3881329	3879369	1038
G002775015	1457	12741558	0.00011435	[Candida] auris	13722.58cfa830e4b0c9d6adf6c270	WGS	Rectum Adenocarcinoma	TCGA-READ	Primary Tumor	Harvard Medical School	133967508	114256609	19710899	111492	46782	4421
G002775015	1456	12741558	0.000114272	[Candida] auris	13767.58cfa83ce4b0c9d6adf72d13	RNA-Seq	Kidney Renal Clear Cell Carcinoma	TCGA-KIRC	Primary Tumor	University of North Carolina	95273782	85233203	10040579	34483	30993	1349
G002775015	1451	12741558	0.000113879	[Candida] auris	13767.58cfa83ce4b0c9d6adf72b9a	RNA-Seq	Kidney Renal Clear Cell Carcinoma	TCGA-KIRC	Primary Tumor	University of North Carolina	120008104	105845034	14163070	227513	204551	8627
G002775015	1451	12741558	0.000113879	[Candida] auris	13767.58cfa83ce4b0c9d6adf72c17	RNA-Seq	Kidney Renal Clear Cell Carcinoma	TCGA-KIRC	Primary Tumor	University of North Carolina	111016948	95940674	15076274	1838236	1381423	64514
G002775015	1450	12741558	0.000113801	[Candida] auris	13767.58cfa834e4b0c9d6adf6e5bd	RNA-Seq	Lung Adenocarcinoma	TCGA-LUAD	Primary Tumor	University of North Carolina	105756706	96293087	9463619	1224	213	435
G002775015	1450	12741558	0.000113801	[Candida] auris	13767.58cfa83ce4b0c9d6adf72adb	RNA-Seq	Kidney Renal Clear Cell Carcinoma	TCGA-KIRC	Primary Tumor	University of North Carolina	90077724	74263986	15813738	78328	70670	2777
G002775015	1450	12741558	0.000113801	[Candida] auris	13767.58cfa83ce4b0c9d6adf72d34	RNA-Seq	Kidney Renal Clear Cell Carcinoma	TCGA-KIRC	Primary Tumor	University of North Carolina	107909852	97565409	10344443	79467	71459	3370
G002775015	1444	12741558	0.00011333	[Candida] auris	13767.58cfa82ee4b0c9d6adf6abf3	RNA-Seq	Glioblastoma Multiforme	TCGA-GBM	Primary Tumor	Broad Institute of MIT and Harvard	122809781	82006789	40802992	3459490	3457683	886
G002775015	1443	12741558	0.000113251	[Candida] auris	13767.58cfa839e4b0c9d6adf71184	RNA-Seq	Brain Lower Grade Glioma	TCGA-LGG	Primary Tumor	University of North Carolina	142108655	134694314	7414341	1257	174	484
G002775015	1441	12741558	0.000113094	[Candida] auris	13767.58cfa83ce4b0c9d6adf73046	RNA-Seq	Stomach Adenocarcinoma	TCGA-STAD	Solid Tissue Normal	Canada's Michael Smith Genome Sciences Centre	128221292	77770709	50450583	5741994	5733671	3527
G002775015	1440	12741558	0.000113016	[Candida] auris	13767.58cfa838e4b0c9d6adf706dc	RNA-Seq	Prostate Adenocarcinoma	TCGA-PRAD	Primary Tumor	University of North Carolina	115092002	109241273	5850729	1421	146	559
G002775015	1437	12741558	0.000112781	[Candida] auris	13767.58cfa839e4b0c9d6adf7144f	RNA-Seq	Brain Lower Grade Glioma	TCGA-LGG	Recurrent Tumor	University of North Carolina	146039069	138610285	7428784	1669	297	610
G002775015	1435	12741558	0.000112624	[Candida] auris	13767.58cfa838e4b0c9d6adf704dd	RNA-Seq	Pancreatic Adenocarcinoma	TCGA-PAAD	Primary Tumor	University of North Carolina	113469409	108653893	4815516	1719	109	738
G002775015	1434	12741558	0.000112545	[Candida] auris	13722.58cfa832e4b0c9d6adf6ce19	WGS	Bladder Urothelial Carcinoma	TCGA-BLCA	Primary Tumor	MD Anderson - Institute for Applied Cancer Science	198437436	192975348	5462088	181645	82866	13556
G002775015	1431	12741558	0.00011231	[Candida] auris	13767.58cfa83ce4b0c9d6adf72d41	RNA-Seq	Kidney Renal Clear Cell Carcinoma	TCGA-KIRC	Primary Tumor	University of North Carolina	111607580	99736830	11870750	41774	37620	1576
G002775015	1430	12741558	0.000112231	[Candida] auris	13767.58cfa82ee4b0c9d6adf6b062	RNA-Seq	Ovarian Serous Cystadenocarcinoma	TCGA-OV	Primary Tumor	Canada's Michael Smith Genome Sciences Centre	214774324	190092392	24681932	111940	102953	3542
G002775015	1426	12741558	0.000111917	[Candida] auris	13767.58cfa82ee4b0c9d6adf6b0d5	RNA-Seq	Ovarian Serous Cystadenocarcinoma	TCGA-OV	Primary Tumor	Canada's Michael Smith Genome Sciences Centre	242086884	176700313	65386571	119866	117190	1188
G002775015	1426	12741558	0.000111917	[Candida] auris	13767.58cfa831e4b0c9d6adf6c9c0	RNA-Seq	Stomach Adenocarcinoma	TCGA-STAD	Primary Tumor	Canada's Michael Smith Genome Sciences Centre	230108892	160332820	69776072	2200474	2189849	2467
G002775015	1425	12741558	0.000111839	[Candida] auris	13767.58cfa82fe4b0c9d6adf6b324	RNA-Seq	Ovarian Serous Cystadenocarcinoma	TCGA-OV	Primary Tumor	Canada's Michael Smith Genome Sciences Centre	194077366	169000526	25076840	23068	21167	1717
G002775015	1421	12741558	0.000111525	[Candida] auris	13767.58cfa83ce4b0c9d6adf72cc5	RNA-Seq	Kidney Renal Clear Cell Carcinoma	TCGA-KIRC	Primary Tumor	University of North Carolina	102728808	89797668	12931140	48758	25898	19901
G002775015	1418	12741558	0.000111289	[Candida] auris	13767.58cfa82fe4b0c9d6adf6b554	RNA-Seq	Ovarian Serous Cystadenocarcinoma	TCGA-OV	Primary Tumor	Canada's Michael Smith Genome Sciences Centre	257560266	208529836	49030430	395175	390380	2410
G002775015	1418	12741558	0.000111289	[Candida] auris	13767.58cfa82fe4b0c9d6adf6b5a4	RNA-Seq	Ovarian Serous Cystadenocarcinoma	TCGA-OV	Primary Tumor	Canada's Michael Smith Genome Sciences Centre	257560266	219702886	37857380	395029	390245	2409
G002775015	1417	12741558	0.000111211	[Candida] auris	13767.58cfa839e4b0c9d6adf71353	RNA-Seq	Brain Lower Grade Glioma	TCGA-LGG	Primary Tumor	University of North Carolina	165368194	157121723	8246471	1658	280	598
G002775015	1415	12741558	0.000111054	[Candida] auris	13767.58cfa837e4b0c9d6adf6fe3c	RNA-Seq	Pancreatic Adenocarcinoma	TCGA-PAAD	Primary Tumor	University of North Carolina	208247734	193480320	14767414	1834	422	596
G002775015	1415	12741558	0.000111054	[Candida] auris	13767.58cfa838e4b0c9d6adf70584	RNA-Seq	Thyroid Carcinoma	TCGA-THCA	Primary Tumor	University of North Carolina	212742718	205317288	7425430	2440	862	604
G002775015	1415	12741558	0.000111054	[Candida] auris	13767.58cfa839e4b0c9d6adf7151e	RNA-Seq	Brain Lower Grade Glioma	TCGA-LGG	Primary Tumor	University of North Carolina	181326881	171688250	9638631	1103	211	363
G002775015	1404	12741558	0.000110191	[Candida] auris	13767.58cfa83ce4b0c9d6adf72ffe	RNA-Seq	Stomach Adenocarcinoma	TCGA-STAD	Primary Tumor	Canada's Michael Smith Genome Sciences Centre	331303500	294139944	37163556	112973	102040	3111
G002775015	1400	12741558	0.000109877	[Candida] auris	13722.58cfa82de4b0c9d6adf6a45e	WGS	Acute Myeloid Leukemia	TCGA-LAML	Solid Tissue Normal	Washington University School of Medicine	1686170222	1355643173	330527049	183635	31448	10415
G002775015	1398	12741558	0.00010972	[Candida] auris	13767.58cfa831e4b0c9d6adf6c334	RNA-Seq	Stomach Adenocarcinoma	TCGA-STAD	Primary Tumor	Canada's Michael Smith Genome Sciences Centre	292873356	260912645	31960711	3866	3687	82
G002775015	1392	12741558	0.000109249	[Candida] auris	13767.58cfa82fe4b0c9d6adf6b76a	RNA-Seq	Ovarian Serous Cystadenocarcinoma	TCGA-OV	Primary Tumor	Canada's Michael Smith Genome Sciences Centre	119840236	92082200	27758036	1400238	1397165	910
G002775015	1392	12741558	0.000109249	[Candida] auris	13767.58cfa82fe4b0c9d6adf6b7e2	RNA-Seq	Ovarian Serous Cystadenocarcinoma	TCGA-OV	Primary Tumor	Canada's Michael Smith Genome Sciences Centre	119840236	84801612	35038624	1400293	1397214	911
G002775015	1392	12741558	0.000109249	[Candida] auris	13767.58cfa835e4b0c9d6adf6eacc	RNA-Seq	Prostate Adenocarcinoma	TCGA-PRAD	Primary Tumor	University of North Carolina	222913423	206668735	16244688	1096	157	431
G002775015	1389	12741558	0.000109013	[Candida] auris	13767.58cfa837e4b0c9d6adf6fe8e	RNA-Seq	Pancreatic Adenocarcinoma	TCGA-PAAD	Solid Tissue Normal	University of North Carolina	160884090	149768986	11115104	1271	220	460
G002775015	1384	12741558	0.000108621	[Candida] auris	13767.58cfa836e4b0c9d6adf6fb94	RNA-Seq	Cervical Squamous Cell Carcinoma and Endocervical Adenocarcinoma	TCGA-CESC	Primary Tumor	University of North Carolina	187049125	175318540	11730585	1515	192	577
G002775015	1381	12741558	0.000108385	[Candida] auris	13767.58cfa838e4b0c9d6adf70e88	RNA-Seq	Prostate Adenocarcinoma	TCGA-PRAD	Primary Tumor	University of North Carolina	210179374	182525433	27653941	1673	557	450
G002775015	1380	12741558	0.000108307	[Candida] auris	13767.58cfa832e4b0c9d6adf6d09c	RNA-Seq	Stomach Adenocarcinoma	TCGA-STAD	Primary Tumor	Canada's Michael Smith Genome Sciences Centre	243442570	206740045	36702525	45523	42496	2933
G002775015	1380	12741558	0.000108307	[Candida] auris	13767.58cfa832e4b0c9d6adf6d532	RNA-Seq	Esophageal Carcinoma	TCGA-ESCA	Primary Tumor	Canada's Michael Smith Genome Sciences Centre	163634970	140873412	22761558	87529	80795	5898
G002775015	1380	12741558	0.000108307	[Candida] auris	13767.58cfa834e4b0c9d6adf6e832	RNA-Seq	Prostate Adenocarcinoma	TCGA-PRAD	Primary Tumor	University of North Carolina	114146705	106897765	7248940	983	119	365
G002775015	1378	12741558	0.00010815	[Candida] auris	13767.58cfa832e4b0c9d6adf6d66a	RNA-Seq	Esophageal Carcinoma	TCGA-ESCA	Primary Tumor	Canada's Michael Smith Genome Sciences Centre	302613996	240889694	61724302	1595895	1595045	284
G002775015	1378	12741558	0.00010815	[Candida] auris	13767.58cfa833e4b0c9d6adf6d880	RNA-Seq	Lung Adenocarcinoma	TCGA-LUAD	Primary Tumor	University of North Carolina	127105435	117083436	10021999	871	170	308
G002775015	1376	12741558	0.000107993	[Candida] auris	13767.58cfa82ee4b0c9d6adf6abf1	RNA-Seq	Glioblastoma Multiforme	TCGA-GBM	Primary Tumor	Broad Institute of MIT and Harvard	116418785	84271432	32147353	1168821	1164234	3513
G002775015	1374	12741558	0.000107836	[Candida] auris	13767.58cfa833e4b0c9d6adf6d9bc	RNA-Seq	Kidney Renal Clear Cell Carcinoma	TCGA-KIRC	Primary Tumor	University of North Carolina	158805229	150447645	8357584	1462	288	451
G002775015	1368	12741558	0.000107365	[Candida] auris	13767.58cfa837e4b0c9d6adf6fd4e	RNA-Seq	Cervical Squamous Cell Carcinoma and Endocervical Adenocarcinoma	TCGA-CESC	Primary Tumor	University of North Carolina	207913015	199406770	8506245	1218	172	461
G002775015	1368	12741558	0.000107365	[Candida] auris	13767.58cfa837e4b0c9d6adf7035e	RNA-Seq	Pancreatic Adenocarcinoma	TCGA-PAAD	Primary Tumor	University of North Carolina	117692719	113248091	4444628	923	186	316
G002775015	1365	12741558	0.00010713	[Candida] auris	13722.58cfa82ee4b0c9d6adf6afcf	WGS	Glioblastoma Multiforme	TCGA-GBM	Blood Derived Normal	Broad Institute of MIT and Harvard	3021940000	1949863504	1072076496	1001169	359216	38486
G002775015	1365	12741558	0.00010713	[Candida] auris	13767.58cfa83ce4b0c9d6adf72c8a	RNA-Seq	Kidney Renal Clear Cell Carcinoma	TCGA-KIRC	Primary Tumor	University of North Carolina	86311256	72475934	13835322	798375	313785	430024
G002775015	1362	12741558	0.000106894	[Candida] auris	13767.58cfa82ee4b0c9d6adf6a9c6	RNA-Seq	Glioblastoma Multiforme	TCGA-GBM	Primary Tumor	Broad Institute of MIT and Harvard	137246432	102452327	34794105	160193	158980	766
G002775015	1360	12741558	0.000106737	[Candida] auris	13767.58cfa835e4b0c9d6adf6ead4	RNA-Seq	Skin Cutaneous Melanoma	TCGA-SKCM	Metastatic	University of North Carolina	141062304	137181484	3880820	1128	166	449
G002775015	1360	12741558	0.000106737	[Candida] auris	13767.58cfa83ce4b0c9d6adf72b17	RNA-Seq	Kidney Renal Clear Cell Carcinoma	TCGA-KIRC	Primary Tumor	University of North Carolina	111976156	96225344	15750812	575779	226537	318486
G002775015	1360	12741558	0.000106737	[Candida] auris	13767.58cfa83ce4b0c9d6adf72c98	RNA-Seq	Kidney Renal Clear Cell Carcinoma	TCGA-KIRC	Primary Tumor	University of North Carolina	104663024	86815063	17847961	1427356	562618	771037
G002775015	1359	12741558	0.000106659	[Candida] auris	13767.58cfa837e4b0c9d6adf6fe18	RNA-Seq	Prostate Adenocarcinoma	TCGA-PRAD	Primary Tumor	University of North Carolina	151668960	147331416	4337544	1040	283	313
G002775015	1358	12741558	0.00010658	[Candida] auris	13767.58cfa82fe4b0c9d6adf6b37c	RNA-Seq	Ovarian Serous Cystadenocarcinoma	TCGA-OV	Primary Tumor	Canada's Michael Smith Genome Sciences Centre	255537046	229685384	25851662	44517	43144	493
G002775015	1357	12741558	0.000106502	[Candida] auris	13767.58cfa835e4b0c9d6adf6eb71	RNA-Seq	Thyroid Carcinoma	TCGA-THCA	Primary Tumor	University of North Carolina	166152427	160845143	5307284	1867	250	688
G002775015	1352	12741558	0.000106109	[Candida] auris	13767.58cfa831e4b0c9d6adf6c73c	RNA-Seq	Stomach Adenocarcinoma	TCGA-STAD	Primary Tumor	Canada's Michael Smith Genome Sciences Centre	237525488	187688270	49837218	2326361	2322428	1305
G002775015	1352	12741558	0.000106109	[Candida] auris	13767.58cfa83ce4b0c9d6adf72cd0	RNA-Seq	Kidney Renal Clear Cell Carcinoma	TCGA-KIRC	Primary Tumor	University of North Carolina	41116674	27590962	13525712	4360159	3955704	152593
G002775015	1352	12741558	0.000106109	[Candida] auris	13767.58cfa83ce4b0c9d6adf72d9e	RNA-Seq	Kidney Renal Clear Cell Carcinoma	TCGA-KIRC	Primary Tumor	University of North Carolina	108696724	93682618	15014106	514578	461726	19921
G002775015	1352	12741558	0.000106109	[Candida] auris	13767.58cfa83ce4b0c9d6adf72e22	RNA-Seq	Stomach Adenocarcinoma	TCGA-STAD	Primary Tumor	Canada's Michael Smith Genome Sciences Centre	237525488	187697516	49827972	2326361	2322428	1305
G002775015	1351	12741558	0.000106031	[Candida] auris	13767.58cfa82ee4b0c9d6adf6b110	RNA-Seq	Ovarian Serous Cystadenocarcinoma	TCGA-OV	Recurrent Tumor	Canada's Michael Smith Genome Sciences Centre	74002602	62785271	11217331	11106	10124	420
G002775015	1351	12741558	0.000106031	[Candida] auris	13767.58cfa833e4b0c9d6adf6d90b	RNA-Seq	Stomach Adenocarcinoma	TCGA-STAD	Primary Tumor	Canada's Michael Smith Genome Sciences Centre	262218910	203538097	58680813	222512	222251	174
G002775015	1350	12741558	0.000105953	[Candida] auris	13767.58cfa830e4b0c9d6adf6c0a6	RNA-Seq	Stomach Adenocarcinoma	TCGA-STAD	Primary Tumor	Canada's Michael Smith Genome Sciences Centre	240375628	173474721	66900907	162678	161738	312
G002775015	1350	12741558	0.000105953	[Candida] auris	13767.58cfa83ce4b0c9d6adf72cf7	RNA-Seq	Kidney Renal Clear Cell Carcinoma	TCGA-KIRC	Primary Tumor	University of North Carolina	61128670	45648896	15479774	5439248	4902899	200494
G002775015	1350	12741558	0.000105953	[Candida] auris	13767.58cfa83ce4b0c9d6adf72e09	RNA-Seq	Kidney Renal Clear Cell Carcinoma	TCGA-KIRC	Primary Tumor	University of North Carolina	122711090	108139225	14571865	78322	70794	2916
G002775015	1349	12741558	0.000105874	[Candida] auris	13767.58cfa836e4b0c9d6adf6fc17	RNA-Seq	Cervical Squamous Cell Carcinoma and Endocervical Adenocarcinoma	TCGA-CESC	Primary Tumor	University of North Carolina	178348985	167911447	10437538	1158	185	451
G002775015	1347	12741558	0.000105717	[Candida] auris	13767.58cfa833e4b0c9d6adf6d92f	RNA-Seq	Stomach Adenocarcinoma	TCGA-STAD	Primary Tumor	Canada's Michael Smith Genome Sciences Centre	290825384	216045746	74779638	2519919	2518395	920
G002775015	1344	12741558	0.000105482	[Candida] auris	13767.58cfa836e4b0c9d6adf6fbe4	RNA-Seq	Thyroid Carcinoma	TCGA-THCA	Solid Tissue Normal	University of North Carolina	206881434	198782128	8099306	1239	254	428
G002775015	1342	12741558	0.000105325	[Candida] auris	13767.58cfa835e4b0c9d6adf6eaae	RNA-Seq	Skin Cutaneous Melanoma	TCGA-SKCM	Metastatic	University of North Carolina	169974400	165306263	4668137	981	196	341
G002775015	1342	12741558	0.000105325	[Candida] auris	13767.58cfa83ce4b0c9d6adf72c16	RNA-Seq	Kidney Renal Clear Cell Carcinoma	TCGA-KIRC	Primary Tumor	University of North Carolina	110377904	98173600	12204304	178319	160346	6704
G002775015	1341	12741558	0.000105246	[Candida] auris	13767.58cfa82fe4b0c9d6adf6b264	RNA-Seq	Ovarian Serous Cystadenocarcinoma	TCGA-OV	Primary Tumor	Canada's Michael Smith Genome Sciences Centre	156202458	137043766	19158692	117780	113415	1430
G002775015	1341	12741558	0.000105246	[Candida] auris	13767.58cfa82fe4b0c9d6adf6b269	RNA-Seq	Ovarian Serous Cystadenocarcinoma	TCGA-OV	Primary Tumor	Canada's Michael Smith Genome Sciences Centre	156202458	132509686	23692772	118642	114229	1432
G002775015	1338	12741558	0.000105011	[Candida] auris	13767.58cfa836e4b0c9d6adf6fc5a	RNA-Seq	Thyroid Carcinoma	TCGA-THCA	Primary Tumor	University of North Carolina	186000104	177528005	8472099	808	188	259
G002775015	1332	12741558	0.00010454	[Candida] auris	13767.58cfa83be4b0c9d6adf72a63	RNA-Seq	Kidney Renal Clear Cell Carcinoma	TCGA-KIRC	Primary Tumor	University of North Carolina	110857326	93147724	17709602	22642	20444	920
G002775015	1331	12741558	0.000104461	[Candida] auris	13767.58cfa83ce4b0c9d6adf72cd8	RNA-Seq	Kidney Renal Clear Cell Carcinoma	TCGA-KIRC	Primary Tumor	University of North Carolina	41436956	29592901	11844055	3644664	2703852	135924
G002775015	1331	12741558	0.000104461	[Candida] auris	13767.58cfa83ce4b0c9d6adf73008	RNA-Seq	Stomach Adenocarcinoma	TCGA-STAD	Primary Tumor	Canada's Michael Smith Genome Sciences Centre	293040290	252888522	40151768	46234	43140	1520
G002775015	1329	12741558	0.000104304	[Candida] auris	13767.58cfa82fe4b0c9d6adf6b2d4	RNA-Seq	Ovarian Serous Cystadenocarcinoma	TCGA-OV	Primary Tumor	Canada's Michael Smith Genome Sciences Centre	218029398	191754978	26274420	102303	101217	405
G002775015	1329	12741558	0.000104304	[Candida] auris	13767.58cfa82fe4b0c9d6adf6b2e2	RNA-Seq	Ovarian Serous Cystadenocarcinoma	TCGA-OV	Primary Tumor	Canada's Michael Smith Genome Sciences Centre	218029398	182355712	35673686	102364	101275	406
G002775015	1328	12741558	0.000104226	[Candida] auris	13722.58cfa830e4b0c9d6adf6bec5	WGS	Rectum Adenocarcinoma	TCGA-READ	Primary Tumor	Harvard Medical School	239825162	201132945	38692217	3464898	3066761	112733
G002775015	1326	12741558	0.000104069	[Candida] auris	13722.58cfa830e4b0c9d6adf6bbc4	WGS	Rectum Adenocarcinoma	TCGA-READ	Primary Tumor	Harvard Medical School	275877258	219069863	56807395	6052518	5436603	181202
G002775015	1326	12741558	0.000104069	[Candida] auris	13767.58cfa837e4b0c9d6adf70104	RNA-Seq	Colon Adenocarcinoma	TCGA-COAD	Primary Tumor	University of North Carolina	154970636	150011826	4958810	985	132	390
G002775015	1325	12741558	0.00010399	[Candida] auris	13767.58cfa836e4b0c9d6adf6fb2c	RNA-Seq	Cervical Squamous Cell Carcinoma and Endocervical Adenocarcinoma	TCGA-CESC	Primary Tumor	University of North Carolina	187234105	162367597	24866508	914	224	276
G002775015	1325	12741558	0.00010399	[Candida] auris	13767.58cfa838e4b0c9d6adf709fe	RNA-Seq	Uterine Corpus Endometrial Carcinoma	TCGA-UCEC	Primary Tumor	University of North Carolina	114196207	99215759	14980448	1353	309	430
G002775015	1324	12741558	0.000103912	[Candida] auris	13767.58cfa836e4b0c9d6adf6fba7	RNA-Seq	Cervical Squamous Cell Carcinoma and Endocervical Adenocarcinoma	TCGA-CESC	Primary Tumor	University of North Carolina	195464478	189539351	5925127	1206	174	451
G002775015	1323	12741558	0.000103833	[Candida] auris	13767.58cfa837e4b0c9d6adf6fe86	RNA-Seq	Prostate Adenocarcinoma	TCGA-PRAD	Primary Tumor	University of North Carolina	187368664	181468001	5900663	1285	214	446
G002775015	1322	12741558	0.000103755	[Candida] auris	13767.58cfa82ee4b0c9d6adf6a87a	RNA-Seq	Glioblastoma Multiforme	TCGA-GBM	Primary Tumor	Broad Institute of MIT and Harvard	118992222	89940507	29051715	65522	62964	1977
G002775015	1322	12741558	0.000103755	[Candida] auris	13767.58cfa834e4b0c9d6adf6e7ea	RNA-Seq	Kidney Renal Clear Cell Carcinoma	TCGA-KIRC	Primary Tumor	University of North Carolina	208265263	200228258	8037005	1721	248	629
G002775015	1316	12741558	0.000103284	[Candida] auris	13767.58cfa837e4b0c9d6adf6fe52	RNA-Seq	Pancreatic Adenocarcinoma	TCGA-PAAD	Primary Tumor	University of North Carolina	229400664	214761172	14639492	1383	334	429
G002775015	1314	12741558	0.000103127	[Candida] auris	13767.58cfa837e4b0c9d6adf6fea8	RNA-Seq	Prostate Adenocarcinoma	TCGA-PRAD	Primary Tumor	University of North Carolina	180828918	170303879	10525039	1042	273	309
G002775015	1313	12741558	0.000103049	[Candida] auris	13767.58cfa82ee4b0c9d6adf6ae26	RNA-Seq	Ovarian Serous Cystadenocarcinoma	TCGA-OV	Primary Tumor	Canada's Michael Smith Genome Sciences Centre	195111822	126633954	68477868	30803	28936	826
G002775015	1312	12741558	0.00010297	[Candida] auris	13767.58cfa837e4b0c9d6adf6fe64	RNA-Seq	Colon Adenocarcinoma	TCGA-COAD	Primary Tumor	University of North Carolina	231652006	220555415	11096591	1400	253	495
G002775015	1310	12741558	0.000102813	[Candida] auris	13767.58cfa832e4b0c9d6adf6d2a2	RNA-Seq	Stomach Adenocarcinoma	TCGA-STAD	Primary Tumor	Canada's Michael Smith Genome Sciences Centre	192334844	152491302	39843542	1227154	1222767	1989
G002775015	1310	12741558	0.000102813	[Candida] auris	13767.58cfa83ce4b0c9d6adf72fe2	RNA-Seq	Stomach Adenocarcinoma	TCGA-STAD	Primary Tumor	Canada's Michael Smith Genome Sciences Centre	192334844	152496108	39838736	1227154	1222767	1989
G002775015	1308	12741558	0.000102656	[Candida] auris	13767.58cfa83be4b0c9d6adf72869	RNA-Seq	Kidney Renal Clear Cell Carcinoma	TCGA-KIRC	Primary Tumor	University of North Carolina	117730378	94021029	23709349	484019	430695	19491
G002775015	1307	12741558	0.000102578	[Candida] auris	13767.58cfa830e4b0c9d6adf6c0d5	RNA-Seq	Stomach Adenocarcinoma	TCGA-STAD	Primary Tumor	Canada's Michael Smith Genome Sciences Centre	282483142	254347952	28135190	128634	125341	1573
G002775015	1306	12741558	0.000102499	[Candida] auris	13767.58cfa839e4b0c9d6adf71447	RNA-Seq	Brain Lower Grade Glioma	TCGA-LGG	Primary Tumor	University of North Carolina	167982683	157476409	10506274	1410	247	530
G002775015	1305	12741558	0.000102421	[Candida] auris	13767.58cfa837e4b0c9d6adf6fcb4	RNA-Seq	Cervical Squamous Cell Carcinoma and Endocervical Adenocarcinoma	TCGA-CESC	Primary Tumor	University of North Carolina	224288045	216359088	7928957	1515	189	577
G002775015	1302	12741558	0.000102185	[Candida] auris	13767.58cfa830e4b0c9d6adf6bf1e	RNA-Seq	Stomach Adenocarcinoma	TCGA-STAD	Primary Tumor	Canada's Michael Smith Genome Sciences Centre	188771022	159129100	29641922	127874	105913	7796
G002775015	1302	12741558	0.000102185	[Candida] auris	13767.58cfa83ce4b0c9d6adf72dfe	RNA-Seq	Stomach Adenocarcinoma	TCGA-STAD	Primary Tumor	Canada's Michael Smith Genome Sciences Centre	188771022	159123868	29647154	127874	105913	7796
G002775015	1301	12741558	0.000102107	[Candida] auris	13767.58cfa82ee4b0c9d6adf6b15c	RNA-Seq	Ovarian Serous Cystadenocarcinoma	TCGA-OV	Primary Tumor	Canada's Michael Smith Genome Sciences Centre	195712720	172534292	23178428	503734	495124	3771
G002775015	1300	12741558	0.000102028	[Candida] auris	13767.58cfa831e4b0c9d6adf6c4a0	RNA-Seq	Stomach Adenocarcinoma	TCGA-STAD	Primary Tumor	Canada's Michael Smith Genome Sciences Centre	159289386	139480266	19809120	222487	189971	12585
G002775015	1300	12741558	0.000102028	[Candida] auris	13767.58cfa832e4b0c9d6adf6d540	RNA-Seq	Esophageal Carcinoma	TCGA-ESCA	Solid Tissue Normal	Canada's Michael Smith Genome Sciences Centre	183710976	158976296	24734680	99893	98846	432
G002775015	1300	12741558	0.000102028	[Candida] auris	13767.58cfa838e4b0c9d6adf70a4b	RNA-Seq	Liver Hepatocellular Carcinoma	TCGA-LIHC	Primary Tumor	University of North Carolina	110400174	91378095	19022079	1635	150	639
G002775015	1300	12741558	0.000102028	[Candida] auris	13767.58cfa83ce4b0c9d6adf72c28	RNA-Seq	Kidney Renal Clear Cell Carcinoma	TCGA-KIRC	Primary Tumor	University of North Carolina	112142650	92311187	19831463	2135200	1579722	78164
G002775015	1298	12741558	0.000101871	[Candida] auris	13767.58cfa837e4b0c9d6adf702e0	RNA-Seq	Breast Invasive Carcinoma	TCGA-BRCA	Primary Tumor	University of North Carolina	108194883	104493180	3701703	920	82	378
G002775015	1297	12741558	0.000101793	[Candida] auris	13767.58cfa837e4b0c9d6adf7021e	RNA-Seq	Rectum Adenocarcinoma	TCGA-READ	Primary Tumor	University of North Carolina	137993845	133560681	4433164	914	130	349
G002775015	1297	12741558	0.000101793	[Candida] auris	13767.58cfa839e4b0c9d6adf713d2	RNA-Seq	Brain Lower Grade Glioma	TCGA-LGG	Primary Tumor	University of North Carolina	148202481	137736559	10465922	1019	188	371
G002775015	1297	12741558	0.000101793	[Candida] auris	13767.58cfa83ce4b0c9d6adf72b9e	RNA-Seq	Kidney Renal Clear Cell Carcinoma	TCGA-KIRC	Primary Tumor	University of North Carolina	121527166	107568683	13958483	38670	18338	1646
G002775015	1294	12741558	0.000101557	[Candida] auris	13767.58cfa82fe4b0c9d6adf6b361	RNA-Seq	Ovarian Serous Cystadenocarcinoma	TCGA-OV	Primary Tumor	Canada's Michael Smith Genome Sciences Centre	229709640	191561916	38147724	50008	48733	618
G002775015	1290	12741558	0.000101244	[Candida] auris	13767.58cfa83ce4b0c9d6adf72ff4	RNA-Seq	Stomach Adenocarcinoma	TCGA-STAD	Solid Tissue Normal	Canada's Michael Smith Genome Sciences Centre	209156560	187552814	21603746	187096	185212	872
G002775015	1289	12741558	0.000101165	[Candida] auris	13722.58cfa830e4b0c9d6adf6bbe4	WGS	Rectum Adenocarcinoma	TCGA-READ	Primary Tumor	Harvard Medical School	249550600	205601673	43948927	4197651	3644655	136707
G002775015	1288	12741558	0.000101087	[Candida] auris	13722.58cfa83ce4b0c9d6adf72f87	WGS	Acute Myeloid Leukemia	TCGA-LAML	Solid Tissue Normal	Washington University School of Medicine	1801172274	1687790480	113381794	524697	103300	100728
G002775015	1287	12741558	0.000101008	[Candida] auris	13767.58cfa83ce4b0c9d6adf72c38	RNA-Seq	Kidney Renal Clear Cell Carcinoma	TCGA-KIRC	Primary Tumor	University of North Carolina	92278472	71221877	21056595	5114364	4584855	192662
G002775015	1284	12741558	0.000100773	[Candida] auris	13767.58cfa833e4b0c9d6adf6dc04	RNA-Seq	Lung Adenocarcinoma	TCGA-LUAD	Primary Tumor	University of North Carolina	125096658	114349500	10747158	1148	205	400
G002775015	1284	12741558	0.000100773	[Candida] auris	13767.58cfa837e4b0c9d6adf6fd06	RNA-Seq	Cervical Squamous Cell Carcinoma and Endocervical Adenocarcinoma	TCGA-CESC	Primary Tumor	University of North Carolina	183908500	174581621	9326879	1496	202	563
G002775015	1283	12741558	0.000100694	[Candida] auris	13767.58cfa833e4b0c9d6adf6d94e	RNA-Seq	Lung Adenocarcinoma	TCGA-LUAD	Primary Tumor	University of North Carolina	124293040	118325681	5967359	1167	161	438
G002775015	1282	12741558	0.000100616	[Candida] auris	13722.58cfa830e4b0c9d6adf6bbc2	WGS	Rectum Adenocarcinoma	TCGA-READ	Primary Tumor	Harvard Medical School	243029932	213309151	29720781	489432	183430	19610
G002775015	1281	12741558	0.000100537	[Candida] auris	13767.58cfa836e4b0c9d6adf6fa8e	RNA-Seq	Thyroid Carcinoma	TCGA-THCA	Primary Tumor	University of North Carolina	169603123	157104195	12498928	1366	199	501
G002775015	1278	12741558	0.000100302	[Candida] auris	13767.58cfa833e4b0c9d6adf6da46	RNA-Seq	Stomach Adenocarcinoma	TCGA-STAD	Primary Tumor	Canada's Michael Smith Genome Sciences Centre	272252536	213080891	59171645	174553	174489	52
G002775015	1278	12741558	0.000100302	[Candida] auris	13767.58cfa837e4b0c9d6adf702f0	RNA-Seq	Colon Adenocarcinoma	TCGA-COAD	Primary Tumor	University of North Carolina	173037510	166401616	6635894	797	151	278
G002775015	1278	12741558	0.000100302	[Candida] auris	13767.58cfa838e4b0c9d6adf70696	RNA-Seq	Uterine Corpus Endometrial Carcinoma	TCGA-UCEC	Primary Tumor	University of North Carolina	138984606	132767636	6216970	1681	309	602
G002775015	1277	12741558	0.000100223	[Candida] auris	13767.58cfa836e4b0c9d6adf6f8a4	RNA-Seq	Pancreatic Adenocarcinoma	TCGA-PAAD	Primary Tumor	University of North Carolina	225015803	217842274	7173529	1266	260	423
G002775015	1276	12741558	0.000100145	[Candida] auris	13767.58cfa82fe4b0c9d6adf6b261	RNA-Seq	Ovarian Serous Cystadenocarcinoma	TCGA-OV	Primary Tumor	Canada's Michael Smith Genome Sciences Centre	248108544	213718621	34389923	43563	42342	1016
G002775015	1275	12741558	0.000100066	[Candida] auris	13767.58cfa832e4b0c9d6adf6d074	RNA-Seq	Stomach Adenocarcinoma	TCGA-STAD	Primary Tumor	Canada's Michael Smith Genome Sciences Centre	248450014	201731743	46718271	153765	153616	120
G002775015	1275	12741558	0.000100066	[Candida] auris	13767.58cfa833e4b0c9d6adf6d9d8	RNA-Seq	Esophageal Carcinoma	TCGA-ESCA	Primary Tumor	Canada's Michael Smith Genome Sciences Centre	214693694	162341585	52352109	253276	253168	94
G002775015	1275	12741558	0.000100066	[Candida] auris	13767.58cfa837e4b0c9d6adf6feb8	RNA-Seq	Colon Adenocarcinoma	TCGA-COAD	Primary Tumor	University of North Carolina	130710680	126032101	4678579	1111	110	427
G002775015	1273	12741558	9.99e-05	[Candida] auris	13767.58cfa834e4b0c9d6adf6e4c1	RNA-Seq	Kidney Renal Clear Cell Carcinoma	TCGA-KIRC	Primary Tumor	University of North Carolina	150100354	98752656	51347698	1099	87	457
G002775015	1272	12741558	9.98e-05	[Candida] auris	13722.58cfa830e4b0c9d6adf6babc	WGS	Colon Adenocarcinoma	TCGA-COAD	Primary Tumor	Harvard Medical School	379094414	264235130	114859284	437985	138954	21265
G002775015	1271	12741558	9.98e-05	[Candida] auris	13767.58cfa832e4b0c9d6adf6d444	RNA-Seq	Stomach Adenocarcinoma	TCGA-STAD	Primary Tumor	Canada's Michael Smith Genome Sciences Centre	196482016	121374898	75107118	1716281	1714055	1485
G002775015	1269	12741558	9.96e-05	[Candida] auris	13722.58cfa830e4b0c9d6adf6c27a	WGS	Rectum Adenocarcinoma	TCGA-READ	Primary Tumor	Harvard Medical School	240580722	198762002	41818720	233626	108056	11229
G002775015	1267	12741558	9.94e-05	[Candida] auris	13767.58cfa832e4b0c9d6adf6d398	RNA-Seq	Stomach Adenocarcinoma	TCGA-STAD	Primary Tumor	Canada's Michael Smith Genome Sciences Centre	196544658	171831092	24713566	165563	162891	1338
G002775015	1267	12741558	9.94e-05	[Candida] auris	13767.58cfa839e4b0c9d6adf71160	RNA-Seq	Brain Lower Grade Glioma	TCGA-LGG	Primary Tumor	University of North Carolina	156690594	148568809	8121785	1449	262	525
G002775015	1266	12741558	9.94e-05	[Candida] auris	13767.58cfa835e4b0c9d6adf6eebe	RNA-Seq	Bladder Urothelial Carcinoma	TCGA-BLCA	Primary Tumor	University of North Carolina	167275218	156638847	10636371	1490	200	571
G002775015	1262	12741558	9.9e-05	[Candida] auris	13767.58cfa82ee4b0c9d6adf6afc9	RNA-Seq	Ovarian Serous Cystadenocarcinoma	TCGA-OV	Primary Tumor	Canada's Michael Smith Genome Sciences Centre	415583602	310521600	105062002	123524	116562	1633
G002775015	1261	12741558	9.9e-05	[Candida] auris	13767.58cfa837e4b0c9d6adf70243	RNA-Seq	Prostate Adenocarcinoma	TCGA-PRAD	Solid Tissue Normal	University of North Carolina	169718428	162401953	7316475	1182	146	482
G002775015	1260	12741558	9.89e-05	[Candida] auris	13767.58cfa832e4b0c9d6adf6d21e	RNA-Seq	Stomach Adenocarcinoma	TCGA-STAD	Primary Tumor	Canada's Michael Smith Genome Sciences Centre	215209054	128003550	87205504	2104085	2093860	4835
G002775015	1260	12741558	9.89e-05	[Candida] auris	13767.58cfa83ce4b0c9d6adf72da0	RNA-Seq	Kidney Renal Clear Cell Carcinoma	TCGA-KIRC	Primary Tumor	University of North Carolina	56668314	46497217	10171097	1941108	1436889	72449
G002775015	1256	12741558	9.86e-05	[Candida] auris	13767.58cfa834e4b0c9d6adf6e98b	RNA-Seq	Prostate Adenocarcinoma	TCGA-PRAD	Primary Tumor	University of North Carolina	188833020	183401894	5431126	1889	163	817
G002775015	1254	12741558	9.84e-05	[Candida] auris	13767.58cfa83ce4b0c9d6adf731d6	RNA-Seq	Stomach Adenocarcinoma	TCGA-STAD	Primary Tumor	Canada's Michael Smith Genome Sciences Centre	225425098	190087582	35337516	553224	549731	1259
G002775015	1252	12741558	9.83e-05	[Candida] auris	13722.58cfa830e4b0c9d6adf6c011	WGS	Rectum Adenocarcinoma	TCGA-READ	Primary Tumor	Harvard Medical School	128108820	114065948	14042872	113749	36865	5754
G002775015	1252	12741558	9.83e-05	[Candida] auris	13767.58cfa830e4b0c9d6adf6bb1f	RNA-Seq	Ovarian Serous Cystadenocarcinoma	TCGA-OV	Primary Tumor	Canada's Michael Smith Genome Sciences Centre	143682570	97058884	46623686	91508	90940	224
G002775015	1252	12741558	9.83e-05	[Candida] auris	13767.58cfa835e4b0c9d6adf6eabc	RNA-Seq	Skin Cutaneous Melanoma	TCGA-SKCM	Metastatic	University of North Carolina	137040116	132957174	4082942	662	103	236
G002775015	1252	12741558	9.83e-05	[Candida] auris	13767.58cfa837e4b0c9d6adf6fe6e	RNA-Seq	Colon Adenocarcinoma	TCGA-COAD	Primary Tumor	University of North Carolina	136452460	129706649	6745811	1053	249	322
G002775015	1252	12741558	9.83e-05	[Candida] auris	13767.58cfa83be4b0c9d6adf72ab4	RNA-Seq	Kidney Renal Clear Cell Carcinoma	TCGA-KIRC	Primary Tumor	University of North Carolina	111540168	89483840	22056328	689866	508576	25646
G002775015	1251	12741558	9.82e-05	[Candida] auris	13767.58cfa82ee4b0c9d6adf6a860	RNA-Seq	Glioblastoma Multiforme	TCGA-GBM	Primary Tumor	Broad Institute of MIT and Harvard	105362302	59777177	45585125	1776657	1772717	3470
G002775015	1251	12741558	9.82e-05	[Candida] auris	13767.58cfa82ee4b0c9d6adf6a892	RNA-Seq	Glioblastoma Multiforme	TCGA-GBM	Primary Tumor	Broad Institute of MIT and Harvard	136410464	101793138	34617326	446409	442377	3257
G002775015	1250	12741558	9.81e-05	[Candida] auris	13767.58cfa830e4b0c9d6adf6bf63	RNA-Seq	Stomach Adenocarcinoma	TCGA-STAD	Primary Tumor	Canada's Michael Smith Genome Sciences Centre	207519928	173552394	33967534	41629	40338	367
G002775015	1249	12741558	9.8e-05	[Candida] auris	13767.58cfa839e4b0c9d6adf71246	RNA-Seq	Brain Lower Grade Glioma	TCGA-LGG	Primary Tumor	University of North Carolina	141049011	131192771	9856240	1357	168	539
G002775015	1244	12741558	9.76e-05	[Candida] auris	13767.58cfa838e4b0c9d6adf70d70	RNA-Seq	Prostate Adenocarcinoma	TCGA-PRAD	Primary Tumor	University of North Carolina	132652037	118709574	13942463	1573	266	584
G002775015	1244	12741558	9.76e-05	[Candida] auris	13767.58cfa83ce4b0c9d6adf72b98	RNA-Seq	Kidney Renal Clear Cell Carcinoma	TCGA-KIRC	Primary Tumor	University of North Carolina	104422194	84370094	20052100	1224181	1127154	40874
G002775015	1243	12741558	9.76e-05	[Candida] auris	13767.58cfa835e4b0c9d6adf6ecbe	RNA-Seq	Thyroid Carcinoma	TCGA-THCA	Primary Tumor	University of North Carolina	233348229	227457994	5890235	1029	350	285
G002775015	1241	12741558	9.74e-05	[Candida] auris	13767.58cfa82ee4b0c9d6adf6ab4a	RNA-Seq	Glioblastoma Multiforme	TCGA-GBM	Primary Tumor	Broad Institute of MIT and Harvard	142812745	114515498	28297247	192496	190332	1185
G002775015	1240	12741558	9.73e-05	[Candida] auris	13767.58cfa838e4b0c9d6adf7058f	RNA-Seq	Lung Adenocarcinoma	TCGA-LUAD	Primary Tumor	University of North Carolina	114277253	110861655	3415598	1191	156	467
G002775015	1237	12741558	9.71e-05	[Candida] auris	13767.58cfa838e4b0c9d6adf7063f	RNA-Seq	Rectum Adenocarcinoma	TCGA-READ	Primary Tumor	University of North Carolina	108192806	74857974	33334832	1598	448	445
G002775015	1234	12741558	9.68e-05	[Candida] auris	13767.58cfa836e4b0c9d6adf6faf4	RNA-Seq	Thyroid Carcinoma	TCGA-THCA	Primary Tumor	University of North Carolina	203883165	194398523	9484642	1227	267	399
G002775015	1234	12741558	9.68e-05	[Candida] auris	13767.58cfa836e4b0c9d6adf6fb2d	RNA-Seq	Thyroid Carcinoma	TCGA-THCA	Primary Tumor	University of North Carolina	183884511	176281644	7602867	1407	189	536
G002775015	1231	12741558	9.66e-05	[Candida] auris	13767.58cfa837e4b0c9d6adf6feac	RNA-Seq	Colon Adenocarcinoma	TCGA-COAD	Primary Tumor	University of North Carolina	152883658	147233946	5649712	1022	169	381
G002775015	1230	12741558	9.65e-05	[Candida] auris	13767.58cfa82fe4b0c9d6adf6b3d2	RNA-Seq	Ovarian Serous Cystadenocarcinoma	TCGA-OV	Primary Tumor	Canada's Michael Smith Genome Sciences Centre	292651366	256064608	36586758	39097	38010	600
G002775015	1229	12741558	9.65e-05	[Candida] auris	13767.58cfa833e4b0c9d6adf6d9b7	RNA-Seq	Stomach Adenocarcinoma	TCGA-STAD	Primary Tumor	Canada's Michael Smith Genome Sciences Centre	282667322	229638796	53028526	2169729	2168681	478
G002775015	1229	12741558	9.65e-05	[Candida] auris	13767.58cfa838e4b0c9d6adf70ca2	RNA-Seq	Bladder Urothelial Carcinoma	TCGA-BLCA	Primary Tumor	University of North Carolina	122207220	112987720	9219500	1117	185	402
G002775015	1229	12741558	9.65e-05	[Candida] auris	13767.58cfa83be4b0c9d6adf728fa	RNA-Seq	Kidney Renal Clear Cell Carcinoma	TCGA-KIRC	Primary Tumor	University of North Carolina	180139570	162793481	17346089	67847	61013	2616
G002775015	1228	12741558	9.64e-05	[Candida] auris	13767.58cfa83ce4b0c9d6adf72d24	RNA-Seq	Kidney Renal Clear Cell Carcinoma	TCGA-KIRC	Primary Tumor	University of North Carolina	56260246	47456503	8803743	752387	563801	25853
G002775015	1225	12741558	9.61e-05	[Candida] auris	13767.58cfa82ee4b0c9d6adf6b068	RNA-Seq	Ovarian Serous Cystadenocarcinoma	TCGA-OV	Primary Tumor	Canada's Michael Smith Genome Sciences Centre	103438044	87346936	16091108	1252394	1232375	15431
G002775015	1225	12741558	9.61e-05	[Candida] auris	13767.58cfa838e4b0c9d6adf70ca7	RNA-Seq	Bladder Urothelial Carcinoma	TCGA-BLCA	Primary Tumor	University of North Carolina	145223724	123739904	21483820	1216	261	393
G002775015	1222	12741558	9.59e-05	[Candida] auris	13767.58cfa837e4b0c9d6adf6ffd8	RNA-Seq	Rectum Adenocarcinoma	TCGA-READ	Primary Tumor	University of North Carolina	107928008	103423995	4504013	609	84	225
G002775015	1221	12741558	9.58e-05	[Candida] auris	13767.58cfa82fe4b0c9d6adf6b402	RNA-Seq	Ovarian Serous Cystadenocarcinoma	TCGA-OV	Primary Tumor	Canada's Michael Smith Genome Sciences Centre	292651366	265543002	27108364	38994	37911	599
G002775015	1221	12741558	9.58e-05	[Candida] auris	13767.58cfa83ce4b0c9d6adf72ac2	RNA-Seq	Kidney Renal Clear Cell Carcinoma	TCGA-KIRC	Primary Tumor	University of North Carolina	112525184	89080675	23444509	800175	587422	30509
G002775015	1218	12741558	9.56e-05	[Candida] auris	13767.58cfa83be4b0c9d6adf72a6e	RNA-Seq	Kidney Renal Clear Cell Carcinoma	TCGA-KIRC	Primary Tumor	University of North Carolina	110415608	90879125	19536483	59032	53191	2254
G002775015	1217	12741558	9.55e-05	[Candida] auris	13767.58cfa82ee4b0c9d6adf6a9d0	RNA-Seq	Glioblastoma Multiforme	TCGA-GBM	Primary Tumor	Broad Institute of MIT and Harvard	138863008	106802125	32060883	12578	11890	350
G002775015	1214	12741558	9.53e-05	[Candida] auris	13767.58cfa83ce4b0c9d6adf72ae6	RNA-Seq	Kidney Renal Clear Cell Carcinoma	TCGA-KIRC	Primary Tumor	University of North Carolina	95568008	84569716	10998292	632248	563049	24849
G002775015	1212	12741558	9.51e-05	[Candida] auris	13722.58cfa831e4b0c9d6adf6c845	WGS	Head and Neck Squamous Cell Carcinoma	TCGA-HNSC	Primary Tumor	Baylor College of Medicine	2162440000	2074981103	87458897	1574941	1486840	13113
G002775015	1212	12741558	9.51e-05	[Candida] auris	13767.58cfa838e4b0c9d6adf7057a	RNA-Seq	Thyroid Carcinoma	TCGA-THCA	Primary Tumor	University of North Carolina	164361779	154713705	9648074	1356	298	454
G002775015	1210	12741558	9.5e-05	[Candida] auris	13767.58cfa837e4b0c9d6adf6fe80	RNA-Seq	Colon Adenocarcinoma	TCGA-COAD	Primary Tumor	University of North Carolina	131554513	126551972	5002541	1057	177	377
G002775015	1205	12741558	9.46e-05	[Candida] auris	13722.58cfa830e4b0c9d6adf6bc06	WGS	Colon Adenocarcinoma	TCGA-COAD	Blood Derived Normal	Harvard Medical School	123201592	108364771	14836821	118313	41027	5338
G002775015	1205	12741558	9.46e-05	[Candida] auris	13767.58cfa837e4b0c9d6adf6fd20	RNA-Seq	Cervical Squamous Cell Carcinoma and Endocervical Adenocarcinoma	TCGA-CESC	Primary Tumor	University of North Carolina	202174716	197613889	4560827	899	172	299
G002775015	1205	12741558	9.46e-05	[Candida] auris	13767.58cfa83ce4b0c9d6adf72ca8	RNA-Seq	Kidney Renal Clear Cell Carcinoma	TCGA-KIRC	Primary Tumor	University of North Carolina	87654610	76010191	11644419	623221	558351	24958
G002775015	1202	12741558	9.43e-05	[Candida] auris	13767.58cfa82fe4b0c9d6adf6b201	RNA-Seq	Ovarian Serous Cystadenocarcinoma	TCGA-OV	Primary Tumor	Canada's Michael Smith Genome Sciences Centre	189825470	156312886	33512584	216235	210917	4334
G002775015	1202	12741558	9.43e-05	[Candida] auris	13767.58cfa82fe4b0c9d6adf6b252	RNA-Seq	Ovarian Serous Cystadenocarcinoma	TCGA-OV	Primary Tumor	Canada's Michael Smith Genome Sciences Centre	150826036	132422023	18404013	435328	431175	1660
G002775015	1202	12741558	9.43e-05	[Candida] auris	13767.58cfa83ce4b0c9d6adf72d12	RNA-Seq	Kidney Renal Clear Cell Carcinoma	TCGA-KIRC	Primary Tumor	University of North Carolina	101910394	88560890	13349504	458615	408529	18161
G002775015	1201	12741558	9.43e-05	[Candida] auris	13767.58cfa831e4b0c9d6adf6c4fb	RNA-Seq	Stomach Adenocarcinoma	TCGA-STAD	Solid Tissue Normal	Canada's Michael Smith Genome Sciences Centre	177493848	158206937	19286911	96446	95155	978
G002775015	1200	12741558	9.42e-05	[Candida] auris	13722.58cfa82fe4b0c9d6adf6b522	WGS	Ovarian Serous Cystadenocarcinoma	TCGA-OV	Recurrent Tumor	Baylor College of Medicine	703638314	560550665	143087649	130461	84740	6765
G002775015	1200	12741558	9.42e-05	[Candida] auris	13722.58cfa83ce4b0c9d6adf72e9e	WGS	Cervical Squamous Cell Carcinoma and Endocervical Adenocarcinoma	TCGA-CESC	Blood Derived Normal	Washington University School of Medicine	1051259634	969653611	81606023	18538914	18494606	8712
G002775015	1200	12741558	9.42e-05	[Candida] auris	13767.58cfa82fe4b0c9d6adf6b57c	RNA-Seq	Ovarian Serous Cystadenocarcinoma	TCGA-OV	Primary Tumor	Canada's Michael Smith Genome Sciences Centre	177103988	143063611	34040377	56467	54611	694
G002775015	1200	12741558	9.42e-05	[Candida] auris	13767.58cfa832e4b0c9d6adf6d536	RNA-Seq	Esophageal Carcinoma	TCGA-ESCA	Primary Tumor	Canada's Michael Smith Genome Sciences Centre	182265596	114177875	68087721	794011	793717	132
G002775015	1200	12741558	9.42e-05	[Candida] auris	13767.58cfa83be4b0c9d6adf72aa4	RNA-Seq	Kidney Renal Clear Cell Carcinoma	TCGA-KIRC	Primary Tumor	University of North Carolina	152147262	132614448	19532814	304850	272609	11925
G002775015	1199	12741558	9.41e-05	[Candida] auris	13767.58cfa836e4b0c9d6adf6fb62	RNA-Seq	Cervical Squamous Cell Carcinoma and Endocervical Adenocarcinoma	TCGA-CESC	Primary Tumor	University of North Carolina	202593359	195752623	6840736	808	121	302
G002775015	1199	12741558	9.41e-05	[Candida] auris	13767.58cfa83ce4b0c9d6adf72d96	RNA-Seq	Kidney Renal Clear Cell Carcinoma	TCGA-KIRC	Primary Tumor	University of North Carolina	84216318	66454193	17762125	3814823	2802611	146320
G002775015	1197	12741558	9.39e-05	[Candida] auris	13722.58cfa830e4b0c9d6adf6bd32	WGS	Colon Adenocarcinoma	TCGA-COAD	Solid Tissue Normal	Harvard Medical School	356444130	300958358	55485772	353521	101357	16544
G002775015	1195	12741558	9.38e-05	[Candida] auris	13767.58cfa837e4b0c9d6adf70047	RNA-Seq	Prostate Adenocarcinoma	TCGA-PRAD	Primary Tumor	University of North Carolina	178427676	170066321	8361355	991	140	372
G002775015	1193	12741558	9.36e-05	[Candida] auris	13767.58cfa83ce4b0c9d6adf731ca	RNA-Seq	Stomach Adenocarcinoma	TCGA-STAD	Primary Tumor	Canada's Michael Smith Genome Sciences Centre	191493800	169259626	22234174	56234	53391	2599
G002775015	1191	12741558	9.35e-05	[Candida] auris	13767.58cfa834e4b0c9d6adf6e2f0	RNA-Seq	Kidney Renal Clear Cell Carcinoma	TCGA-KIRC	Primary Tumor	University of North Carolina	259564955	231057234	28507721	964	108	368
G002775015	1190	12741558	9.34e-05	[Candida] auris	13767.58cfa82fe4b0c9d6adf6b234	RNA-Seq	Ovarian Serous Cystadenocarcinoma	TCGA-OV	Primary Tumor	Canada's Michael Smith Genome Sciences Centre	249816896	204325414	45491482	86762	81296	1981
G002775015	1188	12741558	9.32e-05	[Candida] auris	13767.58cfa832e4b0c9d6adf6d4d1	RNA-Seq	Stomach Adenocarcinoma	TCGA-STAD	Primary Tumor	Canada's Michael Smith Genome Sciences Centre	172204948	141073570	31131378	1096802	1096078	457
G002775015	1187	12741558	9.32e-05	[Candida] auris	13767.58cfa82fe4b0c9d6adf6b241	RNA-Seq	Ovarian Serous Cystadenocarcinoma	TCGA-OV	Primary Tumor	Canada's Michael Smith Genome Sciences Centre	411815388	280130066	131685322	81897	75673	1406
G002775015	1185	12741558	9.3e-05	[Candida] auris	13767.58cfa834e4b0c9d6adf6e8e6	RNA-Seq	Kidney Renal Clear Cell Carcinoma	TCGA-KIRC	Primary Tumor	University of North Carolina	188259704	181330379	6929325	1275	269	423
G002775015	1182	12741558	9.28e-05	[Candida] auris	13767.58cfa82fe4b0c9d6adf6b2c2	RNA-Seq	Ovarian Serous Cystadenocarcinoma	TCGA-OV	Primary Tumor	Canada's Michael Smith Genome Sciences Centre	330638650	299868630	30770020	33343	32568	360
G002775015	1182	12741558	9.28e-05	[Candida] auris	13767.58cfa82fe4b0c9d6adf6b3b8	RNA-Seq	Ovarian Serous Cystadenocarcinoma	TCGA-OV	Primary Tumor	Canada's Michael Smith Genome Sciences Centre	330638650	281535852	49102798	33490	32708	360
G002775015	1182	12741558	9.28e-05	[Candida] auris	13767.58cfa83ce4b0c9d6adf72b38	RNA-Seq	Kidney Renal Clear Cell Carcinoma	TCGA-KIRC	Primary Tumor	University of North Carolina	112051530	98269384	13782146	508044	374182	19107
G002775015	1177	12741558	9.24e-05	[Candida] auris	13767.58cfa831e4b0c9d6adf6c4c9	RNA-Seq	Stomach Adenocarcinoma	TCGA-STAD	Solid Tissue Normal	Canada's Michael Smith Genome Sciences Centre	232661838	181220834	51441004	913368	903360	5073
G002775015	1175	12741558	9.22e-05	[Candida] auris	13767.58cfa838e4b0c9d6adf70473	RNA-Seq	Kidney Renal Papillary Cell Carcinoma	TCGA-KIRP	Primary Tumor	University of North Carolina	122871259	113969079	8902180	974	143	379
G002775015	1174	12741558	9.21e-05	[Candida] auris	13767.58cfa837e4b0c9d6adf6fe96	RNA-Seq	Pancreatic Adenocarcinoma	TCGA-PAAD	Primary Tumor	University of North Carolina	164165126	152670696	11494430	1314	136	531
G002775015	1173	12741558	9.21e-05	[Candida] auris	13722.58cfa831e4b0c9d6adf6c7cb	WGS	Head and Neck Squamous Cell Carcinoma	TCGA-HNSC	Primary Tumor	MD Anderson - Institute for Applied Cancer Science	403742322	383915524	19826798	655690	399036	21368
G002775015	1171	12741558	9.19e-05	[Candida] auris	13767.58cfa838e4b0c9d6adf704ca	RNA-Seq	Lung Adenocarcinoma	TCGA-LUAD	Primary Tumor	University of North Carolina	138554304	133437839	5116465	1396	155	566
G002775015	1170	12741558	9.18e-05	[Candida] auris	13767.58cfa82ee4b0c9d6adf6a8b1	RNA-Seq	Glioblastoma Multiforme	TCGA-GBM	Primary Tumor	Broad Institute of MIT and Harvard	155495836	104738487	50757349	1610818	1606381	3647
G002775015	1170	12741558	9.18e-05	[Candida] auris	13767.58cfa832e4b0c9d6adf6d534	RNA-Seq	Esophageal Carcinoma	TCGA-ESCA	Primary Tumor	Canada's Michael Smith Genome Sciences Centre	273384776	240971386	32413390	179037	177414	525
G002775015	1170	12741558	9.18e-05	[Candida] auris	13767.58cfa83ce4b0c9d6adf72bf6	RNA-Seq	Kidney Renal Clear Cell Carcinoma	TCGA-KIRC	Primary Tumor	University of North Carolina	119765052	104889391	14875661	105268	85933	8356
G002775015	1170	12741558	9.18e-05	[Candida] auris	13767.58cfa83ce4b0c9d6adf72f55	RNA-Seq	Stomach Adenocarcinoma	TCGA-STAD	Primary Tumor	Canada's Michael Smith Genome Sciences Centre	84009260	76257610	7751650	228299	227341	498
G002775015	1168	12741558	9.17e-05	[Candida] auris	13767.58cfa82ee4b0c9d6adf6a80c	RNA-Seq	Glioblastoma Multiforme	TCGA-GBM	Primary Tumor	Broad Institute of MIT and Harvard	115627889	45947279	69680610	1215331	1213382	1078
G002775015	1167	12741558	9.16e-05	[Candida] auris	13767.58cfa837e4b0c9d6adf70318	RNA-Seq	Thyroid Carcinoma	TCGA-THCA	Primary Tumor	University of North Carolina	169181852	164379079	4802773	1234	213	448
G002775015	1166	12741558	9.15e-05	[Candida] auris	13722.58cfa82ee4b0c9d6adf6b079	WGS	Glioblastoma Multiforme	TCGA-GBM	Primary Tumor	Broad Institute of MIT and Harvard	1970438110	1324248074	646190036	650826	321136	58641
G002775015	1161	12741558	9.11e-05	[Candida] auris	13767.58cfa838e4b0c9d6adf707a1	RNA-Seq	Bladder Urothelial Carcinoma	TCGA-BLCA	Primary Tumor	University of North Carolina	90118820	86232370	3886450	862	62	348
G002775015	1157	12741558	9.08e-05	[Candida] auris	13767.58cfa82ee4b0c9d6adf6a86a	RNA-Seq	Glioblastoma Multiforme	TCGA-GBM	Primary Tumor	Broad Institute of MIT and Harvard	122110557	97670832	24439725	521725	519133	1894
G002775015	1157	12741558	9.08e-05	[Candida] auris	13767.58cfa838e4b0c9d6adf70710	RNA-Seq	Breast Invasive Carcinoma	TCGA-BRCA	Primary Tumor	University of North Carolina	106802849	102013055	4789794	790	116	287
G002775015	1156	12741558	9.07e-05	[Candida] auris	13767.58cfa836e4b0c9d6adf6fa7a	RNA-Seq	Thyroid Carcinoma	TCGA-THCA	Primary Tumor	University of North Carolina	181883343	175828355	6054988	1005	171	353
G002775015	1154	12741558	9.06e-05	[Candida] auris	13767.58cfa837e4b0c9d6adf70368	RNA-Seq	Rectum Adenocarcinoma	TCGA-READ	Primary Tumor	University of North Carolina	161740016	156727314	5012702	1185	117	457
G002775015	1150	12741558	9.03e-05	[Candida] auris	13767.58cfa82ee4b0c9d6adf6a896	RNA-Seq	Glioblastoma Multiforme	TCGA-GBM	Primary Tumor	Broad Institute of MIT and Harvard	152570209	121734121	30836088	105335	103311	980
G002775015	1150	12741558	9.03e-05	[Candida] auris	13767.58cfa83ce4b0c9d6adf72bb4	RNA-Seq	Kidney Renal Clear Cell Carcinoma	TCGA-KIRC	Primary Tumor	University of North Carolina	104633008	93696701	10936307	244831	214768	15138
G002775015	1148	12741558	9.01e-05	[Candida] auris	13767.58cfa837e4b0c9d6adf70141	RNA-Seq	Liver Hepatocellular Carcinoma	TCGA-LIHC	Solid Tissue Normal	University of North Carolina	164403333	158753954	5649379	493	99	172
G002775015	1145	12741558	8.99e-05	[Candida] auris	13767.58cfa82ee4b0c9d6adf6b178	RNA-Seq	Ovarian Serous Cystadenocarcinoma	TCGA-OV	Primary Tumor	Canada's Michael Smith Genome Sciences Centre	156221384	135195088	21026296	44571	42147	2085
G002775015	1143	12741558	8.97e-05	[Candida] auris	13767.58cfa82ee4b0c9d6adf6aed2	RNA-Seq	Ovarian Serous Cystadenocarcinoma	TCGA-OV	Primary Tumor	Canada's Michael Smith Genome Sciences Centre	254423664	222323418	32100246	77009	75862	791
G002775015	1143	12741558	8.97e-05	[Candida] auris	13767.58cfa82ee4b0c9d6adf6af10	RNA-Seq	Ovarian Serous Cystadenocarcinoma	TCGA-OV	Primary Tumor	Canada's Michael Smith Genome Sciences Centre	254423664	212635100	41788564	77071	75920	793
G002775015	1142	12741558	8.96e-05	[Candida] auris	13767.58cfa837e4b0c9d6adf70267	RNA-Seq	Bladder Urothelial Carcinoma	TCGA-BLCA	Primary Tumor	University of North Carolina	145641859	140929700	4712159	695	171	237
G002775015	1140	12741558	8.95e-05	[Candida] auris	13722.58cfa830e4b0c9d6adf6bbcc	WGS	Rectum Adenocarcinoma	TCGA-READ	Blood Derived Normal	Harvard Medical School	227382614	201403047	25979567	535521	205757	14924
G002775015	1140	12741558	8.95e-05	[Candida] auris	13767.58cfa82ee4b0c9d6adf6a830	RNA-Seq	Glioblastoma Multiforme	TCGA-GBM	Primary Tumor	Broad Institute of MIT and Harvard	120226731	45719999	74506732	4331552	4322379	8027
G002775015	1140	12741558	8.95e-05	[Candida] auris	13767.58cfa82ee4b0c9d6adf6a99e	RNA-Seq	Glioblastoma Multiforme	TCGA-GBM	Primary Tumor	Broad Institute of MIT and Harvard	126735263	102685565	24049698	136869	135250	783
G002775015	1137	12741558	8.92e-05	[Candida] auris	13767.58cfa837e4b0c9d6adf6fd1a	RNA-Seq	Cervical Squamous Cell Carcinoma and Endocervical Adenocarcinoma	TCGA-CESC	Primary Tumor	University of North Carolina	223025119	213815192	9209927	994	147	380
G002775015	1136	12741558	8.92e-05	[Candida] auris	13767.58cfa837e4b0c9d6adf6fefc	RNA-Seq	Colon Adenocarcinoma	TCGA-COAD	Primary Tumor	University of North Carolina	141020708	134688023	6332685	834	217	245
G002775015	1133	12741558	8.89e-05	[Candida] auris	13722.58cfa830e4b0c9d6adf6bff2	WGS	Rectum Adenocarcinoma	TCGA-READ	Primary Tumor	Harvard Medical School	131189454	117090228	14099226	191269	64024	12216
G002775015	1133	12741558	8.89e-05	[Candida] auris	13767.58cfa82fe4b0c9d6adf6b87c	RNA-Seq	Ovarian Serous Cystadenocarcinoma	TCGA-OV	Primary Tumor	Canada's Michael Smith Genome Sciences Centre	163216682	149148308	14068374	114131	113531	313
G002775015	1131	12741558	8.88e-05	[Candida] auris	13767.58cfa836e4b0c9d6adf6f93b	RNA-Seq	Cervical Squamous Cell Carcinoma and Endocervical Adenocarcinoma	TCGA-CESC	Primary Tumor	University of North Carolina	137435276	131469235	5966041	946	187	308
G002775015	1131	12741558	8.88e-05	[Candida] auris	13767.58cfa838e4b0c9d6adf705d9	RNA-Seq	Uterine Corpus Endometrial Carcinoma	TCGA-UCEC	Primary Tumor	University of North Carolina	115141067	109744417	5396650	852	140	325
G002775015	1129	12741558	8.86e-05	[Candida] auris	13767.58cfa832e4b0c9d6adf6ce4c	RNA-Seq	Stomach Adenocarcinoma	TCGA-STAD	Primary Tumor	Canada's Michael Smith Genome Sciences Centre	224610846	205811708	18799138	57133	52676	1992
G002775015	1129	12741558	8.86e-05	[Candida] auris	13767.58cfa836e4b0c9d6adf6faa6	RNA-Seq	Thyroid Carcinoma	TCGA-THCA	Solid Tissue Normal	University of North Carolina	191283381	184845978	6437403	1053	228	363
G002775015	1128	12741558	8.85e-05	[Candida] auris	13767.58cfa838e4b0c9d6adf70d2a	RNA-Seq	Cervical Squamous Cell Carcinoma and Endocervical Adenocarcinoma	TCGA-CESC	Primary Tumor	University of North Carolina	130416322	126893348	3522974	740	114	267
G002775015	1127	12741558	8.85e-05	[Candida] auris	13767.58cfa834e4b0c9d6adf6e834	RNA-Seq	Prostate Adenocarcinoma	TCGA-PRAD	Solid Tissue Normal	University of North Carolina	206205402	199434421	6770981	859	217	281
G002775015	1127	12741558	8.85e-05	[Candida] auris	13767.58cfa83ce4b0c9d6adf731ba	RNA-Seq	Stomach Adenocarcinoma	TCGA-STAD	Solid Tissue Normal	Canada's Michael Smith Genome Sciences Centre	218037710	189121156	28916554	357637	353685	1515
G002775015	1125	12741558	8.83e-05	[Candida] auris	13767.58cfa82fe4b0c9d6adf6b671	RNA-Seq	Ovarian Serous Cystadenocarcinoma	TCGA-OV	Primary Tumor	Canada's Michael Smith Genome Sciences Centre	259265818	209289437	49976381	146605	146468	97
G002775015	1125	12741558	8.83e-05	[Candida] auris	13767.58cfa830e4b0c9d6adf6bf4a	RNA-Seq	Stomach Adenocarcinoma	TCGA-STAD	Primary Tumor	Canada's Michael Smith Genome Sciences Centre	204168684	177668590	26500094	46561	45387	355
G002775015	1125	12741558	8.83e-05	[Candida] auris	13767.58cfa830e4b0c9d6adf6c0cc	RNA-Seq	Stomach Adenocarcinoma	TCGA-STAD	Primary Tumor	Canada's Michael Smith Genome Sciences Centre	301230290	274544121	26686169	10567	9866	627
G002775015	1125	12741558	8.83e-05	[Candida] auris	13767.58cfa832e4b0c9d6adf6d53c	RNA-Seq	Esophageal Carcinoma	TCGA-ESCA	Primary Tumor	Canada's Michael Smith Genome Sciences Centre	290282594	256635923	33646671	21550	21412	58
G002775015	1125	12741558	8.83e-05	[Candida] auris	13767.58cfa836e4b0c9d6adf6f6d4	RNA-Seq	Cervical Squamous Cell Carcinoma and Endocervical Adenocarcinoma	TCGA-CESC	Primary Tumor	University of North Carolina	210543422	200911285	9632137	1242	159	482
G002775015	1125	12741558	8.83e-05	[Candida] auris	13767.58cfa83ce4b0c9d6adf72e6d	RNA-Seq	Stomach Adenocarcinoma	TCGA-STAD	Primary Tumor	Canada's Michael Smith Genome Sciences Centre	150895998	140325639	10570359	37427	36524	325
G002775015	1121	12741558	8.8e-05	[Candida] auris	13767.58cfa838e4b0c9d6adf70cec	RNA-Seq	Bladder Urothelial Carcinoma	TCGA-BLCA	Primary Tumor	University of North Carolina	118166982	110424104	7742878	1158	218	399
G002775015	1120	12741558	8.79e-05	[Candida] auris	13767.58cfa837e4b0c9d6adf7038a	RNA-Seq	Thyroid Carcinoma	TCGA-THCA	Primary Tumor	University of North Carolina	170172689	164398043	5774646	1730	607	451
G002775015	1119	12741558	8.78e-05	[Candida] auris	13767.58cfa834e4b0c9d6adf6e55d	RNA-Seq	Liver Hepatocellular Carcinoma	TCGA-LIHC	Primary Tumor	University of North Carolina	164086064	156780564	7305500	971	100	394
G002775015	1115	12741558	8.75e-05	[Candida] auris	13767.58cfa83ce4b0c9d6adf730d7	RNA-Seq	Stomach Adenocarcinoma	TCGA-STAD	Primary Tumor	Canada's Michael Smith Genome Sciences Centre	273037498	246187378	26850120	254655	253757	213
G002775015	1114	12741558	8.74e-05	[Candida] auris	13767.58cfa82fe4b0c9d6adf6b6e8	RNA-Seq	Ovarian Serous Cystadenocarcinoma	TCGA-OV	Primary Tumor	Canada's Michael Smith Genome Sciences Centre	139494368	127592251	11902117	7186	6804	279
G002775015	1114	12741558	8.74e-05	[Candida] auris	13767.58cfa839e4b0c9d6adf71389	RNA-Seq	Brain Lower Grade Glioma	TCGA-LGG	Primary Tumor	University of North Carolina	130028582	123755439	6273143	993	143	381
G002775015	1113	12741558	8.74e-05	[Candida] auris	13722.58cfa83ce4b0c9d6adf73114	WGS	Sarcoma	TCGA-SARC	Blood Derived Normal	Washington University School of Medicine	1140948842	1096293058	44655784	156502	73213	11823
G002775015	1113	12741558	8.74e-05	[Candida] auris	13767.58cfa83ce4b0c9d6adf72b7c	RNA-Seq	Kidney Renal Clear Cell Carcinoma	TCGA-KIRC	Primary Tumor	University of North Carolina	110679894	94370334	16309560	335984	308361	11068
G002775015	1111	12741558	8.72e-05	[Candida] auris	13767.58cfa836e4b0c9d6adf6fc50	RNA-Seq	Cervical Squamous Cell Carcinoma and Endocervical Adenocarcinoma	TCGA-CESC	Primary Tumor	University of North Carolina	144968313	140221573	4746740	691	128	249
G002775015	1109	12741558	8.7e-05	[Candida] auris	13767.58cfa82ee4b0c9d6adf6aa2a	RNA-Seq	Glioblastoma Multiforme	TCGA-GBM	Primary Tumor	Broad Institute of MIT and Harvard	150807564	114365802	36441762	25704	24760	459
G002775015	1107	12741558	8.69e-05	[Candida] auris	13767.58cfa83ce4b0c9d6adf72c72	RNA-Seq	Kidney Renal Clear Cell Carcinoma	TCGA-KIRC	Primary Tumor	University of North Carolina	83486980	66712600	16774380	3720023	3326278	148888
G002775015	1106	12741558	8.68e-05	[Candida] auris	13767.58cfa82fe4b0c9d6adf6b59a	RNA-Seq	Ovarian Serous Cystadenocarcinoma	TCGA-OV	Primary Tumor	Canada's Michael Smith Genome Sciences Centre	206404546	173479298	32925248	36052	34006	1117
G002775015	1106	12741558	8.68e-05	[Candida] auris	13767.58cfa831e4b0c9d6adf6c362	RNA-Seq	Stomach Adenocarcinoma	TCGA-STAD	Primary Tumor	Canada's Michael Smith Genome Sciences Centre	214631046	168467278	46163768	1450461	1447927	526
G002775015	1106	12741558	8.68e-05	[Candida] auris	13767.58cfa83ce4b0c9d6adf72b19	RNA-Seq	Kidney Renal Clear Cell Carcinoma	TCGA-KIRC	Primary Tumor	University of North Carolina	176064030	148724893	27339137	27717	22110	4209
G002775015	1106	12741558	8.68e-05	[Candida] auris	13767.58cfa83ce4b0c9d6adf73019	RNA-Seq	Stomach Adenocarcinoma	TCGA-STAD	Primary Tumor	Canada's Michael Smith Genome Sciences Centre	214631046	168472904	46158142	1450457	1447923	526
G002775015	1104	12741558	8.66e-05	[Candida] auris	13767.58cfa836e4b0c9d6adf6faee	RNA-Seq	Thyroid Carcinoma	TCGA-THCA	Primary Tumor	University of North Carolina	256903907	248931459	7972448	1197	338	369
G002775015	1104	12741558	8.66e-05	[Candida] auris	13767.58cfa838e4b0c9d6adf70739	RNA-Seq	Bladder Urothelial Carcinoma	TCGA-BLCA	Primary Tumor	University of North Carolina	98628720	95051068	3577652	667	99	257
G002775015	1103	12741558	8.66e-05	[Candida] auris	13767.58cfa82fe4b0c9d6adf6b39a	RNA-Seq	Ovarian Serous Cystadenocarcinoma	TCGA-OV	Primary Tumor	Canada's Michael Smith Genome Sciences Centre	260503204	233782954	26720250	34773	34394	214
G002775015	1102	12741558	8.65e-05	[Candida] auris	13767.58cfa839e4b0c9d6adf71244	RNA-Seq	Brain Lower Grade Glioma	TCGA-LGG	Primary Tumor	University of North Carolina	151123376	138986926	12136450	1106	159	431
G002775015	1101	12741558	8.64e-05	[Candida] auris	13767.58cfa837e4b0c9d6adf6fef4	RNA-Seq	Colon Adenocarcinoma	TCGA-COAD	Primary Tumor	University of North Carolina	106905452	102368272	4537180	855	93	351
G002775015	1100	12741558	8.63e-05	[Candida] auris	13767.58cfa837e4b0c9d6adf6fe6c	RNA-Seq	Breast Invasive Carcinoma	TCGA-BRCA	Primary Tumor	University of North Carolina	193306790	180692471	12614319	1096	367	261
G002775015	1100	12741558	8.63e-05	[Candida] auris	13767.58cfa83ce4b0c9d6adf72bfe	RNA-Seq	Kidney Renal Clear Cell Carcinoma	TCGA-KIRC	Primary Tumor	University of North Carolina	106053896	86949205	19104691	877858	350591	474693
G002775015	1100	12741558	8.63e-05	[Candida] auris	13767.58cfa83ce4b0c9d6adf72d8c	RNA-Seq	Kidney Renal Clear Cell Carcinoma	TCGA-KIRC	Primary Tumor	University of North Carolina	108312356	95657106	12655250	58434	52671	2637
G002775015	1098	12741558	8.62e-05	[Candida] auris	13767.58cfa833e4b0c9d6adf6db14	RNA-Seq	Lung Adenocarcinoma	TCGA-LUAD	Primary Tumor	University of North Carolina	102056325	95816625	6239700	846	118	338
G002775015	1095	12741558	8.59e-05	[Candida] auris	13767.58cfa831e4b0c9d6adf6c734	RNA-Seq	Stomach Adenocarcinoma	TCGA-STAD	Primary Tumor	Canada's Michael Smith Genome Sciences Centre	208049236	161178040	46871196	371438	370282	304
G002775015	1095	12741558	8.59e-05	[Candida] auris	13767.58cfa83ce4b0c9d6adf72e35	RNA-Seq	Stomach Adenocarcinoma	TCGA-STAD	Primary Tumor	Canada's Michael Smith Genome Sciences Centre	208049236	161169872	46879364	371440	370284	304
G002775015	1088	12741558	8.54e-05	[Candida] auris	13767.58cfa831e4b0c9d6adf6c4b0	RNA-Seq	Stomach Adenocarcinoma	TCGA-STAD	Primary Tumor	Canada's Michael Smith Genome Sciences Centre	259407174	184517340	74889834	227252	223745	1106
G002775015	1088	12741558	8.54e-05	[Candida] auris	13767.58cfa83ce4b0c9d6adf73076	RNA-Seq	Stomach Adenocarcinoma	TCGA-STAD	Primary Tumor	Canada's Michael Smith Genome Sciences Centre	259407174	184511130	74896044	227254	223747	1106
G002775015	1083	12741558	8.5e-05	[Candida] auris	13767.58cfa832e4b0c9d6adf6d4b2	RNA-Seq	Stomach Adenocarcinoma	TCGA-STAD	Primary Tumor	Canada's Michael Smith Genome Sciences Centre	266485044	196280526	70204518	2804392	2802884	712
G002775015	1083	12741558	8.5e-05	[Candida] auris	13767.58cfa838e4b0c9d6adf70a8a	RNA-Seq	Uterine Corpus Endometrial Carcinoma	TCGA-UCEC	Primary Tumor	University of North Carolina	131625248	126278381	5346867	772	157	256
G002775015	1079	12741558	8.47e-05	[Candida] auris	13767.58cfa838e4b0c9d6adf7061a	RNA-Seq	Uterine Corpus Endometrial Carcinoma	TCGA-UCEC	Primary Tumor	University of North Carolina	122860887	114389827	8471060	1103	248	362
G002775015	1078	12741558	8.46e-05	[Candida] auris	13722.58cfa82fe4b0c9d6adf6b850	WGS	Colon Adenocarcinoma	TCGA-COAD	Blood Derived Normal	Harvard Medical School	269729224	231793752	37935472	412895	178146	17151
G002775015	1078	12741558	8.46e-05	[Candida] auris	13767.58cfa834e4b0c9d6adf6e6ca	RNA-Seq	Lung Adenocarcinoma	TCGA-LUAD	Primary Tumor	University of North Carolina	107319679	97489304	9830375	870	109	325
G002775015	1077	12741558	8.45e-05	[Candida] auris	13767.58cfa82ee4b0c9d6adf6b0b6	RNA-Seq	Ovarian Serous Cystadenocarcinoma	TCGA-OV	Primary Tumor	Canada's Michael Smith Genome Sciences Centre	238900648	192406906	46493742	321107	318206	2492
G002775015	1077	12741558	8.45e-05	[Candida] auris	13767.58cfa82ee4b0c9d6adf6b18a	RNA-Seq	Ovarian Serous Cystadenocarcinoma	TCGA-OV	Primary Tumor	Canada's Michael Smith Genome Sciences Centre	238900648	202401942	36498706	321050	318152	2491
G002775015	1077	12741558	8.45e-05	[Candida] auris	13767.58cfa836e4b0c9d6adf6f8d5	RNA-Seq	Thyroid Carcinoma	TCGA-THCA	Primary Tumor	University of North Carolina	235119797	227509026	7610771	1027	234	332
G002775015	1077	12741558	8.45e-05	[Candida] auris	13767.58cfa83ce4b0c9d6adf72b50	RNA-Seq	Kidney Renal Clear Cell Carcinoma	TCGA-KIRC	Primary Tumor	University of North Carolina	114313658	99710202	14603456	475386	351349	17336
G002775015	1075	12741558	8.44e-05	[Candida] auris	13767.58cfa837e4b0c9d6adf701fa	RNA-Seq	Liver Hepatocellular Carcinoma	TCGA-LIHC	Primary Tumor	University of North Carolina	167988810	163044944	4943866	531	145	149
G002775015	1074	12741558	8.43e-05	[Candida] auris	13767.58cfa83ce4b0c9d6adf72c19	RNA-Seq	Kidney Renal Clear Cell Carcinoma	TCGA-KIRC	Primary Tumor	University of North Carolina	97129112	87789545	9339567	97073	42519	3794
G002775015	1071	12741558	8.41e-05	[Candida] auris	13722.58cfa831e4b0c9d6adf6c642	WGS	Head and Neck Squamous Cell Carcinoma	TCGA-HNSC	Primary Tumor	Harvard Medical School	337427008	323727087	13699921	673194	276876	14606
G002775015	1071	12741558	8.41e-05	[Candida] auris	13767.58cfa82fe4b0c9d6adf6b2d8	RNA-Seq	Ovarian Serous Cystadenocarcinoma	TCGA-OV	Primary Tumor	Canada's Michael Smith Genome Sciences Centre	197489362	148984548	48504814	70254	66191	1749
G002775015	1070	12741558	8.4e-05	[Candida] auris	13767.58cfa837e4b0c9d6adf701e0	RNA-Seq	Rectum Adenocarcinoma	TCGA-READ	Recurrent Tumor	University of North Carolina	160376779	156059360	4317419	1028	104	405
G002775015	1069	12741558	8.39e-05	[Candida] auris	13767.58cfa832e4b0c9d6adf6d5d5	RNA-Seq	Stomach Adenocarcinoma	TCGA-STAD	Primary Tumor	Canada's Michael Smith Genome Sciences Centre	185467242	153662598	31804644	1071369	1070071	712
G002775015	1064	12741558	8.35e-05	[Candida] auris	13767.58cfa82ee4b0c9d6adf6a82e	RNA-Seq	Glioblastoma Multiforme	TCGA-GBM	Primary Tumor	Broad Institute of MIT and Harvard	146891705	94008512	52883193	618933	612682	5383
G002775015	1064	12741558	8.35e-05	[Candida] auris	13767.58cfa834e4b0c9d6adf6e8c0	RNA-Seq	Prostate Adenocarcinoma	TCGA-PRAD	Primary Tumor	University of North Carolina	238474159	209330465	29143694	861	144	320
G002775015	1064	12741558	8.35e-05	[Candida] auris	13767.58cfa837e4b0c9d6adf7005c	RNA-Seq	Rectum Adenocarcinoma	TCGA-READ	Solid Tissue Normal	University of North Carolina	161842749	156032591	5810158	939	132	372
G002775015	1062	12741558	8.33e-05	[Candida] auris	13767.58cfa82fe4b0c9d6adf6b518	RNA-Seq	Ovarian Serous Cystadenocarcinoma	TCGA-OV	Primary Tumor	Canada's Michael Smith Genome Sciences Centre	297400678	242304015	55096663	11736	11430	107
G002775015	1062	12741558	8.33e-05	[Candida] auris	13767.58cfa833e4b0c9d6adf6dcef	RNA-Seq	Kidney Renal Clear Cell Carcinoma	TCGA-KIRC	Primary Tumor	University of North Carolina	215142060	199876445	15265615	1011	121	378
G002775015	1060	12741558	8.32e-05	[Candida] auris	13767.58cfa83be4b0c9d6adf72a8a	RNA-Seq	Kidney Renal Clear Cell Carcinoma	TCGA-KIRC	Primary Tumor	University of North Carolina	152246390	129757871	22488519	285427	254782	11369
G002775015	1059	12741558	8.31e-05	[Candida] auris	13767.58cfa837e4b0c9d6adf70074	RNA-Seq	Lung Adenocarcinoma	TCGA-LUAD	Primary Tumor	University of North Carolina	172851026	162558441	10292585	735	159	244
G002775015	1057	12741558	8.3e-05	[Candida] auris	13767.58cfa834e4b0c9d6adf6e568	RNA-Seq	Lung Adenocarcinoma	TCGA-LUAD	Primary Tumor	University of North Carolina	69660952	67503894	2157058	737	81	306
G002775015	1057	12741558	8.3e-05	[Candida] auris	13767.58cfa837e4b0c9d6adf6ff7a	RNA-Seq	Breast Invasive Carcinoma	TCGA-BRCA	Metastatic	University of North Carolina	178582270	164690648	13891622	1070	283	300
G002775015	1056	12741558	8.29e-05	[Candida] auris	13767.58cfa836e4b0c9d6adf6fa9c	RNA-Seq	Thyroid Carcinoma	TCGA-THCA	Primary Tumor	University of North Carolina	162946953	157063961	5882992	878	222	263
G002775015	1055	12741558	8.28e-05	[Candida] auris	13767.58cfa832e4b0c9d6adf6d3c8	RNA-Seq	Stomach Adenocarcinoma	TCGA-STAD	Primary Tumor	Canada's Michael Smith Genome Sciences Centre	238360090	175703478	62656612	2369918	2366365	2938
G002775015	1050	12741558	8.24e-05	[Candida] auris	13767.58cfa82ee4b0c9d6adf6b03b	RNA-Seq	Ovarian Serous Cystadenocarcinoma	TCGA-OV	Primary Tumor	Canada's Michael Smith Genome Sciences Centre	278835860	214220483	64615377	56560	53557	945
G002775015	1050	12741558	8.24e-05	[Candida] auris	13767.58cfa82fe4b0c9d6adf6b33c	RNA-Seq	Ovarian Serous Cystadenocarcinoma	TCGA-OV	Primary Tumor	Canada's Michael Smith Genome Sciences Centre	248016270	219395381	28620889	2034	1845	111
G002775015	1050	12741558	8.24e-05	[Candida] auris	13767.58cfa832e4b0c9d6adf6d66c	RNA-Seq	Esophageal Carcinoma	TCGA-ESCA	Primary Tumor	Canada's Michael Smith Genome Sciences Centre	189888914	128524347	61364567	231884	231726	128
G002775015	1050	12741558	8.24e-05	[Candida] auris	13767.58cfa83ce4b0c9d6adf72b96	RNA-Seq	Kidney Renal Clear Cell Carcinoma	TCGA-KIRC	Primary Tumor	University of North Carolina	99708938	79601581	20107357	645559	584282	23428
G002775015	1050	12741558	8.24e-05	[Candida] auris	13767.58cfa83ce4b0c9d6adf72cd4	RNA-Seq	Kidney Renal Clear Cell Carcinoma	TCGA-KIRC	Primary Tumor	University of North Carolina	116067650	100602445	15465205	1455344	1315618	53134
G002775015	1050	12741558	8.24e-05	[Candida] auris	13767.58cfa83ce4b0c9d6adf72d0a	RNA-Seq	Kidney Renal Clear Cell Carcinoma	TCGA-KIRC	Primary Tumor	University of North Carolina	62711462	56335099	6376363	16286	14212	820
G002775015	1050	12741558	8.24e-05	[Candida] auris	13767.58cfa83ce4b0c9d6adf72d4e	RNA-Seq	Kidney Renal Clear Cell Carcinoma	TCGA-KIRC	Primary Tumor	University of North Carolina	102539944	90640211	11899733	1279433	945604	47368
G002775015	1050	12741558	8.24e-05	[Candida] auris	13767.58cfa83ce4b0c9d6adf72db4	RNA-Seq	Kidney Renal Clear Cell Carcinoma	TCGA-KIRC	Primary Tumor	University of North Carolina	92266250	77479945	14786305	4144063	3019091	162130
G002775015	1050	12741558	8.24e-05	[Candida] auris	13767.58cfa83ce4b0c9d6adf72dde	RNA-Seq	Stomach Adenocarcinoma	TCGA-STAD	Primary Tumor	Canada's Michael Smith Genome Sciences Centre	192198430	161546040	30652390	237851	198425	13605
G002775015	1045	12741558	8.2e-05	[Candida] auris	13767.58cfa837e4b0c9d6adf6fca6	RNA-Seq	Cervical Squamous Cell Carcinoma and Endocervical Adenocarcinoma	TCGA-CESC	Primary Tumor	University of North Carolina	222420566	214074455	8346111	890	129	339
G002775015	1044	12741558	8.19e-05	[Candida] auris	13767.58cfa832e4b0c9d6adf6d372	RNA-Seq	Esophageal Carcinoma	TCGA-ESCA	Primary Tumor	Canada's Michael Smith Genome Sciences Centre	336751360	282425572	54325788	101536	96738	1849
G002775015	1044	12741558	8.19e-05	[Candida] auris	13767.58cfa837e4b0c9d6adf702ee	RNA-Seq	Pancreatic Adenocarcinoma	TCGA-PAAD	Primary Tumor	University of North Carolina	119418312	114942524	4475788	923	118	357
G002775015	1043	12741558	8.19e-05	[Candida] auris	13767.58cfa836e4b0c9d6adf6fc4d	RNA-Seq	Cervical Squamous Cell Carcinoma and Endocervical Adenocarcinoma	TCGA-CESC	Primary Tumor	University of North Carolina	148375997	144276484	4099513	789	122	279
G002775015	1041	12741558	8.17e-05	[Candida] auris	13722.58cfa82fe4b0c9d6adf6b5eb	WGS	Ovarian Serous Cystadenocarcinoma	TCGA-OV	Blood Derived Normal	Baylor College of Medicine	635788294	493191925	142596369	544016	373294	8527
G002775015	1040	12741558	8.16e-05	[Candida] auris	13767.58cfa832e4b0c9d6adf6d17f	RNA-Seq	Stomach Adenocarcinoma	TCGA-STAD	Primary Tumor	Canada's Michael Smith Genome Sciences Centre	211856680	148145310	63711370	4082219	4070864	2959
G002775015	1040	12741558	8.16e-05	[Candida] auris	13767.58cfa83ce4b0c9d6adf72d08	RNA-Seq	Kidney Renal Clear Cell Carcinoma	TCGA-KIRC	Primary Tumor	University of North Carolina	54246824	47600497	6646327	262398	147134	101987
G002775015	1039	12741558	8.15e-05	[Candida] auris	13767.58cfa832e4b0c9d6adf6d4ee	RNA-Seq	Stomach Adenocarcinoma	TCGA-STAD	Primary Tumor	Canada's Michael Smith Genome Sciences Centre	243720018	198057228	45662790	2507789	2505836	683
G002775015	1039	12741558	8.15e-05	[Candida] auris	13767.58cfa837e4b0c9d6adf70032	RNA-Seq	Prostate Adenocarcinoma	TCGA-PRAD	Solid Tissue Normal	University of North Carolina	157997209	151376376	6620833	852	152	281
G002775015	1038	12741558	8.15e-05	[Candida] auris	13767.58cfa830e4b0c9d6adf6c080	RNA-Seq	Stomach Adenocarcinoma	TCGA-STAD	Primary Tumor	Canada's Michael Smith Genome Sciences Centre	222037122	193917006	28120116	393469	388155	2155
G002775015	1038	12741558	8.15e-05	[Candida] auris	13767.58cfa834e4b0c9d6adf6e81a	RNA-Seq	Kidney Renal Clear Cell Carcinoma	TCGA-KIRC	Primary Tumor	University of North Carolina	168938832	162326228	6612604	1139	154	431
G002775015	1038	12741558	8.15e-05	[Candida] auris	13767.58cfa837e4b0c9d6adf70406	RNA-Seq	Lung Adenocarcinoma	TCGA-LUAD	Primary Tumor	University of North Carolina	84635352	81840675	2794677	687	110	242
G002775015	1037	12741558	8.14e-05	[Candida] auris	13767.58cfa82fe4b0c9d6adf6b217	RNA-Seq	Ovarian Serous Cystadenocarcinoma	TCGA-OV	Primary Tumor	Canada's Michael Smith Genome Sciences Centre	411815388	336245678	75569710	80263	74152	1391
G002775015	1036	12741558	8.13e-05	[Candida] auris	13722.58cfa82ee4b0c9d6adf6b071	WGS	Glioblastoma Multiforme	TCGA-GBM	Primary Tumor	Broad Institute of MIT and Harvard	2717730000	1779207202	938522798	563348	282653	40760
G002775015	1032	12741558	8.1e-05	[Candida] auris	13767.58cfa82fe4b0c9d6adf6b2ea	RNA-Seq	Ovarian Serous Cystadenocarcinoma	TCGA-OV	Primary Tumor	Canada's Michael Smith Genome Sciences Centre	249083508	184068344	65015164	2355395	2354006	720
G002775015	1031	12741558	8.09e-05	[Candida] auris	13767.58cfa838e4b0c9d6adf70cf8	RNA-Seq	Prostate Adenocarcinoma	TCGA-PRAD	Primary Tumor	University of North Carolina	153551328	143488597	10062731	736	150	238
G002775015	1028	12741558	8.07e-05	[Candida] auris	13767.58cfa82fe4b0c9d6adf6b42d	RNA-Seq	Ovarian Serous Cystadenocarcinoma	TCGA-OV	Primary Tumor	Canada's Michael Smith Genome Sciences Centre	216568054	184366330	32201724	80632	77058	1416
G002775015	1027	12741558	8.06e-05	[Candida] auris	13767.58cfa833e4b0c9d6adf6db8f	RNA-Seq	Lung Adenocarcinoma	TCGA-LUAD	Primary Tumor	University of North Carolina	156018913	148447723	7571190	1016	235	333
G002775015	1027	12741558	8.06e-05	[Candida] auris	13767.58cfa837e4b0c9d6adf6fce0	RNA-Seq	Cervical Squamous Cell Carcinoma and Endocervical Adenocarcinoma	TCGA-CESC	Primary Tumor	University of North Carolina	169587578	164084856	5502722	1004	297	280
G002775015	1027	12741558	8.06e-05	[Candida] auris	13767.58cfa838e4b0c9d6adf706eb	RNA-Seq	Uterine Corpus Endometrial Carcinoma	TCGA-UCEC	Primary Tumor	University of North Carolina	124283400	118926514	5356886	935	138	356
G002775015	1025	12741558	8.04e-05	[Candida] auris	13767.58cfa838e4b0c9d6adf704a1	RNA-Seq	Kidney Renal Papillary Cell Carcinoma	TCGA-KIRP	Primary Tumor	University of North Carolina	173500456	166683645	6816811	802	170	263
G002775015	1022	12741558	8.02e-05	[Candida] auris	13767.58cfa830e4b0c9d6adf6c0c4	RNA-Seq	Stomach Adenocarcinoma	TCGA-STAD	Primary Tumor	Canada's Michael Smith Genome Sciences Centre	183414558	166809782	16604776	87752	84463	830
G002775015	1022	12741558	8.02e-05	[Candida] auris	13767.58cfa832e4b0c9d6adf6d5c4	RNA-Seq	Esophageal Carcinoma	TCGA-ESCA	Primary Tumor	Canada's Michael Smith Genome Sciences Centre	209567626	147295056	62272570	4391562	4389646	835
G002775015	1017	12741558	7.98e-05	[Candida] auris	13767.58cfa839e4b0c9d6adf71449	RNA-Seq	Brain Lower Grade Glioma	TCGA-LGG	Primary Tumor	University of North Carolina	160036257	150742374	9293883	1156	215	404
G002775015	1014	12741558	7.96e-05	[Candida] auris	13767.58cfa837e4b0c9d6adf6fd0c	RNA-Seq	Cervical Squamous Cell Carcinoma and Endocervical Adenocarcinoma	TCGA-CESC	Primary Tumor	University of North Carolina	196805555	189028099	7777456	1017	177	355
G002775015	1013	12741558	7.95e-05	[Candida] auris	13767.58cfa82fe4b0c9d6adf6b65e	RNA-Seq	Ovarian Serous Cystadenocarcinoma	TCGA-OV	Primary Tumor	Canada's Michael Smith Genome Sciences Centre	182344982	158733279	23611703	16234	15837	179
G002775015	1011	12741558	7.93e-05	[Candida] auris	13767.58cfa833e4b0c9d6adf6d95c	RNA-Seq	Kidney Renal Clear Cell Carcinoma	TCGA-KIRC	Primary Tumor	University of North Carolina	131576560	69850081	61726479	1028	109	442
G002775015	1011	12741558	7.93e-05	[Candida] auris	13767.58cfa835e4b0c9d6adf6f031	RNA-Seq	Lung Adenocarcinoma	TCGA-LUAD	Primary Tumor	University of North Carolina	253506623	227500789	26005834	1253	452	321
G002775015	1010	12741558	7.93e-05	[Candida] auris	13722.58cfa82ee4b0c9d6adf6acd3	WGS	Stomach Adenocarcinoma	TCGA-STAD	Primary Tumor	Broad Institute of MIT and Harvard	1426259882	1358751615	67508267	77216	31384	6870
G002775015	1010	12741558	7.93e-05	[Candida] auris	13722.58cfa82ee4b0c9d6adf6ae1a	WGS	Lung Squamous Cell Carcinoma	TCGA-LUSC	Primary Tumor	Broad Institute of MIT and Harvard	2078912046	1957258863	121653183	108780	29981	3110
G002775015	1010	12741558	7.93e-05	[Candida] auris	13722.58cfa830e4b0c9d6adf6be2c	WGS	Breast Invasive Carcinoma	TCGA-BRCA	Blood Derived Normal	Washington University School of Medicine	1139496220	1078031377	61464843	98590	45953	2323
G002775015	1010	12741558	7.93e-05	[Candida] auris	13767.58cfa837e4b0c9d6adf6feb4	RNA-Seq	Colon Adenocarcinoma	TCGA-COAD	Primary Tumor	University of North Carolina	116304428	111234111	5070317	784	84	298
G002775015	1009	12741558	7.92e-05	[Candida] auris	13767.58cfa837e4b0c9d6adf6fd59	RNA-Seq	Cervical Squamous Cell Carcinoma and Endocervical Adenocarcinoma	TCGA-CESC	Primary Tumor	University of North Carolina	206210098	199898973	6311125	753	159	247
G002775015	1009	12741558	7.92e-05	[Candida] auris	13767.58cfa839e4b0c9d6adf711f3	RNA-Seq	Brain Lower Grade Glioma	TCGA-LGG	Primary Tumor	University of North Carolina	140684707	134574316	6110391	830	176	290
G002775015	1009	12741558	7.92e-05	[Candida] auris	13767.58cfa83be4b0c9d6adf727f4	RNA-Seq	Kidney Renal Clear Cell Carcinoma	TCGA-KIRC	Primary Tumor	University of North Carolina	110505454	98824877	11680577	180852	161517	7339
G002775015	1007	12741558	7.9e-05	[Candida] auris	13767.58cfa82ee4b0c9d6adf6a9e8	RNA-Seq	Glioblastoma Multiforme	TCGA-GBM	Primary Tumor	Broad Institute of MIT and Harvard	158538765	120645527	37893238	686825	683949	1681
G002775015	1007	12741558	7.9e-05	[Candida] auris	13767.58cfa833e4b0c9d6adf6db11	RNA-Seq	Lung Adenocarcinoma	TCGA-LUAD	Solid Tissue Normal	University of North Carolina	102625227	98976624	3648603	658	109	235
G002775015	1005	12741558	7.89e-05	[Candida] auris	13767.58cfa83ce4b0c9d6adf72d2a	RNA-Seq	Kidney Renal Clear Cell Carcinoma	TCGA-KIRC	Primary Tumor	University of North Carolina	53403858	39097462	14306396	3806617	3471381	129498
G002775015	1002	12741558	7.86e-05	[Candida] auris	13767.58cfa83ce4b0c9d6adf72c74	RNA-Seq	Kidney Renal Clear Cell Carcinoma	TCGA-KIRC	Primary Tumor	University of North Carolina	103820354	93957212	9863142	390410	350588	14949
G002775015	1000	12741558	7.85e-05	[Candida] auris	13722.58cfa82fe4b0c9d6adf6b85e	WGS	Colon Adenocarcinoma	TCGA-COAD	Primary Tumor	Harvard Medical School	278348860	238775198	39573662	496360	292281	14995
G002775015	1000	12741558	7.85e-05	[Candida] auris	13722.58cfa830e4b0c9d6adf6bd00	WGS	Rectum Adenocarcinoma	TCGA-READ	Primary Tumor	Harvard Medical School	207625496	168034573	39590923	1279908	1086254	41421
G002775015	1000	12741558	7.85e-05	[Candida] auris	13767.58cfa838e4b0c9d6adf7051a	RNA-Seq	Liver Hepatocellular Carcinoma	TCGA-LIHC	Primary Tumor	University of North Carolina	117548792	113149892	4398900	1145	87	488
G002775015	999	12741558	7.84e-05	[Candida] auris	13722.58cfa831e4b0c9d6adf6c518	WGS	Head and Neck Squamous Cell Carcinoma	TCGA-HNSC	Blood Derived Normal	Harvard Medical School	417064890	382988289	34076601	328693	92378	13125
G002775015	997	12741558	7.82e-05	[Candida] auris	13767.58cfa838e4b0c9d6adf70d3c	RNA-Seq	Prostate Adenocarcinoma	TCGA-PRAD	Primary Tumor	University of North Carolina	150058247	118109424	31948823	1584	276	563
G002775015	995	12741558	7.81e-05	[Candida] auris	13767.58cfa834e4b0c9d6adf6ea21	RNA-Seq	Prostate Adenocarcinoma	TCGA-PRAD	Primary Tumor	University of North Carolina	165501002	159262117	6238885	723	156	246
G002775015	993	12741558	7.79e-05	[Candida] auris	13767.58cfa833e4b0c9d6adf6d97d	RNA-Seq	Kidney Renal Clear Cell Carcinoma	TCGA-KIRC	Primary Tumor	University of North Carolina	225893700	202755026	23138674	915	93	357
G002775015	992	12741558	7.79e-05	[Candida] auris	13767.58cfa836e4b0c9d6adf6fa77	RNA-Seq	Thyroid Carcinoma	TCGA-THCA	Primary Tumor	University of North Carolina	188575884	178879425	9696459	1130	325	335
G002775015	992	12741558	7.79e-05	[Candida] auris	13767.58cfa837e4b0c9d6adf6fed8	RNA-Seq	Colon Adenocarcinoma	TCGA-COAD	Primary Tumor	University of North Carolina	101268835	98361768	2907067	723	120	260
G002775015	990	12741558	7.77e-05	[Candida] auris	13767.58cfa82fe4b0c9d6adf6b5ba	RNA-Seq	Esophageal Carcinoma	TCGA-ESCA	Primary Tumor	Canada's Michael Smith Genome Sciences Centre	240667344	189216198	51451146	3747068	3745933	640
G002775015	989	12741558	7.76e-05	[Candida] auris	13722.58cfa830e4b0c9d6adf6bc56	WGS	Rectum Adenocarcinoma	TCGA-READ	Blood Derived Normal	Harvard Medical School	213798794	196739912	17058882	251308	92619	7491
G002775015	988	12741558	7.75e-05	[Candida] auris	13767.58cfa82fe4b0c9d6adf6b4da	RNA-Seq	Ovarian Serous Cystadenocarcinoma	TCGA-OV	Primary Tumor	Canada's Michael Smith Genome Sciences Centre	160462978	149210076	11252902	52326	52142	89
G002775015	988	12741558	7.75e-05	[Candida] auris	13767.58cfa82fe4b0c9d6adf6b4ec	RNA-Seq	Ovarian Serous Cystadenocarcinoma	TCGA-OV	Primary Tumor	Canada's Michael Smith Genome Sciences Centre	160462978	140993592	19469386	52356	52170	89
G002775015	988	12741558	7.75e-05	[Candida] auris	13767.58cfa836e4b0c9d6adf6f9cf	RNA-Seq	Thyroid Carcinoma	TCGA-THCA	Primary Tumor	University of North Carolina	204584924	192021958	12562966	872	239	266
G002775015	986	12741558	7.74e-05	[Candida] auris	13767.58cfa838e4b0c9d6adf70624	RNA-Seq	Thyroid Carcinoma	TCGA-THCA	Primary Tumor	University of North Carolina	180878074	171861271	9016803	993	194	338
G002775015	985	12741558	7.73e-05	[Candida] auris	13767.58cfa836e4b0c9d6adf6fbc2	RNA-Seq	Thyroid Carcinoma	TCGA-THCA	Primary Tumor	University of North Carolina	106189762	100935131	5254631	1056	102	438
G002775015	984	12741558	7.72e-05	[Candida] auris	13767.58cfa837e4b0c9d6adf700dc	RNA-Seq	Rectum Adenocarcinoma	TCGA-READ	Primary Tumor	University of North Carolina	118952034	113421354	5530680	853	120	329
G002775015	983	12741558	7.71e-05	[Candida] auris	13767.58cfa82ee4b0c9d6adf6b0df	RNA-Seq	Ovarian Serous Cystadenocarcinoma	TCGA-OV	Primary Tumor	Canada's Michael Smith Genome Sciences Centre	385374826	341558769	43816057	10777	10576	165
G002775015	983	12741558	7.71e-05	[Candida] auris	13767.58cfa82fe4b0c9d6adf6b39e	RNA-Seq	Ovarian Serous Cystadenocarcinoma	TCGA-OV	Primary Tumor	Canada's Michael Smith Genome Sciences Centre	140217262	122991164	17226098	204743	203800	827
G002775015	982	12741558	7.71e-05	[Candida] auris	13722.58cfa830e4b0c9d6adf6bc0f	WGS	Rectum Adenocarcinoma	TCGA-READ	Blood Derived Normal	Harvard Medical School	274302770	244377197	29925573	404158	136053	11085
G002775015	980	12741558	7.69e-05	[Candida] auris	13767.58cfa82fe4b0c9d6adf6b238	RNA-Seq	Ovarian Serous Cystadenocarcinoma	TCGA-OV	Primary Tumor	Canada's Michael Smith Genome Sciences Centre	242837202	160290577	82546625	172896	170162	893
G002775015	977	12741558	7.67e-05	[Candida] auris	13767.58cfa838e4b0c9d6adf70d3e	RNA-Seq	Prostate Adenocarcinoma	TCGA-PRAD	Primary Tumor	University of North Carolina	70250776	55962831	14287945	835	119	320
G002775015	976	12741558	7.66e-05	[Candida] auris	13722.58cfa830e4b0c9d6adf6bbd8	WGS	Rectum Adenocarcinoma	TCGA-READ	Blood Derived Normal	Harvard Medical School	271963894	231948324	40015570	640258	239307	15976
G002775015	976	12741558	7.66e-05	[Candida] auris	13767.58cfa82ee4b0c9d6adf6b13a	RNA-Seq	Ovarian Serous Cystadenocarcinoma	TCGA-OV	Primary Tumor	Canada's Michael Smith Genome Sciences Centre	263839818	240057378	23782440	48037	47150	609
G002775015	976	12741558	7.66e-05	[Candida] auris	13767.58cfa82ee4b0c9d6adf6b190	RNA-Seq	Ovarian Serous Cystadenocarcinoma	TCGA-OV	Primary Tumor	Canada's Michael Smith Genome Sciences Centre	263839818	230299632	33540186	48063	47175	609
G002775015	976	12741558	7.66e-05	[Candida] auris	13767.58cfa82fe4b0c9d6adf6b917	RNA-Seq	Ovarian Serous Cystadenocarcinoma	TCGA-OV	Primary Tumor	Canada's Michael Smith Genome Sciences Centre	163216682	143224297	19992385	52805	52536	151
G002775015	976	12741558	7.66e-05	[Candida] auris	13767.58cfa838e4b0c9d6adf70f7d	RNA-Seq	Bladder Urothelial Carcinoma	TCGA-BLCA	Primary Tumor	University of North Carolina	114036561	106359139	7677422	732	113	287
G002775015	975	12741558	7.65e-05	[Candida] auris	13767.58cfa82ee4b0c9d6adf6b0de	RNA-Seq	Ovarian Serous Cystadenocarcinoma	TCGA-OV	Primary Tumor	Canada's Michael Smith Genome Sciences Centre	392158228	336145361	56012867	13137	12102	252
G002775015	975	12741558	7.65e-05	[Candida] auris	13767.58cfa82fe4b0c9d6adf6b458	RNA-Seq	Ovarian Serous Cystadenocarcinoma	TCGA-OV	Primary Tumor	Canada's Michael Smith Genome Sciences Centre	211933746	182572226	29361520	48477	48090	263
G002775015	975	12741558	7.65e-05	[Candida] auris	13767.58cfa82fe4b0c9d6adf6b5c4	RNA-Seq	Ovarian Serous Cystadenocarcinoma	TCGA-OV	Primary Tumor	Canada's Michael Smith Genome Sciences Centre	206887090	188065766	18821324	47078	46006	762
G002775015	975	12741558	7.65e-05	[Candida] auris	13767.58cfa82fe4b0c9d6adf6b607	RNA-Seq	Ovarian Serous Cystadenocarcinoma	TCGA-OV	Primary Tumor	Canada's Michael Smith Genome Sciences Centre	206887090	180457666	26429424	47127	46054	762
G002775015	975	12741558	7.65e-05	[Candida] auris	13767.58cfa82fe4b0c9d6adf6b91c	RNA-Seq	Esophageal Carcinoma	TCGA-ESCA	Primary Tumor	Canada's Michael Smith Genome Sciences Centre	177409564	149530841	27878723	210159	209853	131
G002775015	975	12741558	7.65e-05	[Candida] auris	13767.58cfa834e4b0c9d6adf6e7d9	RNA-Seq	Skin Cutaneous Melanoma	TCGA-SKCM	Metastatic	University of North Carolina	194575136	189896977	4678159	795	177	255
G002775015	975	12741558	7.65e-05	[Candida] auris	13767.58cfa838e4b0c9d6adf70883	RNA-Seq	Cervical Squamous Cell Carcinoma and Endocervical Adenocarcinoma	TCGA-CESC	Primary Tumor	University of North Carolina	127039634	113984394	13055240	670	179	192
G002775015	973	12741558	7.64e-05	[Candida] auris	13767.58cfa838e4b0c9d6adf709d0	RNA-Seq	Cervical Squamous Cell Carcinoma and Endocervical Adenocarcinoma	TCGA-CESC	Primary Tumor	University of North Carolina	218180109	201863457	16316652	1819	587	499
G002775015	971	12741558	7.62e-05	[Candida] auris	13722.58cfa82ee4b0c9d6adf6b044	WGS	Glioblastoma Multiforme	TCGA-GBM	Blood Derived Normal	Broad Institute of MIT and Harvard	1792738932	1201677354	591061578	571642	302381	56211
G002775015	970	12741558	7.61e-05	[Candida] auris	13767.58cfa83ce4b0c9d6adf72d25	RNA-Seq	Kidney Renal Clear Cell Carcinoma	TCGA-KIRC	Primary Tumor	University of North Carolina	58516320	51445960	7070360	69357	62818	2624
G002775015	968	12741558	7.6e-05	[Candida] auris	13767.58cfa837e4b0c9d6adf7018d	RNA-Seq	Liver Hepatocellular Carcinoma	TCGA-LIHC	Primary Tumor	University of North Carolina	188263784	175920632	12343152	966	159	348
G002775015	965	12741558	7.57e-05	[Candida] auris	13767.58cfa831e4b0c9d6adf6ca1e	RNA-Seq	Stomach Adenocarcinoma	TCGA-STAD	Primary Tumor	Canada's Michael Smith Genome Sciences Centre	236657944	196906096	39751848	151935	149356	1084
G002775015	965	12741558	7.57e-05	[Candida] auris	13767.58cfa834e4b0c9d6adf6e74e	RNA-Seq	Skin Cutaneous Melanoma	TCGA-SKCM	Metastatic	University of North Carolina	174297827	169835451	4462376	457	124	134
G002775015	965	12741558	7.57e-05	[Candida] auris	13767.58cfa836e4b0c9d6adf6fc5e	RNA-Seq	Cervical Squamous Cell Carcinoma and Endocervical Adenocarcinoma	TCGA-CESC	Primary Tumor	University of North Carolina	225070137	211682677	13387460	731	173	223
G002775015	964	12741558	7.57e-05	[Candida] auris	13767.58cfa837e4b0c9d6adf6fe78	RNA-Seq	Colon Adenocarcinoma	TCGA-COAD	Primary Tumor	University of North Carolina	128362308	123811413	4550895	657	137	216
G002775015	961	12741558	7.54e-05	[Candida] auris	13767.58cfa82ee4b0c9d6adf6aa1e	RNA-Seq	Glioblastoma Multiforme	TCGA-GBM	Primary Tumor	Broad Institute of MIT and Harvard	144081372	115284958	28796414	95800	93017	1713
G002775015	960	12741558	7.53e-05	[Candida] auris	13767.58cfa835e4b0c9d6adf6eaa6	RNA-Seq	Skin Cutaneous Melanoma	TCGA-SKCM	Metastatic	University of North Carolina	169262486	160735171	8527315	1164	441	267
G002775015	960	12741558	7.53e-05	[Candida] auris	13767.58cfa838e4b0c9d6adf704d3	RNA-Seq	Lung Adenocarcinoma	TCGA-LUAD	Primary Tumor	University of North Carolina	86862463	83642551	3219912	780	81	316
G002775015	959	12741558	7.53e-05	[Candida] auris	13767.58cfa832e4b0c9d6adf6cf5f	RNA-Seq	Esophageal Carcinoma	TCGA-ESCA	Primary Tumor	Canada's Michael Smith Genome Sciences Centre	245458096	196982912	48475184	4355720	4353331	1581
G002775015	959	12741558	7.53e-05	[Candida] auris	13767.58cfa834e4b0c9d6adf6e5c1	RNA-Seq	Kidney Renal Clear Cell Carcinoma	TCGA-KIRC	Primary Tumor	University of North Carolina	211943472	194630757	17312715	1085	261	332
G002775015	955	12741558	7.5e-05	[Candida] auris	13767.58cfa82ee4b0c9d6adf6b09e	RNA-Seq	Ovarian Serous Cystadenocarcinoma	TCGA-OV	Primary Tumor	Canada's Michael Smith Genome Sciences Centre	137158808	113415184	23743624	372750	365201	1375
G002775015	955	12741558	7.5e-05	[Candida] auris	13767.58cfa837e4b0c9d6adf6fe62	RNA-Seq	Colon Adenocarcinoma	TCGA-COAD	Primary Tumor	University of North Carolina	192957298	184794860	8162438	852	185	295
G002775015	955	12741558	7.5e-05	[Candida] auris	13767.58cfa837e4b0c9d6adf7023b	RNA-Seq	Prostate Adenocarcinoma	TCGA-PRAD	Primary Tumor	University of North Carolina	170337031	164218248	6118783	831	152	283
G002775015	953	12741558	7.48e-05	[Candida] auris	13767.58cfa82ee4b0c9d6adf6b148	RNA-Seq	Ovarian Serous Cystadenocarcinoma	TCGA-OV	Primary Tumor	Canada's Michael Smith Genome Sciences Centre	266315662	228086712	38228950	112033	110230	1328
G002775015	953	12741558	7.48e-05	[Candida] auris	13767.58cfa82fe4b0c9d6adf6b29c	RNA-Seq	Ovarian Serous Cystadenocarcinoma	TCGA-OV	Primary Tumor	Canada's Michael Smith Genome Sciences Centre	266315662	220513110	45802552	112127	110317	1330
G002775015	953	12741558	7.48e-05	[Candida] auris	13767.58cfa82fe4b0c9d6adf6b3b0	RNA-Seq	Ovarian Serous Cystadenocarcinoma	TCGA-OV	Primary Tumor	Canada's Michael Smith Genome Sciences Centre	278842298	234857840	43984458	78004	75670	1464
G002775015	952	12741558	7.47e-05	[Candida] auris	13767.58cfa832e4b0c9d6adf6d3ca	RNA-Seq	Esophageal Carcinoma	TCGA-ESCA	Primary Tumor	Canada's Michael Smith Genome Sciences Centre	235404374	202040274	33364100	177082	176001	473
G002775015	952	12741558	7.47e-05	[Candida] auris	13767.58cfa836e4b0c9d6adf6fafa	RNA-Seq	Cervical Squamous Cell Carcinoma and Endocervical Adenocarcinoma	TCGA-CESC	Primary Tumor	University of North Carolina	175503569	169111651	6391918	820	150	277
G002775015	952	12741558	7.47e-05	[Candida] auris	13767.58cfa838e4b0c9d6adf706d8	RNA-Seq	Prostate Adenocarcinoma	TCGA-PRAD	Primary Tumor	University of North Carolina	95520863	89579383	5941480	796	82	323
G002775015	950	12741558	7.46e-05	[Candida] auris	13767.58cfa832e4b0c9d6adf6d5c0	RNA-Seq	Esophageal Carcinoma	TCGA-ESCA	Primary Tumor	Canada's Michael Smith Genome Sciences Centre	219604356	140718068	78886288	3559726	3558556	581
G002775015	950	12741558	7.46e-05	[Candida] auris	13767.58cfa83ce4b0c9d6adf72c44	RNA-Seq	Kidney Renal Clear Cell Carcinoma	TCGA-KIRC	Primary Tumor	University of North Carolina	94356818	85583029	8773789	91962	82853	3432
G002775015	950	12741558	7.46e-05	[Candida] auris	13767.58cfa83ce4b0c9d6adf72dd2	RNA-Seq	Kidney Renal Clear Cell Carcinoma	TCGA-KIRC	Primary Tumor	University of North Carolina	47837960	41722062	6115898	38269	34274	1464
G002775015	950	12741558	7.46e-05	[Candida] auris	13767.58cfa83ce4b0c9d6adf72e34	RNA-Seq	Stomach Adenocarcinoma	TCGA-STAD	Primary Tumor	Canada's Michael Smith Genome Sciences Centre	195988076	166053710	29934366	70477	58830	4370
G002775015	948	12741558	7.44e-05	[Candida] auris	13767.58cfa836e4b0c9d6adf6fbfd	RNA-Seq	Thyroid Carcinoma	TCGA-THCA	Primary Tumor	University of North Carolina	231403018	223047859	8355159	1071	279	327
G002775015	947	12741558	7.43e-05	[Candida] auris	13767.58cfa836e4b0c9d6adf6fb02	RNA-Seq	Thyroid Carcinoma	TCGA-THCA	Primary Tumor	University of North Carolina	169082117	162550169	6531948	680	198	195
G002775015	946	12741558	7.42e-05	[Candida] auris	13767.58cfa832e4b0c9d6adf6d1aa	RNA-Seq	Stomach Adenocarcinoma	TCGA-STAD	Solid Tissue Normal	Canada's Michael Smith Genome Sciences Centre	258276660	214285597	43991063	255792	255062	640
G002775015	946	12741558	7.42e-05	[Candida] auris	13767.58cfa835e4b0c9d6adf6ecd8	RNA-Seq	Bladder Urothelial Carcinoma	TCGA-BLCA	Primary Tumor	University of North Carolina	164037343	159171551	4865792	1013	230	348
G002775015	946	12741558	7.42e-05	[Candida] auris	13767.58cfa837e4b0c9d6adf6ffaf	RNA-Seq	Colon Adenocarcinoma	TCGA-COAD	Primary Tumor	University of North Carolina	163783529	158003687	5779842	1056	181	396
G002775015	946	12741558	7.42e-05	[Candida] auris	13767.58cfa839e4b0c9d6adf71461	RNA-Seq	Brain Lower Grade Glioma	TCGA-LGG	Primary Tumor	University of North Carolina	146581635	136625331	9956304	983	197	353
G002775015	945	12741558	7.42e-05	[Candida] auris	13767.58cfa82ee4b0c9d6adf6a8b9	RNA-Seq	Glioblastoma Multiforme	TCGA-GBM	Primary Tumor	Broad Institute of MIT and Harvard	145960736	110725491	35235245	114523	112081	1372
G002775015	944	12741558	7.41e-05	[Candida] auris	13767.58cfa835e4b0c9d6adf6eab1	RNA-Seq	Skin Cutaneous Melanoma	TCGA-SKCM	Metastatic	University of North Carolina	186644407	182082115	4562292	800	169	264
G002775015	942	12741558	7.39e-05	[Candida] auris	13767.58cfa832e4b0c9d6adf6d548	RNA-Seq	Esophageal Carcinoma	TCGA-ESCA	Primary Tumor	Canada's Michael Smith Genome Sciences Centre	174834784	153514978	21319806	118055	115319	1208
G002775015	940	12741558	7.38e-05	[Candida] auris	13767.58cfa839e4b0c9d6adf71465	RNA-Seq	Brain Lower Grade Glioma	TCGA-LGG	Primary Tumor	University of North Carolina	133089448	124508716	8580732	842	152	295
G002775015	938	12741558	7.36e-05	[Candida] auris	13767.58cfa836e4b0c9d6adf6fa3b	RNA-Seq	Thyroid Carcinoma	TCGA-THCA	Primary Tumor	University of North Carolina	145595508	141358797	4236711	783	186	243
G002775015	936	12741558	7.35e-05	[Candida] auris	13767.58cfa82fe4b0c9d6adf6b28a	RNA-Seq	Ovarian Serous Cystadenocarcinoma	TCGA-OV	Primary Tumor	Canada's Michael Smith Genome Sciences Centre	82310612	69922728	12387884	413099	403995	5107
G002775015	935	12741558	7.34e-05	[Candida] auris	13767.58cfa82ee4b0c9d6adf6a93e	RNA-Seq	Glioblastoma Multiforme	TCGA-GBM	Primary Tumor	Broad Institute of MIT and Harvard	132749735	50581093	82168642	794927	787053	6941
G002775015	933	12741558	7.32e-05	[Candida] auris	13767.58cfa830e4b0c9d6adf6c0ec	RNA-Seq	Stomach Adenocarcinoma	TCGA-STAD	Primary Tumor	Canada's Michael Smith Genome Sciences Centre	259965946	225294722	34671224	140855	135031	5079
G002775015	933	12741558	7.32e-05	[Candida] auris	13767.58cfa832e4b0c9d6adf6d3aa	RNA-Seq	Ovarian Serous Cystadenocarcinoma	TCGA-OV	Primary Tumor	Canada's Michael Smith Genome Sciences Centre	226419308	185171824	41247484	1851578	1850646	371
G002775015	933	12741558	7.32e-05	[Candida] auris	13767.58cfa837e4b0c9d6adf701a8	RNA-Seq	Prostate Adenocarcinoma	TCGA-PRAD	Primary Tumor	University of North Carolina	151079401	146990422	4088979	745	115	265
G002775015	933	12741558	7.32e-05	[Candida] auris	13767.58cfa83ce4b0c9d6adf7308e	RNA-Seq	Stomach Adenocarcinoma	TCGA-STAD	Primary Tumor	Canada's Michael Smith Genome Sciences Centre	259965946	225287012	34678934	140855	135031	5079
G002775015	932	12741558	7.31e-05	[Candida] auris	13767.58cfa82fe4b0c9d6adf6b496	RNA-Seq	Ovarian Serous Cystadenocarcinoma	TCGA-OV	Primary Tumor	Canada's Michael Smith Genome Sciences Centre	217258820	193423438	23835382	125292	121223	1902
G002775015	930	12741558	7.3e-05	[Candida] auris	13767.58cfa836e4b0c9d6adf6fb22	RNA-Seq	Cervical Squamous Cell Carcinoma and Endocervical Adenocarcinoma	TCGA-CESC	Primary Tumor	University of North Carolina	161232314	155398617	5833697	621	133	199
G002775015	929	12741558	7.29e-05	[Candida] auris	13767.58cfa835e4b0c9d6adf6f230	RNA-Seq	Bladder Urothelial Carcinoma	TCGA-BLCA	Primary Tumor	University of North Carolina	145422778	142202234	3220544	780	136	286
G002775015	929	12741558	7.29e-05	[Candida] auris	13767.58cfa837e4b0c9d6adf70344	RNA-Seq	Thyroid Carcinoma	TCGA-THCA	Primary Tumor	University of North Carolina	165141684	160089160	5052524	879	249	261
G002775015	928	12741558	7.28e-05	[Candida] auris	13767.58cfa835e4b0c9d6adf6ea7d	RNA-Seq	Skin Cutaneous Melanoma	TCGA-SKCM	Metastatic	University of North Carolina	117958190	114609140	3349050	626	120	198
G002775015	927	12741558	7.28e-05	[Candida] auris	13767.58cfa831e4b0c9d6adf6c86d	RNA-Seq	Stomach Adenocarcinoma	TCGA-STAD	Primary Tumor	Canada's Michael Smith Genome Sciences Centre	241936382	181785144	60151238	5135753	5131389	1788
G002775015	927	12741558	7.28e-05	[Candida] auris	13767.58cfa839e4b0c9d6adf71262	RNA-Seq	Brain Lower Grade Glioma	TCGA-LGG	Primary Tumor	University of North Carolina	150179998	142819159	7360839	1171	210	424
G002775015	927	12741558	7.28e-05	[Candida] auris	13767.58cfa83ce4b0c9d6adf72e31	RNA-Seq	Stomach Adenocarcinoma	TCGA-STAD	Primary Tumor	Canada's Michael Smith Genome Sciences Centre	241936382	181779888	60156494	5135753	5131389	1788
G002775015	926	12741558	7.27e-05	[Candida] auris	13767.58cfa839e4b0c9d6adf711f0	RNA-Seq	Brain Lower Grade Glioma	TCGA-LGG	Primary Tumor	University of North Carolina	148740941	142052008	6688933	840	177	278
G002775015	925	12741558	7.26e-05	[Candida] auris	13767.58cfa837e4b0c9d6adf700ce	RNA-Seq	Thyroid Carcinoma	TCGA-THCA	Primary Tumor	University of North Carolina	94828549	88858300	5970249	793	176	261
G002775015	925	12741558	7.26e-05	[Candida] auris	13767.58cfa837e4b0c9d6adf703b6	RNA-Seq	Breast Invasive Carcinoma	TCGA-BRCA	Primary Tumor	University of North Carolina	160979894	152923764	8056130	866	249	243
G002775015	924	12741558	7.25e-05	[Candida] auris	13767.58cfa837e4b0c9d6adf7029c	RNA-Seq	Thyroid Carcinoma	TCGA-THCA	Solid Tissue Normal	University of North Carolina	165617182	156930805	8686377	1090	286	340
G002775015	923	12741558	7.24e-05	[Candida] auris	13767.58cfa838e4b0c9d6adf709b4	RNA-Seq	Uterine Corpus Endometrial Carcinoma	TCGA-UCEC	Primary Tumor	University of North Carolina	121737127	113454158	8282969	720	212	205
G002775015	922	12741558	7.24e-05	[Candida] auris	13722.58cfa830e4b0c9d6adf6bbd4	WGS	Rectum Adenocarcinoma	TCGA-READ	Blood Derived Normal	Harvard Medical School	309717118	270339449	39377669	348646	80081	21402
G002775015	922	12741558	7.24e-05	[Candida] auris	13722.58cfa830e4b0c9d6adf6bbee	WGS	Colon Adenocarcinoma	TCGA-COAD	Primary Tumor	Harvard Medical School	117211824	105432352	11779472	106751	38789	5166
G002775015	921	12741558	7.23e-05	[Candida] auris	13767.58cfa834e4b0c9d6adf6e5fa	RNA-Seq	Liver Hepatocellular Carcinoma	TCGA-LIHC	Primary Tumor	University of North Carolina	175846904	169090006	6756898	623	91	225
G002775015	921	12741558	7.23e-05	[Candida] auris	13767.58cfa834e4b0c9d6adf6e73c	RNA-Seq	Skin Cutaneous Melanoma	TCGA-SKCM	Metastatic	University of North Carolina	198802424	193873602	4928822	775	262	205
G002775015	921	12741558	7.23e-05	[Candida] auris	13767.58cfa838e4b0c9d6adf705b4	RNA-Seq	Liver Hepatocellular Carcinoma	TCGA-LIHC	Primary Tumor	University of North Carolina	103248553	84953221	18295332	626	66	245
G002775015	919	12741558	7.21e-05	[Candida] auris	13767.58cfa839e4b0c9d6adf7123f	RNA-Seq	Brain Lower Grade Glioma	TCGA-LGG	Primary Tumor	University of North Carolina	108598819	102608186	5990633	837	124	339
G002775015	916	12741558	7.19e-05	[Candida] auris	13767.58cfa833e4b0c9d6adf6d94a	RNA-Seq	Lung Adenocarcinoma	TCGA-LUAD	Primary Tumor	University of North Carolina	63437991	61505098	1932893	968	47	441
G002775015	915	12741558	7.18e-05	[Candida] auris	13722.58cfa82fe4b0c9d6adf6b86e	WGS	Colon Adenocarcinoma	TCGA-COAD	Primary Tumor	Harvard Medical School	286679634	241552909	45126725	593708	352539	23600
G002775015	912	12741558	7.16e-05	[Candida] auris	13767.58cfa82ee4b0c9d6adf6a9fc	RNA-Seq	Glioblastoma Multiforme	TCGA-GBM	Primary Tumor	Broad Institute of MIT and Harvard	122166952	62028668	60138284	838927	834547	3656
G002775015	909	12741558	7.13e-05	[Candida] auris	13722.58cfa82ee4b0c9d6adf6af24	WGS	Stomach Adenocarcinoma	TCGA-STAD	Primary Tumor	Broad Institute of MIT and Harvard	1169015674	1114377309	54638365	582472	438245	5814
G002775015	909	12741558	7.13e-05	[Candida] auris	13767.58cfa837e4b0c9d6adf7037e	RNA-Seq	Thyroid Carcinoma	TCGA-THCA	Primary Tumor	University of North Carolina	123852636	111692640	12159996	793	212	237
G002775015	908	12741558	7.13e-05	[Candida] auris	13767.58cfa839e4b0c9d6adf71178	RNA-Seq	Brain Lower Grade Glioma	TCGA-LGG	Primary Tumor	University of North Carolina	159652815	148935711	10717104	765	165	256
G002775015	906	12741558	7.11e-05	[Candida] auris	13767.58cfa82fe4b0c9d6adf6b381	RNA-Seq	Ovarian Serous Cystadenocarcinoma	TCGA-OV	Primary Tumor	Canada's Michael Smith Genome Sciences Centre	255537046	219217557	36319489	12458	12053	156
G002775015	906	12741558	7.11e-05	[Candida] auris	13767.58cfa830e4b0c9d6adf6c09d	RNA-Seq	Stomach Adenocarcinoma	TCGA-STAD	Primary Tumor	Canada's Michael Smith Genome Sciences Centre	231075700	196450560	34625140	484222	481081	961
G002775015	906	12741558	7.11e-05	[Candida] auris	13767.58cfa832e4b0c9d6adf6d680	RNA-Seq	Stomach Adenocarcinoma	TCGA-STAD	Primary Tumor	Canada's Michael Smith Genome Sciences Centre	303643884	249745935	53897949	385063	383387	671
G002775015	906	12741558	7.11e-05	[Candida] auris	13767.58cfa839e4b0c9d6adf71220	RNA-Seq	Brain Lower Grade Glioma	TCGA-LGG	Primary Tumor	University of North Carolina	146689879	139314870	7375009	856	187	292
G002775015	905	12741558	7.1e-05	[Candida] auris	13767.58cfa82fe4b0c9d6adf6b5a8	RNA-Seq	Ovarian Serous Cystadenocarcinoma	TCGA-OV	Primary Tumor	Canada's Michael Smith Genome Sciences Centre	207345978	181511569	25834409	48030	47118	659
G002775015	904	12741558	7.09e-05	[Candida] auris	13767.58cfa837e4b0c9d6adf6fcde	RNA-Seq	Colon Adenocarcinoma	TCGA-COAD	Primary Tumor	University of North Carolina	188408453	182220992	6187461	1006	185	352
G002775015	904	12741558	7.09e-05	[Candida] auris	13767.58cfa83be4b0c9d6adf72a23	RNA-Seq	Kidney Renal Clear Cell Carcinoma	TCGA-KIRC	Primary Tumor	University of North Carolina	142936964	117555896	25381068	496310	443577	19434
G002775015	902	12741558	7.08e-05	[Candida] auris	13722.58cfa83ce4b0c9d6adf72ea4	WGS	Sarcoma	TCGA-SARC	Blood Derived Normal	Washington University School of Medicine	1001364482	961527170	39837312	383189	131730	14583
G002775015	902	12741558	7.08e-05	[Candida] auris	13767.58cfa83ce4b0c9d6adf72db6	RNA-Seq	Kidney Renal Clear Cell Carcinoma	TCGA-KIRC	Primary Tumor	University of North Carolina	98928102	82589184	16338918	4563242	4093888	171045
G002775015	902	12741558	7.08e-05	[Candida] auris	13767.58cfa83ce4b0c9d6adf7313c	RNA-Seq	Stomach Adenocarcinoma	TCGA-STAD	Primary Tumor	Canada's Michael Smith Genome Sciences Centre	226596094	197422483	29173611	21636	19743	1033
G002775015	901	12741558	7.07e-05	[Candida] auris	13767.58cfa82ee4b0c9d6adf6aa0e	RNA-Seq	Glioblastoma Multiforme	TCGA-GBM	Primary Tumor	Broad Institute of MIT and Harvard	188231373	147827998	40403375	404943	402604	1292
G002775015	901	12741558	7.07e-05	[Candida] auris	13767.58cfa82fe4b0c9d6adf6b320	RNA-Seq	Ovarian Serous Cystadenocarcinoma	TCGA-OV	Primary Tumor	Canada's Michael Smith Genome Sciences Centre	241377350	216497187	24880163	51942	51155	619
G002775015	901	12741558	7.07e-05	[Candida] auris	13767.58cfa838e4b0c9d6adf704c1	RNA-Seq	Lung Adenocarcinoma	TCGA-LUAD	Primary Tumor	University of North Carolina	105256432	101729352	3527080	671	160	215
G002775015	901	12741558	7.07e-05	[Candida] auris	13767.58cfa83be4b0c9d6adf729a4	RNA-Seq	Kidney Renal Clear Cell Carcinoma	TCGA-KIRC	Primary Tumor	University of North Carolina	110646456	96813477	13832979	24655	22019	1159
G002775015	900	12741558	7.06e-05	[Candida] auris	13767.58cfa82fe4b0c9d6adf6b4f4	RNA-Seq	Ovarian Serous Cystadenocarcinoma	TCGA-OV	Primary Tumor	Canada's Michael Smith Genome Sciences Centre	211933746	191072161	20861585	6472	6438	20
G002775015	900	12741558	7.06e-05	[Candida] auris	13767.58cfa82fe4b0c9d6adf6b743	RNA-Seq	Ovarian Serous Cystadenocarcinoma	TCGA-OV	Primary Tumor	Canada's Michael Smith Genome Sciences Centre	156688014	133604024	23083990	110703	110070	222
G002775015	900	12741558	7.06e-05	[Candida] auris	13767.58cfa831e4b0c9d6adf6c380	RNA-Seq	Stomach Adenocarcinoma	TCGA-STAD	Primary Tumor	Canada's Michael Smith Genome Sciences Centre	189327548	131309247	58018301	1321499	1318256	1062
G002775015	900	12741558	7.06e-05	[Candida] auris	13767.58cfa832e4b0c9d6adf6d606	RNA-Seq	Stomach Adenocarcinoma	TCGA-STAD	Primary Tumor	Canada's Michael Smith Genome Sciences Centre	292562430	248096313	44466117	395354	395251	36
G002775015	898	12741558	7.05e-05	[Candida] auris	13767.58cfa82fe4b0c9d6adf6b3e0	RNA-Seq	Ovarian Serous Cystadenocarcinoma	TCGA-OV	Primary Tumor	Canada's Michael Smith Genome Sciences Centre	237496926	197801830	39695096	54850	51885	813
G002775015	898	12741558	7.05e-05	[Candida] auris	13767.58cfa832e4b0c9d6adf6d34a	RNA-Seq	Esophageal Carcinoma	TCGA-ESCA	Primary Tumor	Canada's Michael Smith Genome Sciences Centre	283349728	254441582	28908146	199597	195490	1110
G002775015	897	12741558	7.04e-05	[Candida] auris	13767.58cfa837e4b0c9d6adf6fd37	RNA-Seq	Cervical Squamous Cell Carcinoma and Endocervical Adenocarcinoma	TCGA-CESC	Primary Tumor	University of North Carolina	186169820	178994152	7175668	880	173	294
G002775015	895	12741558	7.02e-05	[Candida] auris	13767.58cfa831e4b0c9d6adf6c49e	RNA-Seq	Stomach Adenocarcinoma	TCGA-STAD	Primary Tumor	Canada's Michael Smith Genome Sciences Centre	181406820	123922902	57483918	8779107	8771069	2960
G002775015	895	12741558	7.02e-05	[Candida] auris	13767.58cfa832e4b0c9d6adf6d560	RNA-Seq	Stomach Adenocarcinoma	TCGA-STAD	Primary Tumor	Canada's Michael Smith Genome Sciences Centre	176623796	145670910	30952886	2507386	2501495	921
G002775015	895	12741558	7.02e-05	[Candida] auris	13767.58cfa834e4b0c9d6adf6e681	RNA-Seq	Kidney Renal Clear Cell Carcinoma	TCGA-KIRC	Solid Tissue Normal	University of North Carolina	197504839	188072983	9431856	673	99	250
G002775015	895	12741558	7.02e-05	[Candida] auris	13767.58cfa83ce4b0c9d6adf7317e	RNA-Seq	Stomach Adenocarcinoma	TCGA-STAD	Primary Tumor	Canada's Michael Smith Genome Sciences Centre	181406820	123926394	57480426	8779107	8771069	2960
G002775015	894	12741558	7.02e-05	[Candida] auris	13767.58cfa833e4b0c9d6adf6dda0	RNA-Seq	Lung Adenocarcinoma	TCGA-LUAD	Primary Tumor	University of North Carolina	79890151	76464971	3425180	960	159	345
G002775015	894	12741558	7.02e-05	[Candida] auris	13767.58cfa838e4b0c9d6adf704e3	RNA-Seq	Rectum Adenocarcinoma	TCGA-READ	Primary Tumor	University of North Carolina	138647305	133314024	5333281	754	132	266
G002775015	893	12741558	7.01e-05	[Candida] auris	13767.58cfa836e4b0c9d6adf6fa2b	RNA-Seq	Thyroid Carcinoma	TCGA-THCA	Solid Tissue Normal	University of North Carolina	172217483	166852596	5364887	816	175	282
G002775015	891	12741558	6.99e-05	[Candida] auris	13767.58cfa82de4b0c9d6adf6a798	RNA-Seq	Glioblastoma Multiforme	TCGA-GBM	Primary Tumor	Broad Institute of MIT and Harvard	123419595	93652471	29767124	315703	311533	2942
G002775015	891	12741558	6.99e-05	[Candida] auris	13767.58cfa837e4b0c9d6adf6fd13	RNA-Seq	Cervical Squamous Cell Carcinoma and Endocervical Adenocarcinoma	TCGA-CESC	Primary Tumor	University of North Carolina	227380902	218138631	9242271	722	232	192
G002775015	890	12741558	6.99e-05	[Candida] auris	13767.58cfa836e4b0c9d6adf6f982	RNA-Seq	Thyroid Carcinoma	TCGA-THCA	Primary Tumor	University of North Carolina	146919322	141594305	5325017	873	243	256
G002775015	889	12741558	6.98e-05	[Candida] auris	13767.58cfa832e4b0c9d6adf6d824	RNA-Seq	Lung Squamous Cell Carcinoma	TCGA-LUSC	Primary Tumor	University of North Carolina	209445160	199732249	9712911	503	127	142
G002775015	887	12741558	6.96e-05	[Candida] auris	13767.58cfa836e4b0c9d6adf6fc64	RNA-Seq	Thyroid Carcinoma	TCGA-THCA	Primary Tumor	University of North Carolina	149348791	140750698	8598093	1090	233	353
G002775015	886	12741558	6.95e-05	[Candida] auris	13767.58cfa82ee4b0c9d6adf6b106	RNA-Seq	Ovarian Serous Cystadenocarcinoma	TCGA-OV	Primary Tumor	Canada's Michael Smith Genome Sciences Centre	175072042	140595594	34476448	98599	97715	371
G002775015	885	12741558	6.95e-05	[Candida] auris	13767.58cfa834e4b0c9d6adf6e86e	RNA-Seq	Skin Cutaneous Melanoma	TCGA-SKCM	Metastatic	University of North Carolina	156376533	152950470	3426063	1001	155	379
G002775015	885	12741558	6.95e-05	[Candida] auris	13767.58cfa837e4b0c9d6adf6fc8a	RNA-Seq	Cervical Squamous Cell Carcinoma and Endocervical Adenocarcinoma	TCGA-CESC	Primary Tumor	University of North Carolina	198007592	189910737	8096855	924	151	316
G002775015	885	12741558	6.95e-05	[Candida] auris	13767.58cfa837e4b0c9d6adf70362	RNA-Seq	Thyroid Carcinoma	TCGA-THCA	Primary Tumor	University of North Carolina	200878811	192609022	8269789	1087	328	300
G002775015	884	12741558	6.94e-05	[Candida] auris	13767.58cfa837e4b0c9d6adf70010	RNA-Seq	Colon Adenocarcinoma	TCGA-COAD	Primary Tumor	University of North Carolina	152191650	146922066	5269584	836	136	303
G002775015	883	12741558	6.93e-05	[Candida] auris	13767.58cfa838e4b0c9d6adf70558	RNA-Seq	Lung Adenocarcinoma	TCGA-LUAD	Primary Tumor	University of North Carolina	125498044	120076438	5421606	717	115	258
G002775015	883	12741558	6.93e-05	[Candida] auris	13767.58cfa838e4b0c9d6adf707d9	RNA-Seq	Breast Invasive Carcinoma	TCGA-BRCA	Primary Tumor	University of North Carolina	96636839	87249295	9387544	593	83	226
G002775015	881	12741558	6.91e-05	[Candida] auris	13767.58cfa838e4b0c9d6adf70418	RNA-Seq	Kidney Renal Papillary Cell Carcinoma	TCGA-KIRP	Primary Tumor	University of North Carolina	141704379	134933042	6771337	567	124	184
G002775015	879	12741558	6.9e-05	[Candida] auris	13767.58cfa835e4b0c9d6adf6eb82	RNA-Seq	Skin Cutaneous Melanoma	TCGA-SKCM	Metastatic	University of North Carolina	186459577	179695081	6764496	786	229	230
G002775015	879	12741558	6.9e-05	[Candida] auris	13767.58cfa836e4b0c9d6adf6fc26	RNA-Seq	Cervical Squamous Cell Carcinoma and Endocervical Adenocarcinoma	TCGA-CESC	Primary Tumor	University of North Carolina	211136214	200148840	10987374	1181	199	395
G002775015	879	12741558	6.9e-05	[Candida] auris	13767.58cfa838e4b0c9d6adf7056e	RNA-Seq	Liver Hepatocellular Carcinoma	TCGA-LIHC	Solid Tissue Normal	University of North Carolina	127179368	117792394	9386974	756	97	299
G002775015	876	12741558	6.88e-05	[Candida] auris	13722.58cfa830e4b0c9d6adf6bbe2	WGS	Rectum Adenocarcinoma	TCGA-READ	Blood Derived Normal	Harvard Medical School	224045358	200039176	24006182	265977	79018	14645
G002775015	876	12741558	6.88e-05	[Candida] auris	13767.58cfa838e4b0c9d6adf70598	RNA-Seq	Rectum Adenocarcinoma	TCGA-READ	Primary Tumor	University of North Carolina	258271122	247268576	11002546	835	159	287
G002775015	876	12741558	6.88e-05	[Candida] auris	13767.58cfa838e4b0c9d6adf70e21	RNA-Seq	Uterine Corpus Endometrial Carcinoma	TCGA-UCEC	Primary Tumor	University of North Carolina	131335337	126484080	4851257	894	179	296
G002775015	876	12741558	6.88e-05	[Candida] auris	13767.58cfa838e4b0c9d6adf70e68	RNA-Seq	Uterine Corpus Endometrial Carcinoma	TCGA-UCEC	Primary Tumor	University of North Carolina	110916584	68763606	42152978	2373	1237	317
G002775015	874	12741558	6.86e-05	[Candida] auris	13767.58cfa837e4b0c9d6adf6ffb1	RNA-Seq	Breast Invasive Carcinoma	TCGA-BRCA	Primary Tumor	University of North Carolina	206018949	196402657	9616292	581	151	176
G002775015	872	12741558	6.84e-05	[Candida] auris	13767.58cfa836e4b0c9d6adf6fc22	RNA-Seq	Cervical Squamous Cell Carcinoma and Endocervical Adenocarcinoma	TCGA-CESC	Primary Tumor	University of North Carolina	205284254	197792377	7491877	906	142	320
G002775015	871	12741558	6.84e-05	[Candida] auris	13767.58cfa836e4b0c9d6adf6f9c0	RNA-Seq	Thyroid Carcinoma	TCGA-THCA	Primary Tumor	University of North Carolina	197349668	192249469	5100199	715	239	186
G002775015	869	12741558	6.82e-05	[Candida] auris	13767.58cfa82ee4b0c9d6adf6a832	RNA-Seq	Glioblastoma Multiforme	TCGA-GBM	Primary Tumor	Broad Institute of MIT and Harvard	130594576	105426896	25167680	146253	142652	1814
G002775015	865	12741558	6.79e-05	[Candida] auris	13767.58cfa82ee4b0c9d6adf6a7ba	RNA-Seq	Glioblastoma Multiforme	TCGA-GBM	Primary Tumor	Broad Institute of MIT and Harvard	153377902	117221889	36156013	29670	28678	409
G002775015	865	12741558	6.79e-05	[Candida] auris	13767.58cfa832e4b0c9d6adf6d83c	RNA-Seq	Esophageal Carcinoma	TCGA-ESCA	Primary Tumor	Canada's Michael Smith Genome Sciences Centre	322415522	282138140	40277382	59578	55680	1065
G002775015	864	12741558	6.78e-05	[Candida] auris	13767.58cfa837e4b0c9d6adf703d4	RNA-Seq	Liver Hepatocellular Carcinoma	TCGA-LIHC	Primary Tumor	University of North Carolina	166190397	161049808	5140589	435	175	97
G002775015	863	12741558	6.77e-05	[Candida] auris	13722.58cfa830e4b0c9d6adf6c018	WGS	Rectum Adenocarcinoma	TCGA-READ	Blood Derived Normal	Harvard Medical School	143397900	123740882	19657018	112676	45079	5201
G002775015	863	12741558	6.77e-05	[Candida] auris	13767.58cfa830e4b0c9d6adf6c100	RNA-Seq	Stomach Adenocarcinoma	TCGA-STAD	Primary Tumor	Canada's Michael Smith Genome Sciences Centre	244220810	208634140	35586670	40193	38852	603
G002775015	863	12741558	6.77e-05	[Candida] auris	13767.58cfa837e4b0c9d6adf703f6	RNA-Seq	Rectum Adenocarcinoma	TCGA-READ	Primary Tumor	University of North Carolina	154442324	147997871	6444453	658	103	254
G002775015	863	12741558	6.77e-05	[Candida] auris	13767.58cfa83ce4b0c9d6adf73034	RNA-Seq	Stomach Adenocarcinoma	TCGA-STAD	Primary Tumor	Canada's Michael Smith Genome Sciences Centre	244220810	208624580	35596230	40193	38852	603
G002775015	862	12741558	6.77e-05	[Candida] auris	13767.58cfa837e4b0c9d6adf70260	RNA-Seq	Thyroid Carcinoma	TCGA-THCA	Primary Tumor	University of North Carolina	122150593	116951268	5199325	895	188	291
G002775015	862	12741558	6.77e-05	[Candida] auris	13767.58cfa838e4b0c9d6adf70e00	RNA-Seq	Liver Hepatocellular Carcinoma	TCGA-LIHC	Primary Tumor	University of North Carolina	124745837	115899198	8846639	1031	140	368
G002775015	857	12741558	6.73e-05	[Candida] auris	13767.58cfa833e4b0c9d6adf6dae2	RNA-Seq	Lung Adenocarcinoma	TCGA-LUAD	Primary Tumor	University of North Carolina	86200862	81765314	4435548	596	130	189
G002775015	856	12741558	6.72e-05	[Candida] auris	13767.58cfa836e4b0c9d6adf6f558	RNA-Seq	Lung Adenocarcinoma	TCGA-LUAD	Primary Tumor	University of North Carolina	256755067	248140789	8614278	953	277	272
G002775015	854	12741558	6.7e-05	[Candida] auris	13722.58cfa82fe4b0c9d6adf6b9ee	WGS	Colon Adenocarcinoma	TCGA-COAD	Blood Derived Normal	Harvard Medical School	143667050	126843582	16823468	132832	40405	7543
G002775015	854	12741558	6.7e-05	[Candida] auris	13767.58cfa838e4b0c9d6adf70450	RNA-Seq	Bladder Urothelial Carcinoma	TCGA-BLCA	Primary Tumor	University of North Carolina	144564374	138413755	6150619	799	248	218
G002775015	854	12741558	6.7e-05	[Candida] auris	13767.58cfa838e4b0c9d6adf70e28	RNA-Seq	Kidney Renal Clear Cell Carcinoma	TCGA-KIRC	Primary Tumor	University of North Carolina	110796507	71877270	38919237	1283	538	243
G002775015	852	12741558	6.69e-05	[Candida] auris	13767.58cfa833e4b0c9d6adf6dcde	RNA-Seq	Breast Invasive Carcinoma	TCGA-BRCA	Primary Tumor	University of North Carolina	208380812	201130052	7250760	712	88	277
G002775015	852	12741558	6.69e-05	[Candida] auris	13767.58cfa837e4b0c9d6adf6fcec	RNA-Seq	Cervical Squamous Cell Carcinoma and Endocervical Adenocarcinoma	TCGA-CESC	Primary Tumor	University of North Carolina	217757652	207605213	10152439	934	263	275
G002775015	850	12741558	6.67e-05	[Candida] auris	13722.58cfa830e4b0c9d6adf6bc6c	WGS	Rectum Adenocarcinoma	TCGA-READ	Primary Tumor	Harvard Medical School	219157766	195385231	23772535	348545	135171	12985
G002775015	850	12741558	6.67e-05	[Candida] auris	13767.58cfa831e4b0c9d6adf6c320	RNA-Seq	Stomach Adenocarcinoma	TCGA-STAD	Primary Tumor	Canada's Michael Smith Genome Sciences Centre	202197428	172117114	30080314	27304	25446	1020
G002775015	849	12741558	6.66e-05	[Candida] auris	13767.58cfa834e4b0c9d6adf6e970	RNA-Seq	Prostate Adenocarcinoma	TCGA-PRAD	Primary Tumor	University of North Carolina	133889664	127447622	6442042	375	78	126
G002775015	848	12741558	6.66e-05	[Candida] auris	13767.58cfa83ce4b0c9d6adf72e14	RNA-Seq	Stomach Adenocarcinoma	TCGA-STAD	Solid Tissue Normal	Canada's Michael Smith Genome Sciences Centre	166424400	146997600	19426800	116086	114214	813
G002775015	847	12741558	6.65e-05	[Candida] auris	13767.58cfa82ee4b0c9d6adf6a838	RNA-Seq	Glioblastoma Multiforme	TCGA-GBM	Primary Tumor	Broad Institute of MIT and Harvard	129240869	99297017	29943852	34464	32304	1656
G002775015	847	12741558	6.65e-05	[Candida] auris	13767.58cfa82fe4b0c9d6adf6b642	RNA-Seq	Ovarian Serous Cystadenocarcinoma	TCGA-OV	Primary Tumor	Canada's Michael Smith Genome Sciences Centre	225783318	199693554	26089764	68340	65999	839
G002775015	847	12741558	6.65e-05	[Candida] auris	13767.58cfa834e4b0c9d6adf6e548	RNA-Seq	Lung Adenocarcinoma	TCGA-LUAD	Primary Tumor	University of North Carolina	85403961	82584733	2819228	647	91	251
G002775015	845	12741558	6.63e-05	[Candida] auris	13767.58cfa836e4b0c9d6adf6fb54	RNA-Seq	Thyroid Carcinoma	TCGA-THCA	Primary Tumor	University of North Carolina	236276559	225235102	11041457	999	267	306
G002775015	844	12741558	6.62e-05	[Candida] auris	13767.58cfa832e4b0c9d6adf6d849	RNA-Seq	Esophageal Carcinoma	TCGA-ESCA	Solid Tissue Normal	Canada's Michael Smith Genome Sciences Centre	253702048	214738606	38963442	3324629	3322750	632
G002775015	843	12741558	6.62e-05	[Candida] auris	13767.58cfa830e4b0c9d6adf6c114	RNA-Seq	Stomach Adenocarcinoma	TCGA-STAD	Primary Tumor	Canada's Michael Smith Genome Sciences Centre	278932332	244063298	34869034	90599	86450	2845
G002775015	843	12741558	6.62e-05	[Candida] auris	13767.58cfa837e4b0c9d6adf6feb6	RNA-Seq	Colon Adenocarcinoma	TCGA-COAD	Primary Tumor	University of North Carolina	112719099	109036121	3682978	813	124	288
G002775015	841	12741558	6.6e-05	[Candida] auris	13767.58cfa832e4b0c9d6adf6d0fb	RNA-Seq	Stomach Adenocarcinoma	TCGA-STAD	Primary Tumor	Canada's Michael Smith Genome Sciences Centre	247007080	213067972	33939108	1880337	1878375	413
G002775015	840	12741558	6.59e-05	[Candida] auris	13767.58cfa836e4b0c9d6adf6f9da	RNA-Seq	Cervical Squamous Cell Carcinoma and Endocervical Adenocarcinoma	TCGA-CESC	Primary Tumor	University of North Carolina	113129771	106338339	6791432	625	90	242
G002775015	839	12741558	6.58e-05	[Candida] auris	13767.58cfa837e4b0c9d6adf700a5	RNA-Seq	Prostate Adenocarcinoma	TCGA-PRAD	Primary Tumor	University of North Carolina	165619474	158701765	6917709	583	128	180
G002775015	839	12741558	6.58e-05	[Candida] auris	13767.58cfa83ce4b0c9d6adf72ead	RNA-Seq	Stomach Adenocarcinoma	TCGA-STAD	Primary Tumor	Canada's Michael Smith Genome Sciences Centre	256111804	200553666	55558138	951827	944904	2355
G002775015	838	12741558	6.58e-05	[Candida] auris	13767.58cfa832e4b0c9d6adf6d19f	RNA-Seq	Stomach Adenocarcinoma	TCGA-STAD	Primary Tumor	Canada's Michael Smith Genome Sciences Centre	244668366	217840726	26827640	160849	159794	459
G002775015	838	12741558	6.58e-05	[Candida] auris	13767.58cfa837e4b0c9d6adf6fd5e	RNA-Seq	Colon Adenocarcinoma	TCGA-COAD	Primary Tumor	University of North Carolina	177090783	169245812	7844971	754	201	226
G002775015	838	12741558	6.58e-05	[Candida] auris	13767.58cfa837e4b0c9d6adf6fe9e	RNA-Seq	Colon Adenocarcinoma	TCGA-COAD	Primary Tumor	University of North Carolina	94426999	89838208	4588791	1030	136	376
G002775015	838	12741558	6.58e-05	[Candida] auris	13767.58cfa83ce4b0c9d6adf7303c	RNA-Seq	Stomach Adenocarcinoma	TCGA-STAD	Primary Tumor	Canada's Michael Smith Genome Sciences Centre	244668366	217850088	26818278	160849	159794	459
G002775015	837	12741558	6.57e-05	[Candida] auris	13767.58cfa837e4b0c9d6adf6fdcd	RNA-Seq	Kidney Chromophobe	TCGA-KICH	Primary Tumor	University of North Carolina	137506283	126072041	11434242	943	368	202
G002775015	837	12741558	6.57e-05	[Candida] auris	13767.58cfa838e4b0c9d6adf704e1	RNA-Seq	Brain Lower Grade Glioma	TCGA-LGG	Primary Tumor	University of North Carolina	89753638	83834376	5919262	810	95	317
G002775015	833	12741558	6.54e-05	[Candida] auris	13767.58cfa831e4b0c9d6adf6c478	RNA-Seq	Stomach Adenocarcinoma	TCGA-STAD	Solid Tissue Normal	Canada's Michael Smith Genome Sciences Centre	128221292	77767975	50453317	5731670	5723380	3524
G002775015	833	12741558	6.54e-05	[Candida] auris	13767.58cfa831e4b0c9d6adf6c494	RNA-Seq	Stomach Adenocarcinoma	TCGA-STAD	Primary Tumor	Canada's Michael Smith Genome Sciences Centre	216069656	174128822	41940834	1316810	1312978	1111
G002775015	833	12741558	6.54e-05	[Candida] auris	13767.58cfa832e4b0c9d6adf6d610	RNA-Seq	Esophageal Carcinoma	TCGA-ESCA	Primary Tumor	Canada's Michael Smith Genome Sciences Centre	214030684	153218248	60812436	2749981	2748451	652
G002775015	833	12741558	6.54e-05	[Candida] auris	13767.58cfa838e4b0c9d6adf7072a	RNA-Seq	Bladder Urothelial Carcinoma	TCGA-BLCA	Primary Tumor	University of North Carolina	105310819	101129138	4181681	605	61	235
G002775015	833	12741558	6.54e-05	[Candida] auris	13767.58cfa83ce4b0c9d6adf73180	RNA-Seq	Stomach Adenocarcinoma	TCGA-STAD	Primary Tumor	Canada's Michael Smith Genome Sciences Centre	216069656	174136788	41932868	1316810	1312978	1111
G002775015	832	12741558	6.53e-05	[Candida] auris	13767.58cfa82ee4b0c9d6adf6b16c	RNA-Seq	Ovarian Serous Cystadenocarcinoma	TCGA-OV	Primary Tumor	Canada's Michael Smith Genome Sciences Centre	198996456	181022454	17974002	82945	78046	3518
G002775015	832	12741558	6.53e-05	[Candida] auris	13767.58cfa835e4b0c9d6adf6eabe	RNA-Seq	Skin Cutaneous Melanoma	TCGA-SKCM	Primary Tumor	University of North Carolina	165740393	161398804	4341589	689	203	204
G002775015	832	12741558	6.53e-05	[Candida] auris	13767.58cfa837e4b0c9d6adf7012f	RNA-Seq	Prostate Adenocarcinoma	TCGA-PRAD	Primary Tumor	University of North Carolina	136760704	133244885	3515819	692	124	249
G002775015	830	12741558	6.51e-05	[Candida] auris	13767.58cfa82fe4b0c9d6adf6b59c	RNA-Seq	Ovarian Serous Cystadenocarcinoma	TCGA-OV	Primary Tumor	Canada's Michael Smith Genome Sciences Centre	275422562	228355244	47067318	32230	31431	272
G002775015	830	12741558	6.51e-05	[Candida] auris	13767.58cfa833e4b0c9d6adf6d9be	RNA-Seq	Lung Adenocarcinoma	TCGA-LUAD	Primary Tumor	University of North Carolina	128163462	118899151	9264311	618	128	211
G002775015	830	12741558	6.51e-05	[Candida] auris	13767.58cfa835e4b0c9d6adf6ebfc	RNA-Seq	Skin Cutaneous Melanoma	TCGA-SKCM	Metastatic	University of North Carolina	184306361	178048963	6257398	691	199	202
G002775015	830	12741558	6.51e-05	[Candida] auris	13767.58cfa836e4b0c9d6adf6fa5d	RNA-Seq	Thyroid Carcinoma	TCGA-THCA	Primary Tumor	University of North Carolina	200595772	194580084	6015688	795	167	270
G002775015	830	12741558	6.51e-05	[Candida] auris	13767.58cfa83ce4b0c9d6adf73053	RNA-Seq	Stomach Adenocarcinoma	TCGA-STAD	Solid Tissue Normal	Canada's Michael Smith Genome Sciences Centre	253083792	180647820	72435972	761240	756340	1402
G002775015	829	12741558	6.51e-05	[Candida] auris	13767.58cfa82fe4b0c9d6adf6b72c	RNA-Seq	Ovarian Serous Cystadenocarcinoma	TCGA-OV	Recurrent Tumor	Canada's Michael Smith Genome Sciences Centre	160871380	136585944	24285436	106788	104255	1367
G002775015	829	12741558	6.51e-05	[Candida] auris	13767.58cfa830e4b0c9d6adf6c2ef	RNA-Seq	Stomach Adenocarcinoma	TCGA-STAD	Primary Tumor	Canada's Michael Smith Genome Sciences Centre	169466590	138385802	31080788	2873483	2866523	2997
G002775015	829	12741558	6.51e-05	[Candida] auris	13767.58cfa838e4b0c9d6adf70a47	RNA-Seq	Uterine Corpus Endometrial Carcinoma	TCGA-UCEC	Recurrent Tumor	University of North Carolina	166650551	161391878	5258673	553	157	159
G002775015	829	12741558	6.51e-05	[Candida] auris	13767.58cfa83ce4b0c9d6adf72e8c	RNA-Seq	Stomach Adenocarcinoma	TCGA-STAD	Primary Tumor	Canada's Michael Smith Genome Sciences Centre	169466590	138385802	31080788	2873483	2866523	2997
G002775015	826	12741558	6.48e-05	[Candida] auris	13767.58cfa82fe4b0c9d6adf6b224	RNA-Seq	Ovarian Serous Cystadenocarcinoma	TCGA-OV	Primary Tumor	Canada's Michael Smith Genome Sciences Centre	114794766	97253181	17541585	116172	114586	703
G002775015	826	12741558	6.48e-05	[Candida] auris	13767.58cfa831e4b0c9d6adf6c618	RNA-Seq	Stomach Adenocarcinoma	TCGA-STAD	Primary Tumor	Canada's Michael Smith Genome Sciences Centre	179159292	112816185	66343107	2579636	2577421	844
G002775015	826	12741558	6.48e-05	[Candida] auris	13767.58cfa836e4b0c9d6adf6f8d2	RNA-Seq	Cervical Squamous Cell Carcinoma and Endocervical Adenocarcinoma	TCGA-CESC	Primary Tumor	University of North Carolina	143957996	136482168	7475828	545	95	193
G002775015	826	12741558	6.48e-05	[Candida] auris	13767.58cfa837e4b0c9d6adf6fea2	RNA-Seq	Breast Invasive Carcinoma	TCGA-BRCA	Primary Tumor	University of North Carolina	169356277	159099756	10256521	885	363	185
G002775015	826	12741558	6.48e-05	[Candida] auris	13767.58cfa838e4b0c9d6adf707c4	RNA-Seq	Uterine Corpus Endometrial Carcinoma	TCGA-UCEC	Primary Tumor	University of North Carolina	121658683	116171894	5486789	941	104	363
G002775015	825	12741558	6.47e-05	[Candida] auris	13722.58cfa830e4b0c9d6adf6bc52	WGS	Rectum Adenocarcinoma	TCGA-READ	Primary Tumor	Harvard Medical School	287033858	263542564	23491294	386198	124498	16130
G002775015	825	12741558	6.47e-05	[Candida] auris	13767.58cfa82fe4b0c9d6adf6b2a4	RNA-Seq	Ovarian Serous Cystadenocarcinoma	TCGA-OV	Primary Tumor	Canada's Michael Smith Genome Sciences Centre	128351542	106305233	22046309	426633	425723	832
G002775015	825	12741558	6.47e-05	[Candida] auris	13767.58cfa82fe4b0c9d6adf6b65a	RNA-Seq	Ovarian Serous Cystadenocarcinoma	TCGA-OV	Primary Tumor	Canada's Michael Smith Genome Sciences Centre	156688014	141384518	15303496	110647	110019	220
G002775015	825	12741558	6.47e-05	[Candida] auris	13767.58cfa82fe4b0c9d6adf6b739	RNA-Seq	Ovarian Serous Cystadenocarcinoma	TCGA-OV	Primary Tumor	Canada's Michael Smith Genome Sciences Centre	102195196	92759679	9435517	1403	1367	35
G002775015	825	12741558	6.47e-05	[Candida] auris	13767.58cfa830e4b0c9d6adf6bf4e	RNA-Seq	Stomach Adenocarcinoma	TCGA-STAD	Primary Tumor	Canada's Michael Smith Genome Sciences Centre	296721692	259831169	36890523	3866	3615	122
G002775015	825	12741558	6.47e-05	[Candida] auris	13767.58cfa832e4b0c9d6adf6d05c	RNA-Seq	Stomach Adenocarcinoma	TCGA-STAD	Primary Tumor	Canada's Michael Smith Genome Sciences Centre	239602112	190722649	48879463	269938	268451	304
G002775015	825	12741558	6.47e-05	[Candida] auris	13767.58cfa832e4b0c9d6adf6d2bc	RNA-Seq	Stomach Adenocarcinoma	TCGA-STAD	Primary Tumor	Canada's Michael Smith Genome Sciences Centre	191936964	176024648	15912316	13280	12328	478
G002775015	825	12741558	6.47e-05	[Candida] auris	13767.58cfa838e4b0c9d6adf706e8	RNA-Seq	Uterine Corpus Endometrial Carcinoma	TCGA-UCEC	Primary Tumor	University of North Carolina	114816658	109495055	5321603	620	132	209
G002775015	825	12741558	6.47e-05	[Candida] auris	13767.58cfa83ce4b0c9d6adf72ff2	RNA-Seq	Stomach Adenocarcinoma	TCGA-STAD	Primary Tumor	Canada's Michael Smith Genome Sciences Centre	239602112	190730217	48871895	270762	269266	319
G002775015	825	12741558	6.47e-05	[Candida] auris	13767.58cfa83ce4b0c9d6adf731fe	RNA-Seq	Stomach Adenocarcinoma	TCGA-STAD	Primary Tumor	Canada's Michael Smith Genome Sciences Centre	191936964	176017944	15919020	13280	12328	478
G002775015	823	12741558	6.46e-05	[Candida] auris	13767.58cfa834e4b0c9d6adf6e80c	RNA-Seq	Skin Cutaneous Melanoma	TCGA-SKCM	Metastatic	University of North Carolina	200430195	193841671	6588524	684	233	188
G002775015	823	12741558	6.46e-05	[Candida] auris	13767.58cfa837e4b0c9d6adf701f1	RNA-Seq	Breast Invasive Carcinoma	TCGA-BRCA	Primary Tumor	University of North Carolina	169412545	162042190	7370355	608	201	154
G002775015	821	12741558	6.44e-05	[Candida] auris	13767.58cfa836e4b0c9d6adf6f43e	RNA-Seq	Pancreatic Adenocarcinoma	TCGA-PAAD	Primary Tumor	University of North Carolina	172853056	167000300	5852756	503	123	159
G002775015	821	12741558	6.44e-05	[Candida] auris	13767.58cfa836e4b0c9d6adf6faa2	RNA-Seq	Thyroid Carcinoma	TCGA-THCA	Solid Tissue Normal	University of North Carolina	118770803	103875883	14894920	590	119	201
G002775015	820	12741558	6.44e-05	[Candida] auris	13767.58cfa838e4b0c9d6adf7047c	RNA-Seq	Thyroid Carcinoma	TCGA-THCA	Primary Tumor	University of North Carolina	152220199	145908125	6312074	621	254	149
G002775015	819	12741558	6.43e-05	[Candida] auris	13767.58cfa837e4b0c9d6adf7012e	RNA-Seq	Rectum Adenocarcinoma	TCGA-READ	Primary Tumor	University of North Carolina	146748043	141892521	4855522	580	126	197
G002775015	816	12741558	6.4e-05	[Candida] auris	13767.58cfa833e4b0c9d6adf6d9c0	RNA-Seq	Kidney Renal Clear Cell Carcinoma	TCGA-KIRC	Primary Tumor	University of North Carolina	206003417	193400929	12602488	772	218	200
G002775015	816	12741558	6.4e-05	[Candida] auris	13767.58cfa836e4b0c9d6adf6fbcc	RNA-Seq	Thyroid Carcinoma	TCGA-THCA	Primary Tumor	University of North Carolina	179576251	163713747	15862504	917	255	278
G002775015	816	12741558	6.4e-05	[Candida] auris	13767.58cfa838e4b0c9d6adf70523	RNA-Seq	Bladder Urothelial Carcinoma	TCGA-BLCA	Primary Tumor	University of North Carolina	155817085	148682223	7134862	590	180	166
G002775015	814	12741558	6.39e-05	[Candida] auris	13767.58cfa836e4b0c9d6adf6fbd0	RNA-Seq	Thyroid Carcinoma	TCGA-THCA	Primary Tumor	University of North Carolina	209826453	196910064	12916389	1099	228	382
G002775015	813	12741558	6.38e-05	[Candida] auris	13767.58cfa838e4b0c9d6adf70b7e	RNA-Seq	Uterine Corpus Endometrial Carcinoma	TCGA-UCEC	Primary Tumor	University of North Carolina	128401163	121341697	7059466	525	133	157
G002775015	812	12741558	6.37e-05	[Candida] auris	13722.58cfa830e4b0c9d6adf6bb52	WGS	Colon Adenocarcinoma	TCGA-COAD	Blood Derived Normal	Harvard Medical School	162686544	143220511	19466033	221191	117345	7611
G002775015	811	12741558	6.36e-05	[Candida] auris	13722.58cfa830e4b0c9d6adf6bc70	WGS	Rectum Adenocarcinoma	TCGA-READ	Primary Tumor	Baylor College of Medicine	1161443358	1088283924	73159434	632464	532340	10436
G002775015	810	12741558	6.36e-05	[Candida] auris	13767.58cfa83ce4b0c9d6adf73170	RNA-Seq	Stomach Adenocarcinoma	TCGA-STAD	Primary Tumor	Canada's Michael Smith Genome Sciences Centre	260236156	226370736	33865420	160818	152716	6463
G002775015	809	12741558	6.35e-05	[Candida] auris	13767.58cfa832e4b0c9d6adf6d840	RNA-Seq	Esophageal Carcinoma	TCGA-ESCA	Primary Tumor	Canada's Michael Smith Genome Sciences Centre	282578142	253039468	29538674	99053	97368	564
G002775015	808	12741558	6.34e-05	[Candida] auris	13767.58cfa831e4b0c9d6adf6c374	RNA-Seq	Stomach Adenocarcinoma	TCGA-STAD	Primary Tumor	Canada's Michael Smith Genome Sciences Centre	162065834	113230522	48835312	3644480	3633534	2512
G002775015	808	12741558	6.34e-05	[Candida] auris	13767.58cfa832e4b0c9d6adf6d250	RNA-Seq	Esophageal Carcinoma	TCGA-ESCA	Primary Tumor	Canada's Michael Smith Genome Sciences Centre	221741484	155986544	65754940	4591261	4584604	2342
G002775015	806	12741558	6.33e-05	[Candida] auris	13722.58cfa830e4b0c9d6adf6c015	WGS	Rectum Adenocarcinoma	TCGA-READ	Blood Derived Normal	Harvard Medical School	249889058	222623870	27265188	274834	96533	6000
G002775015	805	12741558	6.32e-05	[Candida] auris	13767.58cfa838e4b0c9d6adf70a8c	RNA-Seq	Uterine Corpus Endometrial Carcinoma	TCGA-UCEC	Primary Tumor	University of North Carolina	155933612	150844338	5089274	978	222	320
G002775015	804	12741558	6.31e-05	[Candida] auris	13767.58cfa831e4b0c9d6adf6cdec	RNA-Seq	Stomach Adenocarcinoma	TCGA-STAD	Primary Tumor	Canada's Michael Smith Genome Sciences Centre	243488802	200395214	43093588	470505	468397	854
G002775015	804	12741558	6.31e-05	[Candida] auris	13767.58cfa83ce4b0c9d6adf7301c	RNA-Seq	Stomach Adenocarcinoma	TCGA-STAD	Primary Tumor	Canada's Michael Smith Genome Sciences Centre	243488802	200387010	43101792	470507	468399	854
G002775015	803	12741558	6.3e-05	[Candida] auris	13767.58cfa834e4b0c9d6adf6e798	RNA-Seq	Prostate Adenocarcinoma	TCGA-PRAD	Primary Tumor	University of North Carolina	201822979	196307837	5515142	518	158	142
G002775015	803	12741558	6.3e-05	[Candida] auris	13767.58cfa838e4b0c9d6adf7086a	RNA-Seq	Breast Invasive Carcinoma	TCGA-BRCA	Primary Tumor	University of North Carolina	132777315	128104426	4672889	398	135	110
G002775015	802	12741558	6.29e-05	[Candida] auris	13767.58cfa831e4b0c9d6adf6c37c	RNA-Seq	Stomach Adenocarcinoma	TCGA-STAD	Primary Tumor	Canada's Michael Smith Genome Sciences Centre	226596094	197431137	29164957	21996	20095	1018
G002775015	802	12741558	6.29e-05	[Candida] auris	13767.58cfa83ce4b0c9d6adf72d6c	RNA-Seq	Kidney Renal Clear Cell Carcinoma	TCGA-KIRC	Primary Tumor	University of North Carolina	71941766	63579224	8362542	21336	19400	815
G002775015	801	12741558	6.29e-05	[Candida] auris	13722.58cfa830e4b0c9d6adf6bd02	WGS	Rectum Adenocarcinoma	TCGA-READ	Blood Derived Normal	Harvard Medical School	208647612	172008406	36639206	1310341	1110040	43679
G002775015	801	12741558	6.29e-05	[Candida] auris	13767.58cfa837e4b0c9d6adf6ff83	RNA-Seq	Breast Invasive Carcinoma	TCGA-BRCA	Primary Tumor	University of North Carolina	174015809	169184061	4831748	520	175	127
G002775015	801	12741558	6.29e-05	[Candida] auris	13767.58cfa83ce4b0c9d6adf72d71	RNA-Seq	Kidney Renal Clear Cell Carcinoma	TCGA-KIRC	Primary Tumor	University of North Carolina	96983982	82326017	14657965	307981	243112	23841
G002775015	800	12741558	6.28e-05	[Candida] auris	13722.58cfa830e4b0c9d6adf6bc8c	WGS	Rectum Adenocarcinoma	TCGA-READ	Primary Tumor	Harvard Medical School	333103770	276734162	56369608	313831	82575	18007
G002775015	800	12741558	6.28e-05	[Candida] auris	13767.58cfa831e4b0c9d6adf6c352	RNA-Seq	Stomach Adenocarcinoma	TCGA-STAD	Primary Tumor	Canada's Michael Smith Genome Sciences Centre	197261906	165577378	31684528	40534	35368	1912
G002775015	800	12741558	6.28e-05	[Candida] auris	13767.58cfa832e4b0c9d6adf6d0dc	RNA-Seq	Stomach Adenocarcinoma	TCGA-STAD	Primary Tumor	Canada's Michael Smith Genome Sciences Centre	242270582	213693352	28577230	590136	585653	2083
G002775015	800	12741558	6.28e-05	[Candida] auris	13767.58cfa835e4b0c9d6adf6ec59	RNA-Seq	Thyroid Carcinoma	TCGA-THCA	Primary Tumor	University of North Carolina	178825947	174012075	4813872	885	258	248
G002775015	800	12741558	6.28e-05	[Candida] auris	13767.58cfa837e4b0c9d6adf6fe90	RNA-Seq	Colon Adenocarcinoma	TCGA-COAD	Primary Tumor	University of North Carolina	99792520	96084110	3708410	515	67	194
G002775015	800	12741558	6.28e-05	[Candida] auris	13767.58cfa83ce4b0c9d6adf72e20	RNA-Seq	Stomach Adenocarcinoma	TCGA-STAD	Primary Tumor	Canada's Michael Smith Genome Sciences Centre	197261906	165572570	31689336	40534	35368	1912
G002775015	799	12741558	6.27e-05	[Candida] auris	13767.58cfa837e4b0c9d6adf7033a	RNA-Seq	Breast Invasive Carcinoma	TCGA-BRCA	Primary Tumor	University of North Carolina	148005356	141511764	6493592	835	198	261
G002775015	798	12741558	6.26e-05	[Candida] auris	13767.58cfa83ce4b0c9d6adf72be6	RNA-Seq	Kidney Renal Clear Cell Carcinoma	TCGA-KIRC	Primary Tumor	University of North Carolina	108828102	99483376	9344726	101408	44591	3602
G002775015	796	12741558	6.25e-05	[Candida] auris	13767.58cfa838e4b0c9d6adf709c1	RNA-Seq	Uterine Corpus Endometrial Carcinoma	TCGA-UCEC	Primary Tumor	University of North Carolina	137434429	130976269	6458160	709	101	274
G002775015	794	12741558	6.23e-05	[Candida] auris	13767.58cfa82ee4b0c9d6adf6a7f4	RNA-Seq	Glioblastoma Multiforme	TCGA-GBM	Recurrent Tumor	Broad Institute of MIT and Harvard	122852572	99180261	23672311	61396	59547	808
G002775015	794	12741558	6.23e-05	[Candida] auris	13767.58cfa82ee4b0c9d6adf6a8a0	RNA-Seq	Glioblastoma Multiforme	TCGA-GBM	Primary Tumor	Broad Institute of MIT and Harvard	138143793	109461607	28682186	212846	209690	1628
G002775015	793	12741558	6.22e-05	[Candida] auris	13767.58cfa837e4b0c9d6adf70300	RNA-Seq	Pancreatic Adenocarcinoma	TCGA-PAAD	Solid Tissue Normal	University of North Carolina	111067047	106755391	4311656	735	107	287
G002775015	793	12741558	6.22e-05	[Candida] auris	13767.58cfa837e4b0c9d6adf7037c	RNA-Seq	Rectum Adenocarcinoma	TCGA-READ	Primary Tumor	University of North Carolina	136532740	132228701	4304039	741	102	270
G002775015	793	12741558	6.22e-05	[Candida] auris	13767.58cfa83ce4b0c9d6adf72d1c	RNA-Seq	Kidney Renal Clear Cell Carcinoma	TCGA-KIRC	Primary Tumor	University of North Carolina	51332032	35760602	15571430	5468594	4963940	189699
G002775015	790	12741558	6.2e-05	[Candida] auris	13767.58cfa82ee4b0c9d6adf6a79c	RNA-Seq	Glioblastoma Multiforme	TCGA-GBM	Primary Tumor	Broad Institute of MIT and Harvard	163448747	132533127	30915620	180755	179313	564
G002775015	790	12741558	6.2e-05	[Candida] auris	13767.58cfa82ee4b0c9d6adf6a7ae	RNA-Seq	Glioblastoma Multiforme	TCGA-GBM	Primary Tumor	Broad Institute of MIT and Harvard	160306935	116171429	44135506	492280	489187	1957
G002775015	789	12741558	6.19e-05	[Candida] auris	13767.58cfa837e4b0c9d6adf6ffbd	RNA-Seq	Colon Adenocarcinoma	TCGA-COAD	Primary Tumor	University of North Carolina	141326562	136410582	4915980	606	101	228
G002775015	788	12741558	6.18e-05	[Candida] auris	13767.58cfa836e4b0c9d6adf6fab6	RNA-Seq	Cervical Squamous Cell Carcinoma and Endocervical Adenocarcinoma	TCGA-CESC	Primary Tumor	University of North Carolina	123642303	115403904	8238399	887	178	308
G002775015	788	12741558	6.18e-05	[Candida] auris	13767.58cfa837e4b0c9d6adf70122	RNA-Seq	Rectum Adenocarcinoma	TCGA-READ	Primary Tumor	University of North Carolina	115882055	110157021	5725034	540	75	212
G002775015	787	12741558	6.18e-05	[Candida] auris	13767.58cfa836e4b0c9d6adf6f937	RNA-Seq	Cervical Squamous Cell Carcinoma and Endocervical Adenocarcinoma	TCGA-CESC	Primary Tumor	University of North Carolina	179308509	173570183	5738326	809	190	246
G002775015	787	12741558	6.18e-05	[Candida] auris	13767.58cfa83ce4b0c9d6adf72d02	RNA-Seq	Kidney Renal Clear Cell Carcinoma	TCGA-KIRC	Primary Tumor	University of North Carolina	53729532	46126137	7603395	494359	442077	19834
G002775015	786	12741558	6.17e-05	[Candida] auris	13722.58cfa830e4b0c9d6adf6bbc6	WGS	Rectum Adenocarcinoma	TCGA-READ	Blood Derived Normal	Harvard Medical School	161167164	125719753	35447411	6538269	5772968	228265
G002775015	786	12741558	6.17e-05	[Candida] auris	13767.58cfa834e4b0c9d6adf6e4c8	RNA-Seq	Kidney Renal Clear Cell Carcinoma	TCGA-KIRC	Primary Tumor	University of North Carolina	253023807	235936485	17087322	1183	302	360
G002775015	783	12741558	6.15e-05	[Candida] auris	13767.58cfa82ee4b0c9d6adf6a7fc	RNA-Seq	Glioblastoma Multiforme	TCGA-GBM	Primary Tumor	Broad Institute of MIT and Harvard	134046858	69760160	64286698	2792234	2790859	725
G002775015	783	12741558	6.15e-05	[Candida] auris	13767.58cfa838e4b0c9d6adf70970	RNA-Seq	Thyroid Carcinoma	TCGA-THCA	Primary Tumor	University of North Carolina	152751967	144949305	7802662	479	177	110
G002775015	782	12741558	6.14e-05	[Candida] auris	13767.58cfa838e4b0c9d6adf70fc0	RNA-Seq	Brain Lower Grade Glioma	TCGA-LGG	Primary Tumor	University of North Carolina	131806801	123292669	8514132	647	149	205
G002775015	781	12741558	6.13e-05	[Candida] auris	13767.58cfa83ce4b0c9d6adf730d6	RNA-Seq	Stomach Adenocarcinoma	TCGA-STAD	Primary Tumor	Canada's Michael Smith Genome Sciences Centre	298726472	255213864	43512608	32670	30917	728
G002775015	780	12741558	6.12e-05	[Candida] auris	13767.58cfa838e4b0c9d6adf7056a	RNA-Seq	Thyroid Carcinoma	TCGA-THCA	Primary Tumor	University of North Carolina	160126473	152087430	8039043	1658	628	357
G002775015	779	12741558	6.11e-05	[Candida] auris	13767.58cfa82ee4b0c9d6adf6b0da	RNA-Seq	Ovarian Serous Cystadenocarcinoma	TCGA-OV	Primary Tumor	Canada's Michael Smith Genome Sciences Centre	132780810	107634304	25146506	437911	432492	1413
G002775015	778	12741558	6.11e-05	[Candida] auris	13767.58cfa836e4b0c9d6adf6f9a0	RNA-Seq	Cervical Squamous Cell Carcinoma and Endocervical Adenocarcinoma	TCGA-CESC	Primary Tumor	University of North Carolina	208876833	202725170	6151663	690	180	201
G002775015	775	12741558	6.08e-05	[Candida] auris	13767.58cfa837e4b0c9d6adf6fcfa	RNA-Seq	Thyroid Carcinoma	TCGA-THCA	Primary Tumor	University of North Carolina	167747225	160628548	7118677	691	258	162
G002775015	775	12741558	6.08e-05	[Candida] auris	13767.58cfa837e4b0c9d6adf70370	RNA-Seq	Liver Hepatocellular Carcinoma	TCGA-LIHC	Primary Tumor	University of North Carolina	154182353	149118664	5063689	537	77	203
G002775015	774	12741558	6.07e-05	[Candida] auris	13767.58cfa83be4b0c9d6adf725a7	RNA-Seq	Kidney Renal Papillary Cell Carcinoma	TCGA-KIRP	Primary Tumor	University of North Carolina	69408378	63242713	6165665	896	109	346
G002775015	772	12741558	6.06e-05	[Candida] auris	13722.58cfa831e4b0c9d6adf6c818	WGS	Head and Neck Squamous Cell Carcinoma	TCGA-HNSC	Blood Derived Normal	Harvard Medical School	579407472	535990596	43416876	401011	114209	25257
G002775015	772	12741558	6.06e-05	[Candida] auris	13767.58cfa833e4b0c9d6adf6dd4e	RNA-Seq	Lung Adenocarcinoma	TCGA-LUAD	Primary Tumor	University of North Carolina	81833273	73149298	8683975	781	139	267
G002775015	772	12741558	6.06e-05	[Candida] auris	13767.58cfa835e4b0c9d6adf6ee54	RNA-Seq	Lung Adenocarcinoma	TCGA-LUAD	Primary Tumor	University of North Carolina	199825153	195017374	4807779	976	258	288
G002775015	772	12741558	6.06e-05	[Candida] auris	13767.58cfa837e4b0c9d6adf70228	RNA-Seq	Breast Invasive Carcinoma	TCGA-BRCA	Primary Tumor	University of North Carolina	141011623	136911779	4099844	621	148	198
G002775015	771	12741558	6.05e-05	[Candida] auris	13767.58cfa836e4b0c9d6adf6fb9c	RNA-Seq	Cervical Squamous Cell Carcinoma and Endocervical Adenocarcinoma	TCGA-CESC	Solid Tissue Normal	University of North Carolina	171432253	166691399	4740854	772	154	264
G002775015	770	12741558	6.04e-05	[Candida] auris	13722.58cfa82fe4b0c9d6adf6b967	WGS	Colon Adenocarcinoma	TCGA-COAD	Primary Tumor	Harvard Medical School	118212902	104839079	13373823	390463	328428	5259
G002775015	770	12741558	6.04e-05	[Candida] auris	13767.58cfa835e4b0c9d6adf6eb4c	RNA-Seq	Bladder Urothelial Carcinoma	TCGA-BLCA	Primary Tumor	University of North Carolina	176350267	170791042	5559225	564	198	140
G002775015	770	12741558	6.04e-05	[Candida] auris	13767.58cfa835e4b0c9d6adf6f0a6	RNA-Seq	Bladder Urothelial Carcinoma	TCGA-BLCA	Primary Tumor	University of North Carolina	190433756	183902059	6531697	908	182	326
G002775015	770	12741558	6.04e-05	[Candida] auris	13767.58cfa838e4b0c9d6adf70d1a	RNA-Seq	Cervical Squamous Cell Carcinoma and Endocervical Adenocarcinoma	TCGA-CESC	Primary Tumor	University of North Carolina	109004971	105651053	3353918	695	119	239
G002775015	769	12741558	6.04e-05	[Candida] auris	13767.58cfa836e4b0c9d6adf6f4aa	RNA-Seq	Thyroid Carcinoma	TCGA-THCA	Primary Tumor	University of North Carolina	196029480	163378269	32651211	745	182	240
G002775015	768	12741558	6.03e-05	[Candida] auris	13767.58cfa834e4b0c9d6adf6e4d6	RNA-Seq	Liver Hepatocellular Carcinoma	TCGA-LIHC	Solid Tissue Normal	University of North Carolina	139655674	134971265	4684409	741	59	302
G002775015	767	12741558	6.02e-05	[Candida] auris	13767.58cfa838e4b0c9d6adf7085a	RNA-Seq	Breast Invasive Carcinoma	TCGA-BRCA	Primary Tumor	University of North Carolina	132238740	126596561	5642179	544	131	172
G002775015	766	12741558	6.01e-05	[Candida] auris	13722.58cfa82ee4b0c9d6adf6afa8	WGS	Lung Adenocarcinoma	TCGA-LUAD	Blood Derived Normal	Harvard Medical School	359467456	339981980	19485476	3540758	3303237	59360
G002775015	766	12741558	6.01e-05	[Candida] auris	13767.58cfa82fe4b0c9d6adf6b21f	RNA-Seq	Ovarian Serous Cystadenocarcinoma	TCGA-OV	Primary Tumor	Canada's Michael Smith Genome Sciences Centre	90815966	69698801	21117165	413402	411137	836
G002775015	766	12741558	6.01e-05	[Candida] auris	13767.58cfa834e4b0c9d6adf6e90e	RNA-Seq	Prostate Adenocarcinoma	TCGA-PRAD	Solid Tissue Normal	University of North Carolina	168434736	160446341	7988395	784	252	199
G002775015	765	12741558	6e-05	[Candida] auris	13722.58cfa830e4b0c9d6adf6bdf4	WGS	Rectum Adenocarcinoma	TCGA-READ	Primary Tumor	Harvard Medical School	267467426	240206746	27260680	443076	164160	9551
G002775015	765	12741558	6e-05	[Candida] auris	13767.58cfa836e4b0c9d6adf6fbfe	RNA-Seq	Thyroid Carcinoma	TCGA-THCA	Primary Tumor	University of North Carolina	198412568	191652674	6759894	669	256	151
G002775015	764	12741558	6e-05	[Candida] auris	13722.58cfa82ee4b0c9d6adf6b047	WGS	Glioblastoma Multiforme	TCGA-GBM	Primary Tumor	Broad Institute of MIT and Harvard	2049638607	1182016983	867621624	326261	128869	28707
G002775015	762	12741558	5.98e-05	[Candida] auris	13767.58cfa830e4b0c9d6adf6c2ae	RNA-Seq	Stomach Adenocarcinoma	TCGA-STAD	Primary Tumor	Canada's Michael Smith Genome Sciences Centre	208383708	171995452	36388256	58960	57083	583
G002775015	760	12741558	5.96e-05	[Candida] auris	13722.58cfa830e4b0c9d6adf6bc03	WGS	Rectum Adenocarcinoma	TCGA-READ	Blood Derived Normal	Harvard Medical School	129041046	114738187	14302859	68794	20936	3561
G002775015	760	12741558	5.96e-05	[Candida] auris	13767.58cfa82ee4b0c9d6adf6a92e	RNA-Seq	Glioblastoma Multiforme	TCGA-GBM	Primary Tumor	Broad Institute of MIT and Harvard	102838763	30093894	72744869	2801282	2781440	18830
G002775015	759	12741558	5.96e-05	[Candida] auris	13767.58cfa831e4b0c9d6adf6cd38	RNA-Seq	Stomach Adenocarcinoma	TCGA-STAD	Primary Tumor	Canada's Michael Smith Genome Sciences Centre	187818502	176789062	11029440	101299	99927	788
G002775015	759	12741558	5.96e-05	[Candida] auris	13767.58cfa833e4b0c9d6adf6dbb6	RNA-Seq	Lung Adenocarcinoma	TCGA-LUAD	Solid Tissue Normal	University of North Carolina	74712461	72665766	2046695	615	72	245
G002775015	759	12741558	5.96e-05	[Candida] auris	13767.58cfa83ce4b0c9d6adf731a0	RNA-Seq	Stomach Adenocarcinoma	TCGA-STAD	Primary Tumor	Canada's Michael Smith Genome Sciences Centre	187818502	176780166	11038336	101299	99927	788
G002775015	756	12741558	5.93e-05	[Candida] auris	13722.58cfa830e4b0c9d6adf6bbf2	WGS	Colon Adenocarcinoma	TCGA-COAD	Blood Derived Normal	Harvard Medical School	142065874	126286159	15779715	89471	28366	4301
G002775015	756	12741558	5.93e-05	[Candida] auris	13767.58cfa832e4b0c9d6adf6d5a0	RNA-Seq	Esophageal Carcinoma	TCGA-ESCA	Primary Tumor	Canada's Michael Smith Genome Sciences Centre	255845812	215096426	40749386	65317	64380	345
G002775015	756	12741558	5.93e-05	[Candida] auris	13767.58cfa838e4b0c9d6adf70776	RNA-Seq	Breast Invasive Carcinoma	TCGA-BRCA	Primary Tumor	University of North Carolina	117402476	111206126	6196350	798	144	280
G002775015	756	12741558	5.93e-05	[Candida] auris	13767.58cfa83ce4b0c9d6adf72d28	RNA-Seq	Kidney Renal Clear Cell Carcinoma	TCGA-KIRC	Primary Tumor	University of North Carolina	31266766	20146509	11120257	3316761	2993598	125294
G002775015	755	12741558	5.93e-05	[Candida] auris	13767.58cfa837e4b0c9d6adf6ffdc	RNA-Seq	Liver Hepatocellular Carcinoma	TCGA-LIHC	Primary Tumor	University of North Carolina	170400493	164371550	6028943	777	145	278
G002775015	754	12741558	5.92e-05	[Candida] auris	13767.58cfa82fe4b0c9d6adf6b468	RNA-Seq	Ovarian Serous Cystadenocarcinoma	TCGA-OV	Primary Tumor	Canada's Michael Smith Genome Sciences Centre	231909998	201530938	30379060	60538	58973	646
G002775015	754	12741558	5.92e-05	[Candida] auris	13767.58cfa835e4b0c9d6adf6f11a	RNA-Seq	Prostate Adenocarcinoma	TCGA-PRAD	Solid Tissue Normal	University of North Carolina	173707628	169244452	4463176	607	148	182
G002775015	753	12741558	5.91e-05	[Candida] auris	13767.58cfa82ee4b0c9d6adf6ae2d	RNA-Seq	Ovarian Serous Cystadenocarcinoma	TCGA-OV	Primary Tumor	Canada's Michael Smith Genome Sciences Centre	265462104	218480587	46981517	512816	510845	1298
G002775015	753	12741558	5.91e-05	[Candida] auris	13767.58cfa82ee4b0c9d6adf6b1c6	RNA-Seq	Ovarian Serous Cystadenocarcinoma	TCGA-OV	Primary Tumor	Canada's Michael Smith Genome Sciences Centre	265208920	210895467	54313453	204075	202519	436
G002775015	753	12741558	5.91e-05	[Candida] auris	13767.58cfa832e4b0c9d6adf6d49e	RNA-Seq	Stomach Adenocarcinoma	TCGA-STAD	Primary Tumor	Canada's Michael Smith Genome Sciences Centre	213082302	182058114	31024188	82856	81373	668
G002775015	751	12741558	5.89e-05	[Candida] auris	13767.58cfa82fe4b0c9d6adf6b260	RNA-Seq	Ovarian Serous Cystadenocarcinoma	TCGA-OV	Primary Tumor	Canada's Michael Smith Genome Sciences Centre	381014232	310529081	70485151	22196	21785	63
G002775015	751	12741558	5.89e-05	[Candida] auris	13767.58cfa832e4b0c9d6adf6d512	RNA-Seq	Stomach Adenocarcinoma	TCGA-STAD	Primary Tumor	Canada's Michael Smith Genome Sciences Centre	218883890	187172518	31711372	130233	128004	1277
G002775015	750	12741558	5.89e-05	[Candida] auris	13722.58cfa82fe4b0c9d6adf6ba04	WGS	Colon Adenocarcinoma	TCGA-COAD	Primary Tumor	Harvard Medical School	126349360	113739667	12609693	86823	36118	3777
G002775015	750	12741558	5.89e-05	[Candida] auris	13722.58cfa830e4b0c9d6adf6be98	WGS	Rectum Adenocarcinoma	TCGA-READ	Blood Derived Normal	Harvard Medical School	297233064	259014271	38218793	258091	80062	13461
G002775015	750	12741558	5.89e-05	[Candida] auris	13767.58cfa82ee4b0c9d6adf6afe2	RNA-Seq	Ovarian Serous Cystadenocarcinoma	TCGA-OV	Primary Tumor	Canada's Michael Smith Genome Sciences Centre	126768142	102420795	24347347	14332	13302	339
G002775015	750	12741558	5.89e-05	[Candida] auris	13767.58cfa82ee4b0c9d6adf6b0ca	RNA-Seq	Ovarian Serous Cystadenocarcinoma	TCGA-OV	Primary Tumor	Canada's Michael Smith Genome Sciences Centre	130455802	114169207	16286595	249473	249357	75
G002775015	750	12741558	5.89e-05	[Candida] auris	13767.58cfa82ee4b0c9d6adf6b0d7	RNA-Seq	Ovarian Serous Cystadenocarcinoma	TCGA-OV	Primary Tumor	Canada's Michael Smith Genome Sciences Centre	130455802	108079793	22376009	377686	377481	136
G002775015	750	12741558	5.89e-05	[Candida] auris	13767.58cfa82fe4b0c9d6adf6b4ba	RNA-Seq	Ovarian Serous Cystadenocarcinoma	TCGA-OV	Primary Tumor	Canada's Michael Smith Genome Sciences Centre	237496926	189439227	48057699	16890	15976	244
G002775015	750	12741558	5.89e-05	[Candida] auris	13767.58cfa82fe4b0c9d6adf6b732	RNA-Seq	Ovarian Serous Cystadenocarcinoma	TCGA-OV	Primary Tumor	Canada's Michael Smith Genome Sciences Centre	114577388	94326985	20250403	46567	44645	1100
G002775015	750	12741558	5.89e-05	[Candida] auris	13767.58cfa82fe4b0c9d6adf6b90a	RNA-Seq	Ovarian Serous Cystadenocarcinoma	TCGA-OV	Primary Tumor	Canada's Michael Smith Genome Sciences Centre	176257910	136707263	39550647	51734	50589	430
G002775015	750	12741558	5.89e-05	[Candida] auris	13767.58cfa835e4b0c9d6adf6ebb7	RNA-Seq	Bladder Urothelial Carcinoma	TCGA-BLCA	Primary Tumor	University of North Carolina	188692128	184502396	4189732	686	216	180
G002775015	750	12741558	5.89e-05	[Candida] auris	13767.58cfa83be4b0c9d6adf728de	RNA-Seq	Kidney Renal Clear Cell Carcinoma	TCGA-KIRC	Primary Tumor	University of North Carolina	96583926	87641105	8942821	20652	12243	869
G002775015	750	12741558	5.89e-05	[Candida] auris	13767.58cfa83ce4b0c9d6adf72c56	RNA-Seq	Kidney Renal Clear Cell Carcinoma	TCGA-KIRC	Primary Tumor	University of North Carolina	102711026	79840798	22870228	8023430	7203248	298214
G002775015	750	12741558	5.89e-05	[Candida] auris	13767.58cfa83ce4b0c9d6adf72d2e	RNA-Seq	Kidney Renal Clear Cell Carcinoma	TCGA-KIRC	Primary Tumor	University of North Carolina	57259372	49994800	7264572	272586	119366	134553
G002775015	750	12741558	5.89e-05	[Candida] auris	13767.58cfa83ce4b0c9d6adf72da8	RNA-Seq	Kidney Renal Clear Cell Carcinoma	TCGA-KIRC	Primary Tumor	University of North Carolina	102867278	87831381	15035897	803744	593983	29410
G002775015	749	12741558	5.88e-05	[Candida] auris	13767.58cfa834e4b0c9d6adf6e964	RNA-Seq	Prostate Adenocarcinoma	TCGA-PRAD	Primary Tumor	University of North Carolina	61066090	58705289	2360801	322	46	118
G002775015	749	12741558	5.88e-05	[Candida] auris	13767.58cfa837e4b0c9d6adf7026b	RNA-Seq	Liver Hepatocellular Carcinoma	TCGA-LIHC	Primary Tumor	University of North Carolina	145096861	140239378	4857483	674	87	252
G002775015	747	12741558	5.86e-05	[Candida] auris	13767.58cfa834e4b0c9d6adf6e750	RNA-Seq	Skin Cutaneous Melanoma	TCGA-SKCM	Metastatic	University of North Carolina	178572068	174192675	4379393	714	177	207
G002775015	746	12741558	5.85e-05	[Candida] auris	13767.58cfa834e4b0c9d6adf6e63a	RNA-Seq	Liver Hepatocellular Carcinoma	TCGA-LIHC	Solid Tissue Normal	University of North Carolina	145887343	137951153	7936190	941	63	394
G002775015	746	12741558	5.85e-05	[Candida] auris	13767.58cfa837e4b0c9d6adf700d2	RNA-Seq	Breast Invasive Carcinoma	TCGA-BRCA	Primary Tumor	University of North Carolina	172820443	148575386	24245057	813	177	274
G002775015	743	12741558	5.83e-05	[Candida] auris	13767.58cfa834e4b0c9d6adf6e846	RNA-Seq	Skin Cutaneous Melanoma	TCGA-SKCM	Metastatic	University of North Carolina	213892778	207795676	6097102	613	153	182
G002775015	740	12741558	5.81e-05	[Candida] auris	13767.58cfa834e4b0c9d6adf6e9e6	RNA-Seq	Kidney Renal Clear Cell Carcinoma	TCGA-KIRC	Primary Tumor	University of North Carolina	185829049	178796601	7032448	1043	291	311
G002775015	740	12741558	5.81e-05	[Candida] auris	13767.58cfa837e4b0c9d6adf702e2	RNA-Seq	Colon Adenocarcinoma	TCGA-COAD	Primary Tumor	University of North Carolina	163538778	157278326	6260452	688	136	234
G002775015	739	12741558	5.8e-05	[Candida] auris	13767.58cfa835e4b0c9d6adf6ea5f	RNA-Seq	Prostate Adenocarcinoma	TCGA-PRAD	Primary Tumor	University of North Carolina	171212228	166043960	5168268	623	141	205
G002775015	739	12741558	5.8e-05	[Candida] auris	13767.58cfa836e4b0c9d6adf6f9f0	RNA-Seq	Thyroid Carcinoma	TCGA-THCA	Primary Tumor	University of North Carolina	183706108	177316569	6389539	516	132	153
G002775015	739	12741558	5.8e-05	[Candida] auris	13767.58cfa837e4b0c9d6adf6ff48	RNA-Seq	Breast Invasive Carcinoma	TCGA-BRCA	Primary Tumor	University of North Carolina	205026980	194309183	10717797	666	260	137
G002775015	739	12741558	5.8e-05	[Candida] auris	13767.58cfa839e4b0c9d6adf71477	RNA-Seq	Brain Lower Grade Glioma	TCGA-LGG	Primary Tumor	University of North Carolina	130764398	123612387	7152011	793	130	295
G002775015	738	12741558	5.79e-05	[Candida] auris	13767.58cfa838e4b0c9d6adf706ca	RNA-Seq	Skin Cutaneous Melanoma	TCGA-SKCM	Primary Tumor	University of North Carolina	136281671	132465835	3815836	968	121	383
G002775015	736	12741558	5.78e-05	[Candida] auris	13767.58cfa833e4b0c9d6adf6dc16	RNA-Seq	Lung Adenocarcinoma	TCGA-LUAD	Primary Tumor	University of North Carolina	102560188	98832134	3728054	328	83	105
G002775015	736	12741558	5.78e-05	[Candida] auris	13767.58cfa836e4b0c9d6adf6f9e2	RNA-Seq	Cervical Squamous Cell Carcinoma and Endocervical Adenocarcinoma	TCGA-CESC	Primary Tumor	University of North Carolina	229203421	221446458	7756963	876	239	253
G002775015	735	12741558	5.77e-05	[Candida] auris	13767.58cfa835e4b0c9d6adf6ed97	RNA-Seq	Lung Adenocarcinoma	TCGA-LUAD	Primary Tumor	University of North Carolina	184226862	178209726	6017136	670	224	181
G002775015	734	12741558	5.76e-05	[Candida] auris	13767.58cfa832e4b0c9d6adf6d378	RNA-Seq	Esophageal Carcinoma	TCGA-ESCA	Primary Tumor	Canada's Michael Smith Genome Sciences Centre	219779736	160238134	59541602	2138058	2137359	379
G002775015	734	12741558	5.76e-05	[Candida] auris	13767.58cfa832e4b0c9d6adf6d520	RNA-Seq	Esophageal Carcinoma	TCGA-ESCA	Primary Tumor	Canada's Michael Smith Genome Sciences Centre	263406936	214403656	49003280	2473911	2472650	512
G002775015	734	12741558	5.76e-05	[Candida] auris	13767.58cfa836e4b0c9d6adf6fbab	RNA-Seq	Cervical Squamous Cell Carcinoma and Endocervical Adenocarcinoma	TCGA-CESC	Primary Tumor	University of North Carolina	180648583	156039864	24608719	925	212	291
G002775015	734	12741558	5.76e-05	[Candida] auris	13767.58cfa836e4b0c9d6adf6fc27	RNA-Seq	Cervical Squamous Cell Carcinoma and Endocervical Adenocarcinoma	TCGA-CESC	Primary Tumor	University of North Carolina	184454430	178906142	5548288	769	131	282
G002775015	733	12741558	5.75e-05	[Candida] auris	13767.58cfa82fe4b0c9d6adf6b9a0	RNA-Seq	Ovarian Serous Cystadenocarcinoma	TCGA-OV	Primary Tumor	Canada's Michael Smith Genome Sciences Centre	167995098	139239756	28755342	67490	63271	477
G002775015	733	12741558	5.75e-05	[Candida] auris	13767.58cfa831e4b0c9d6adf6c4c2	RNA-Seq	Stomach Adenocarcinoma	TCGA-STAD	Primary Tumor	Canada's Michael Smith Genome Sciences Centre	201965158	183663210	18301948	55577	51400	2211
G002775015	733	12741558	5.75e-05	[Candida] auris	13767.58cfa835e4b0c9d6adf6eab7	RNA-Seq	Skin Cutaneous Melanoma	TCGA-SKCM	Primary Tumor	University of North Carolina	181970599	177661277	4309322	494	153	132
G002775015	732	12741558	5.74e-05	[Candida] auris	13767.58cfa836e4b0c9d6adf6fbda	RNA-Seq	Thyroid Carcinoma	TCGA-THCA	Metastatic	University of North Carolina	155251925	149275450	5976475	685	137	223
G002775015	731	12741558	5.74e-05	[Candida] auris	13767.58cfa82fe4b0c9d6adf6b29e	RNA-Seq	Ovarian Serous Cystadenocarcinoma	TCGA-OV	Primary Tumor	Canada's Michael Smith Genome Sciences Centre	330161248	283983280	46177968	69048	64532	1216
G002775015	731	12741558	5.74e-05	[Candida] auris	13767.58cfa831e4b0c9d6adf6c49c	RNA-Seq	Stomach Adenocarcinoma	TCGA-STAD	Solid Tissue Normal	Canada's Michael Smith Genome Sciences Centre	143077076	86563106	56513970	5692792	5683866	2026
G002775015	731	12741558	5.74e-05	[Candida] auris	13767.58cfa837e4b0c9d6adf6fef6	RNA-Seq	Liver Hepatocellular Carcinoma	TCGA-LIHC	Solid Tissue Normal	University of North Carolina	150328159	144631043	5697116	986	79	397
G002775015	730	12741558	5.73e-05	[Candida] auris	13767.58cfa837e4b0c9d6adf6fd68	RNA-Seq	Colon Adenocarcinoma	TCGA-COAD	Primary Tumor	University of North Carolina	190845758	183205972	7639786	951	211	312
G002775015	727	12741558	5.71e-05	[Candida] auris	13767.58cfa834e4b0c9d6adf6e48f	RNA-Seq	Lung Adenocarcinoma	TCGA-LUAD	Primary Tumor	University of North Carolina	80158176	73521127	6637049	644	158	196
G002775015	727	12741558	5.71e-05	[Candida] auris	13767.58cfa834e4b0c9d6adf6e810	RNA-Seq	Prostate Adenocarcinoma	TCGA-PRAD	Primary Tumor	University of North Carolina	171517923	162761678	8756245	557	117	192
G002775015	727	12741558	5.71e-05	[Candida] auris	13767.58cfa834e4b0c9d6adf6e8da	RNA-Seq	Skin Cutaneous Melanoma	TCGA-SKCM	Metastatic	University of North Carolina	195524799	190826108	4698691	628	167	176
G002775015	727	12741558	5.71e-05	[Candida] auris	13767.58cfa837e4b0c9d6adf7003c	RNA-Seq	Liver Hepatocellular Carcinoma	TCGA-LIHC	Primary Tumor	University of North Carolina	135627857	131568738	4059119	679	162	212
G002775015	727	12741558	5.71e-05	[Candida] auris	13767.58cfa837e4b0c9d6adf7029a	RNA-Seq	Liver Hepatocellular Carcinoma	TCGA-LIHC	Primary Tumor	University of North Carolina	166628938	160954475	5674463	392	124	104
G002775015	726	12741558	5.7e-05	[Candida] auris	13767.58cfa835e4b0c9d6adf6eada	RNA-Seq	Kidney Renal Clear Cell Carcinoma	TCGA-KIRC	Primary Tumor	University of North Carolina	197645909	182688116	14957793	449	102	148
G002775015	726	12741558	5.7e-05	[Candida] auris	13767.58cfa838e4b0c9d6adf70606	RNA-Seq	Lung Adenocarcinoma	TCGA-LUAD	Primary Tumor	University of North Carolina	126494037	120361820	6132217	605	94	234
G002775015	726	12741558	5.7e-05	[Candida] auris	13767.58cfa83be4b0c9d6adf725ea	RNA-Seq	Breast Invasive Carcinoma	TCGA-BRCA	Primary Tumor	University of North Carolina	131282739	125427714	5855025	929	215	301
G002775015	725	12741558	5.69e-05	[Candida] auris	13767.58cfa82ee4b0c9d6adf6a87e	RNA-Seq	Glioblastoma Multiforme	TCGA-GBM	Primary Tumor	Broad Institute of MIT and Harvard	147837149	114975023	32862126	384348	380577	1881
G002775015	724	12741558	5.68e-05	[Candida] auris	13767.58cfa834e4b0c9d6adf6e7c6	RNA-Seq	Skin Cutaneous Melanoma	TCGA-SKCM	Metastatic	University of North Carolina	170101551	165864356	4237195	846	168	282
G002775015	724	12741558	5.68e-05	[Candida] auris	13767.58cfa835e4b0c9d6adf6ed6e	RNA-Seq	Lung Adenocarcinoma	TCGA-LUAD	Primary Tumor	University of North Carolina	197829329	192970354	4858975	608	179	174
G002775015	723	12741558	5.67e-05	[Candida] auris	13767.58cfa833e4b0c9d6adf6d9c8	RNA-Seq	Kidney Renal Clear Cell Carcinoma	TCGA-KIRC	Primary Tumor	University of North Carolina	197536831	185976866	11559965	546	105	181
G002775015	721	12741558	5.66e-05	[Candida] auris	13722.58cfa831e4b0c9d6adf6c528	WGS	Colon Adenocarcinoma	TCGA-COAD	Blood Derived Normal	Harvard Medical School	299339988	254584749	44755239	529768	251800	27032
G002775015	721	12741558	5.66e-05	[Candida] auris	13767.58cfa837e4b0c9d6adf70176	RNA-Seq	Rectum Adenocarcinoma	TCGA-READ	Primary Tumor	University of North Carolina	113209864	109826202	3383662	634	112	227
G002775015	721	12741558	5.66e-05	[Candida] auris	13767.58cfa838e4b0c9d6adf70455	RNA-Seq	Lung Squamous Cell Carcinoma	TCGA-LUSC	Primary Tumor	University of North Carolina	98837028	94297951	4539077	561	122	185
G002775015	720	12741558	5.65e-05	[Candida] auris	13767.58cfa832e4b0c9d6adf6d0f8	RNA-Seq	Stomach Adenocarcinoma	TCGA-STAD	Primary Tumor	Canada's Michael Smith Genome Sciences Centre	265478286	223807690	41670596	52491	51209	944
G002775015	720	12741558	5.65e-05	[Candida] auris	13767.58cfa835e4b0c9d6adf6ed68	RNA-Seq	Prostate Adenocarcinoma	TCGA-PRAD	Primary Tumor	University of North Carolina	165733865	159933551	5800314	728	260	178
G002775015	720	12741558	5.65e-05	[Candida] auris	13767.58cfa837e4b0c9d6adf6feee	RNA-Seq	Rectum Adenocarcinoma	TCGA-READ	Primary Tumor	University of North Carolina	117894812	112731473	5163339	680	129	236
[truncated: 123,235 more rows]
