# Supplementary material for: Pan-cancer analyses reveal cancer-type-specific fungal ecologies and bacteriome interactions
Source: Cell. 2022 Sep 29;185(20):3789–3806.e17. doi: 10.1016/j.cell.2022.09.005 (PMC9567272; doi:10.1016/j.cell.2022.09.005)
Supplement: Table S5. PERMANOVA analysis within each disease type for sample-type for both Aitchison and Bray-Curtis distances to compare tumor versus NAT, related to Figure 3 and Data S3 [file mmc5.xlsx]

## Sheet: Table S5
Table S5. PERMANOVA analysis within each disease type for sample-type for both Aitchison and Bray-Curtis distances to compare tumor vs. NAT, related to Figure 3 and Data S3.
TCGA_disease_type	Distance	method name	test statistic name	sample size	number of groups	test statistic	p-value	number of permutations	q-value
Bladder Urothelial Carcinoma	Bray-Curtis	PERMANOVA	pseudo-F	580	2	0.327685	0.971	999	1
Bladder Urothelial Carcinoma	Aitchison	PERMANOVA	pseudo-F	580	2	1.12574	0.298	999	1
Breast Invasive Carcinoma	Bray-Curtis	PERMANOVA	pseudo-F	1251	2	1.18617	0.303	999	1
Breast Invasive Carcinoma	Aitchison	PERMANOVA	pseudo-F	1251	2	0.646303	0.523	999	1
Cervical Squamous Cell Carcinoma and Endocervical Adenocarcinoma	Bray-Curtis	PERMANOVA	pseudo-F	364	2	0.703561	0.627	999	1
Cervical Squamous Cell Carcinoma and Endocervical Adenocarcinoma	Aitchison	PERMANOVA	pseudo-F	364	2	0.462456	0.603	999	1
Cholangiocarcinoma	Bray-Curtis	PERMANOVA	pseudo-F	41	2	0.576654	0.682	999	1
Cholangiocarcinoma	Aitchison	PERMANOVA	pseudo-F	41	2	0.712842	0.466	999	1
Colon Adenocarcinoma	Bray-Curtis	PERMANOVA	pseudo-F	465	2	0.962549	0.411	999	1
Colon Adenocarcinoma	Aitchison	PERMANOVA	pseudo-F	465	2	1.68812	0.169	999	1
Esophageal Carcinoma	Bray-Curtis	PERMANOVA	pseudo-F	265	2	1.31895	0.237	999	1
Esophageal Carcinoma	Aitchison	PERMANOVA	pseudo-F	265	2	3.64618	0.033	999	0.825
Glioblastoma Multiforme	Bray-Curtis	PERMANOVA	pseudo-F	195	2	0.10801	1	999	1
Glioblastoma Multiforme	Aitchison	PERMANOVA	pseudo-F	195	2	0.165543	0.844	999	1
Head and Neck Squamous Cell Carcinoma	Bray-Curtis	PERMANOVA	pseudo-F	191	2	0.743564	0.652	999	1
Head and Neck Squamous Cell Carcinoma	Aitchison	PERMANOVA	pseudo-F	191	2	0.0413189	0.969	999	1
Kidney Chromophobe	Bray-Curtis	PERMANOVA	pseudo-F	182	2	0.679805	0.606	999	1
Kidney Chromophobe	Aitchison	PERMANOVA	pseudo-F	182	2	1.27951	0.27	999	1
Kidney Renal Clear Cell Carcinoma	Bray-Curtis	PERMANOVA	pseudo-F	1077	2	1.418	0.239	999	1
Kidney Renal Clear Cell Carcinoma	Aitchison	PERMANOVA	pseudo-F	1077	2	0.0681081	0.903	999	1
Kidney Renal Papillary Cell Carcinoma	Bray-Curtis	PERMANOVA	pseudo-F	345	2	1.01943	0.369	999	1
Kidney Renal Papillary Cell Carcinoma	Aitchison	PERMANOVA	pseudo-F	345	2	1.4327	0.22	999	1
Liver Hepatocellular Carcinoma	Bray-Curtis	PERMANOVA	pseudo-F	433	2	1.39842	0.207	999	1
Liver Hepatocellular Carcinoma	Aitchison	PERMANOVA	pseudo-F	433	2	3.08437	0.045	999	1
Lung Adenocarcinoma	Bray-Curtis	PERMANOVA	pseudo-F	801	2	0.731927	0.54	999	1
Lung Adenocarcinoma	Aitchison	PERMANOVA	pseudo-F	801	2	1.24748	0.298	999	1
Lung Squamous Cell Carcinoma	Bray-Curtis	PERMANOVA	pseudo-F	609	2	0.873902	0.465	999	1
Lung Squamous Cell Carcinoma	Aitchison	PERMANOVA	pseudo-F	609	2	0.892427	0.375	999	1
Ovarian Serous Cystadenocarcinoma	Bray-Curtis	PERMANOVA	pseudo-F	886	2	0.644528	0.697	999	1
Ovarian Serous Cystadenocarcinoma	Aitchison	PERMANOVA	pseudo-F	886	2	0.380905	0.671	999	1
Pancreatic Adenocarcinoma	Bray-Curtis	PERMANOVA	pseudo-F	164	2	2.22441	0.049	999	1
Pancreatic Adenocarcinoma	Aitchison	PERMANOVA	pseudo-F	164	2	1.304	0.278	999	1
Pheochromocytoma and Paraganglioma	Bray-Curtis	PERMANOVA	pseudo-F	146	2	1.24592	0.275	999	1
Pheochromocytoma and Paraganglioma	Aitchison	PERMANOVA	pseudo-F	146	2	1.22167	0.31	999	1
Prostate Adenocarcinoma	Bray-Curtis	PERMANOVA	pseudo-F	666	2	1.53418	0.167	999	1
Prostate Adenocarcinoma	Aitchison	PERMANOVA	pseudo-F	666	2	1.23253	0.267	999	1
Rectum Adenocarcinoma	Bray-Curtis	PERMANOVA	pseudo-F	162	2	0.462746	0.839	999	1
Rectum Adenocarcinoma	Aitchison	PERMANOVA	pseudo-F	162	2	0.124973	0.9	999	1
Sarcoma	Bray-Curtis	PERMANOVA	pseudo-F	37	2	0.668827	0.635	999	1
Sarcoma	Aitchison	PERMANOVA	pseudo-F	37	2	1.55368	0.2	999	1
Skin Cutaneous Melanoma	Bray-Curtis	PERMANOVA	pseudo-F	112	2	0.363078	0.942	999	1
Skin Cutaneous Melanoma	Aitchison	PERMANOVA	pseudo-F	112	2	0.424436	0.573	999	1
Stomach Adenocarcinoma	Bray-Curtis	PERMANOVA	pseudo-F	899	2	0.453793	0.75	999	1
Stomach Adenocarcinoma	Aitchison	PERMANOVA	pseudo-F	899	2	1.25178	0.288	999	1
Thymoma	Bray-Curtis	PERMANOVA	pseudo-F	101	2	0.888769	0.51	999	1
Thymoma	Aitchison	PERMANOVA	pseudo-F	101	2	0.411441	0.595	999	1
Thyroid Carcinoma	Bray-Curtis	PERMANOVA	pseudo-F	726	2	1.85532	0.084	999	1
Thyroid Carcinoma	Aitchison	PERMANOVA	pseudo-F	726	2	1.14658	0.304	999	1
Uterine Corpus Endometrial Carcinoma	Bray-Curtis	PERMANOVA	pseudo-F	362	2	0.777074	0.566	999	1
Uterine Corpus Endometrial Carcinoma	Aitchison	PERMANOVA	pseudo-F	362	2	0.769031	0.43	999	1
