# Supplementary material for: Pan-cancer analyses reveal cancer-type-specific fungal ecologies and bacteriome interactions
Source: Cell. 2022 Sep 29;185(20):3789–3806.e17. doi: 10.1016/j.cell.2022.09.005 (PMC9567272; doi:10.1016/j.cell.2022.09.005)
Supplement: Table S6. WIS fungi-bacteria network analysis results with FDR less than 0.2, related to Data S4 [file mmc6.xlsx]

## Sheet: Table S6
Table S6. WIS fungi-bacteria network analysis results with FDR less than 0.2, related to Data S4.
Taxonomic level	Tissue	Tax_id1	Tax_id2	Tax_name1	Tax_name2	Number together	Expected number together	Positive/negative connection	P value	BH	Frequency1	Frequency2	Occurences1	Occurences2
class	bone	fid1583c	b60086	Fungi Basidiomycota Ustilaginomycetes NA NA NA NA	Bacteria Spirochaetes Spirochaetes NA NA NA NA	3	0.344	positive	0.001	0.165	0.0833333	0.111111	3	4
class	breast	fid668c	b60020	Fungi Basidiomycota Malasseziomycetes NA NA NA NA	Bacteria Bacteroidetes Bacteroidia NA NA NA NA	91	78.775	positive	0.001	0.0715	0.562162	0.735135	104	136
class	breast	fid668c	b60042	Fungi Basidiomycota Malasseziomycetes NA NA NA NA	Bacteria Cyanobacteria Chloroplast NA NA NA NA	86	77.509	positive	0.002	0.0715	0.562162	0.724324	104	134
class	breast	fid668c	b60053	Fungi Basidiomycota Malasseziomycetes NA NA NA NA	Bacteria Firmicutes Clostridia NA NA NA NA	97	90.686	positive	0.002	0.0715	0.562162	0.854054	104	158
class	breast	fid668c	b60057	Fungi Basidiomycota Malasseziomycetes NA NA NA NA	Bacteria Fusobacteria Fusobacteriia NA NA NA NA	72	61.316	positive	0.001	0.0715	0.562162	0.567568	104	105
class	breast	fid1224c	b60010	Fungi Basidiomycota Microbotryomycetes NA NA NA NA	Bacteria Actinobacteria Coriobacteriia NA NA NA NA	8	2.885	positive	0.002	0.0715	0.189189	0.0756757	35	14
class	breast	fid1808c	b60022	Fungi Ascomycota Eurotiomycetes NA NA NA NA	Bacteria Bacteroidetes Flavobacteriia NA NA NA NA	77	66.71	positive	0.002	0.0715	0.508108	0.686486	94	127
class	breast	fid1808c	b60042	Fungi Ascomycota Eurotiomycetes NA NA NA NA	Bacteria Cyanobacteria Chloroplast NA NA NA NA	84	70.134	positive	0.001	0.0715	0.508108	0.724324	94	134
class	breast	fid1808c	b60057	Fungi Ascomycota Eurotiomycetes NA NA NA NA	Bacteria Fusobacteria Fusobacteriia NA NA NA NA	67	55.523	positive	0.001	0.0715	0.508108	0.567568	94	105
class	breast	fid1808c	b60020	Fungi Ascomycota Eurotiomycetes NA NA NA NA	Bacteria Bacteroidetes Bacteroidia NA NA NA NA	79	71.303	positive	0.004	0.104	0.508108	0.735135	94	136
class	breast	fid2320c	b60053	Fungi other other NA NA NA NA	Bacteria Firmicutes Clostridia NA NA NA NA	3	6.15	negative	0.004	0.104	0.0378378	0.854054	7	158
class	breast	fid2938c	b60092	Fungi Ascomycota Sordariomycetes NA NA NA NA	Bacteria TM7 TM7-3 NA NA NA NA	13	6.935	positive	0.004	0.104	0.183784	0.189189	34	35
class	breast	fid668c	b60078	Fungi Basidiomycota Malasseziomycetes NA NA NA NA	Bacteria Proteobacteria Betaproteobacteria NA NA NA NA	104	99.919	positive	0.005	0.119167	0.562162	0.951351	104	176
class	breast	fid3643c	b60053	Fungi Ascomycota Dothideomycetes NA NA NA NA	Bacteria Firmicutes Clostridia NA NA NA NA	83	76.858	positive	0.006	0.132	0.475676	0.854054	88	158
class	breast	fid1808c	b60092	Fungi Ascomycota Eurotiomycetes NA NA NA NA	Bacteria TM7 TM7-3 NA NA NA NA	26	18.617	positive	0.007	0.143	0.508108	0.189189	94	35
class	breast	fid3522c	b60092	Fungi Basidiomycota Agaricomycetes NA NA NA NA	Bacteria TM7 TM7-3 NA NA NA NA	12	6.474	positive	0.01	0.190667	0.172973	0.189189	32	35
class	breast	fid668c	b60080	Fungi Basidiomycota Malasseziomycetes NA NA NA NA	Bacteria Proteobacteria Epsilonproteobacteria NA NA NA NA	38	30.684	positive	0.011	0.196625	0.562162	0.281081	104	52
class	colon	fid2630c	fid2938c	Fungi Ascomycota Saccharomycetes NA NA NA NA	Fungi Ascomycota Sordariomycetes NA NA NA NA	0	2.824	negative	0.004	0.024	0.647059	0.235294	11	4
class	colon	fid2938c	fid3643c	Fungi Ascomycota Sordariomycetes NA NA NA NA	Fungi Ascomycota Dothideomycetes NA NA NA NA	3	1.097	positive	0.041	0.123	0.235294	0.235294	4	4
class	lung	fid3021c	fid3522c	Fungi Ascomycota Pezizomycetes NA NA NA NA	Fungi Basidiomycota Agaricomycetes NA NA NA NA	4	0.88	positive	0.003	0.1365	0.0327869	0.155738	4	19
class	lung	fid3522c	fid3643c	Fungi Basidiomycota Agaricomycetes NA NA NA NA	Fungi Ascomycota Dothideomycetes NA NA NA NA	18	12.17	positive	0.002	0.1365	0.155738	0.52459	19	64
class	lung	fid3522c	b60025	Fungi Basidiomycota Agaricomycetes NA NA NA NA	Bacteria Bacteroidetes Sphingobacteriia NA NA NA NA	9	3.641	positive	0.002	0.168	0.155738	0.172131	19	21
class	lung	fid3643c	b60042	Fungi Ascomycota Dothideomycetes NA NA NA NA	Bacteria Cyanobacteria Chloroplast NA NA NA NA	45	37.186	positive	0.002	0.168	0.52459	0.557377	64	68
class	lung	fid3643c	b60053	Fungi Ascomycota Dothideomycetes NA NA NA NA	Bacteria Firmicutes Clostridia NA NA NA NA	49	38.771	positive	0.001	0.168	0.52459	0.581967	64	71
class	melanoma	fid668c	fid2630c	Fungi Basidiomycota Malasseziomycetes NA NA NA NA	Fungi Ascomycota Saccharomycetes NA NA NA NA	5	10.575	negative	0.007	0.147	0.609375	0.25	39	16
class	ovary	fid1808c	b60042	Fungi Ascomycota Eurotiomycetes NA NA NA NA	Bacteria Cyanobacteria Chloroplast NA NA NA NA	22	16.42	positive	0.001	0.072	0.586957	0.565217	27	26
class	ovary	fid3522c	b60022	Fungi Basidiomycota Agaricomycetes NA NA NA NA	Bacteria Bacteroidetes Flavobacteriia NA NA NA NA	16	11.272	positive	0.001	0.072	0.413043	0.543478	19	25
class	ovary	fid1808c	b60022	Fungi Ascomycota Eurotiomycetes NA NA NA NA	Bacteria Bacteroidetes Flavobacteriia NA NA NA NA	21	15.752	positive	0.002	0.096	0.586957	0.543478	27	25
class	pancreas	fid668c	fid2630c	Fungi Basidiomycota Malasseziomycetes NA NA NA NA	Fungi Ascomycota Saccharomycetes NA NA NA NA	1	5.862	negative	0.003	0.063	0.451613	0.354839	14	11
order	breast	fid668o	b50030	Fungi Basidiomycota Malasseziomycetes Malasseziales NA NA NA	Bacteria Bacteroidetes Bacteroidia Bacteroidales NA NA NA	91	79.282	positive	0.001	0.1794	0.562162	0.735135	104	136
order	breast	fid668o	b50119	Fungi Basidiomycota Malasseziomycetes Malasseziales NA NA NA	Bacteria Proteobacteria Betaproteobacteria Burkholderiales NA NA NA	99	92.273	positive	0.001	0.1794	0.562162	0.864865	104	160
order	breast	fid1808o	b50062	Fungi Ascomycota Eurotiomycetes Eurotiales NA NA NA	Bacteria Cyanobacteria Chloroplast Streptophyta NA NA NA	83	70.156	positive	0.001	0.1794	0.502703	0.724324	93	134
order	breast	fid1808o	b50085	Fungi Ascomycota Eurotiomycetes Eurotiales NA NA NA	Bacteria Fusobacteria Fusobacteriia Fusobacteriales NA NA NA	67	55.434	positive	0.001	0.1794	0.502703	0.567568	93	105
order	breast	fid2320o	b50079	Fungi other other other NA NA NA	Bacteria Firmicutes Clostridia Clostridiales NA NA NA	3	6.21	negative	0.001	0.1794	0.0378378	0.854054	7	158
order	breast	fid668o	b50085	Fungi Basidiomycota Malasseziomycetes Malasseziales NA NA NA	Bacteria Fusobacteria Fusobacteriia Fusobacteriales NA NA NA	72	62.041	positive	0.003	0.192214	0.562162	0.567568	104	105
order	breast	fid668o	b50140	Fungi Basidiomycota Malasseziomycetes Malasseziales NA NA NA	Bacteria Proteobacteria Gammaproteobacteria Cardiobacteriales NA NA NA	19	13.208	positive	0.002	0.192214	0.562162	0.118919	104	22
order	breast	fid668o	b50142	Fungi Basidiomycota Malasseziomycetes Malasseziales NA NA NA	Bacteria Proteobacteria Gammaproteobacteria Enterobacteriales NA NA NA	82	73.217	positive	0.003	0.192214	0.562162	0.675676	104	125
order	breast	fid1224o	b50018	Fungi Basidiomycota Microbotryomycetes Sporidiobolales NA NA NA	Bacteria Actinobacteria Coriobacteriia Coriobacteriales NA NA NA	8	2.951	positive	0.003	0.192214	0.189189	0.0756757	35	14
order	breast	fid1808o	b50032	Fungi Ascomycota Eurotiomycetes Eurotiales NA NA NA	Bacteria Bacteroidetes Flavobacteriia Flavobacteriales NA NA NA	76	66.729	positive	0.002	0.192214	0.502703	0.686486	93	127
order	breast	fid1808o	b50125	Fungi Ascomycota Eurotiomycetes Eurotiales NA NA NA	Bacteria Proteobacteria Betaproteobacteria Neisseriales NA NA NA	74	65.288	positive	0.003	0.192214	0.502703	0.67027	93	124
order	breast	fid1808o	b50138	Fungi Ascomycota Eurotiomycetes Eurotiales NA NA NA	Bacteria Proteobacteria Gammaproteobacteria Aeromonadales NA NA NA	48	38.01	positive	0.003	0.192214	0.502703	0.383784	93	71
order	breast	fid1808o	b50140	Fungi Ascomycota Eurotiomycetes Eurotiales NA NA NA	Bacteria Proteobacteria Gammaproteobacteria Cardiobacteriales NA NA NA	18	11.755	positive	0.003	0.192214	0.502703	0.118919	93	22
order	breast	fid2876o	b50125	Fungi Ascomycota Dothideomycetes Pleosporales NA NA NA	Bacteria Proteobacteria Betaproteobacteria Neisseriales NA NA NA	28	21.358	positive	0.003	0.192214	0.162162	0.67027	30	124
order	colon	fid2630o	fid3221o	Fungi Ascomycota Saccharomycetes Saccharomycetales NA NA NA	Fungi Ascomycota Sordariomycetes Hypocreales NA NA NA	0	2.131	negative	0.014	0.042	0.647059	0.176471	11	3
order	lung	fid1808o	b50012	Fungi Ascomycota Eurotiomycetes Eurotiales NA NA NA	Bacteria Actinobacteria Actinobacteria Bifidobacteriales NA NA NA	11	4.107	positive	0.001	0.1665	0.147541	0.196721	18	24
order	lung	fid1808o	b50138	Fungi Ascomycota Eurotiomycetes Eurotiales NA NA NA	Bacteria Proteobacteria Gammaproteobacteria Aeromonadales NA NA NA	8	3.04	positive	0.001	0.1665	0.147541	0.147541	18	18
order	lung	fid2876o	b50138	Fungi Ascomycota Dothideomycetes Pleosporales NA NA NA	Bacteria Proteobacteria Gammaproteobacteria Aeromonadales NA NA NA	10	4.02	positive	0.001	0.1665	0.188525	0.147541	23	18
order	lung	fid3300o	b50138	Fungi Basidiomycota Agaricomycetes Polyporales NA NA NA	Bacteria Proteobacteria Gammaproteobacteria Aeromonadales NA NA NA	6	1.206	positive	0.001	0.1665	0.057377	0.147541	7	18
order	melanoma	fid668o	fid2630o	Fungi Basidiomycota Malasseziomycetes Malasseziales NA NA NA	Fungi Ascomycota Saccharomycetes Saccharomycetales NA NA NA	5	10.846	negative	0.008	0.105	0.609375	0.25	39	16
order	melanoma	fid668o	fid3643o	Fungi Basidiomycota Malasseziomycetes Malasseziales NA NA NA	Fungi Ascomycota Dothideomycetes Capnodiales NA NA NA	3	7.534	negative	0.014	0.105	0.609375	0.171875	39	11
order	pancreas	fid668o	fid2630o	Fungi Basidiomycota Malasseziomycetes Malasseziales NA NA NA	Fungi Ascomycota Saccharomycetes Saccharomycetales NA NA NA	1	5.918	negative	0.002	0.056	0.451613	0.354839	14	11
family	breast	fid668f	b40038	Fungi Basidiomycota Malasseziomycetes Malasseziales Malasseziaceae NA NA	Bacteria Actinobacteria Actinobacteria Actinomycetales Micrococcaceae NA NA	92	82.051	positive	0.001	0.1518	0.559783	0.76087	103	140
family	breast	fid668f	b40088	Fungi Basidiomycota Malasseziomycetes Malasseziales Malasseziaceae NA NA	Bacteria Bacteroidetes Bacteroidia Bacteroidales Prevotellaceae NA NA	74	62.283	positive	0.001	0.1518	0.559783	0.565217	103	104
family	breast	fid668f	b40180	Fungi Basidiomycota Malasseziomycetes Malasseziales Malasseziaceae NA NA	Bacteria Firmicutes Bacilli Lactobacillales Leuconostocaceae NA NA	38	27.642	positive	0.001	0.1518	0.559783	0.244565	103	45
family	breast	fid668f	b40195	Fungi Basidiomycota Malasseziomycetes Malasseziales Malasseziaceae NA NA	Bacteria Firmicutes Clostridia Clostridiales Tissierellaceae NA NA	84	71.863	positive	0.001	0.1518	0.559783	0.657609	103	121
family	breast	fid668f	b40198	Fungi Basidiomycota Malasseziomycetes Malasseziales Malasseziaceae NA NA	Bacteria Firmicutes Clostridia Clostridiales Veillonellaceae NA NA	71	60.432	positive	0.001	0.1518	0.559783	0.548913	103	101
family	breast	fid1204f	b40178	Fungi Basidiomycota Malasseziomycetes Malasseziales other NA NA	Bacteria Firmicutes Bacilli Lactobacillales Enterococcaceae NA NA	4	0.648	positive	0.001	0.1518	0.0217391	0.13587	4	25
family	breast	fid1224f	b40065	Fungi Basidiomycota Microbotryomycetes Sporidiobolales Sporidiobolaceae NA NA	Bacteria Actinobacteria Coriobacteriia Coriobacteriales Coriobacteriaceae NA NA	8	3.118	positive	0.001	0.1518	0.190217	0.076087	35	14
family	breast	fid1458f	b40276	Fungi Ascomycota Saccharomycetes Saccharomycetales Saccharomycetales_fam_Incertae_sedis NA NA	Bacteria Proteobacteria Betaproteobacteria Neisseriales Neisseriaceae NA NA	17	12.43	positive	0.001	0.1518	0.0923913	0.668478	17	123
family	breast	fid1808f	b40046	Fungi Ascomycota Eurotiomycetes Eurotiales Aspergillaceae NA NA	Bacteria Actinobacteria Actinobacteria Actinomycetales Propionibacteriaceae NA NA	71	60.827	positive	0.001	0.1518	0.505435	0.608696	93	112
family	breast	fid1808f	b40086	Fungi Ascomycota Eurotiomycetes Eurotiales Aspergillaceae NA NA	Bacteria Bacteroidetes Bacteroidia Bacteroidales Paraprevotellaceae NA NA	43	33.673	positive	0.001	0.1518	0.505435	0.331522	93	61
family	breast	fid1808f	b40144	Fungi Ascomycota Eurotiomycetes Eurotiales Aspergillaceae NA NA	Bacteria Cyanobacteria Chloroplast Streptophyta Unknown family NA NA	83	71.09	positive	0.001	0.1518	0.505435	0.722826	93	133
family	breast	fid1808f	b40163	Fungi Ascomycota Eurotiomycetes Eurotiales Aspergillaceae NA NA	Bacteria Firmicutes Bacilli Bacillales Exiguobacteraceae NA NA	29	20.172	positive	0.001	0.1518	0.505435	0.195652	93	36
family	breast	fid1808f	b40176	Fungi Ascomycota Eurotiomycetes Eurotiales Aspergillaceae NA NA	Bacteria Firmicutes Bacilli Lactobacillales Aerococcaceae NA NA	67	52.383	positive	0.001	0.1518	0.505435	0.521739	93	96
family	breast	fid1808f	b40188	Fungi Ascomycota Eurotiomycetes Eurotiales Aspergillaceae NA NA	Bacteria Firmicutes Clostridia Clostridiales Lachnospiraceae NA NA	55	41.683	positive	0.001	0.1518	0.505435	0.413043	93	76
family	breast	fid1808f	b40198	Fungi Ascomycota Eurotiomycetes Eurotiales Aspergillaceae NA NA	Bacteria Firmicutes Clostridia Clostridiales Veillonellaceae NA NA	66	54.943	positive	0.001	0.1518	0.505435	0.548913	93	101
family	breast	fid1808f	b40205	Fungi Ascomycota Eurotiomycetes Eurotiales Aspergillaceae NA NA	Bacteria Fusobacteria Fusobacteriia Fusobacteriales Fusobacteriaceae NA NA	53	43.26	positive	0.001	0.1518	0.505435	0.429348	93	79
family	breast	fid1808f	b40206	Fungi Ascomycota Eurotiomycetes Eurotiales Aspergillaceae NA NA	Bacteria Fusobacteria Fusobacteriia Fusobacteriales Leptotrichiaceae NA NA	54	42.276	positive	0.001	0.1518	0.505435	0.418478	93	77
family	breast	fid1808f	b40307	Fungi Ascomycota Eurotiomycetes Eurotiales Aspergillaceae NA NA	Bacteria Proteobacteria Gammaproteobacteria Alteromonadales Chromatiaceae NA NA	20	13.427	positive	0.001	0.1518	0.505435	0.130435	93	24
family	breast	fid2630f	b40181	Fungi Ascomycota Saccharomycetes Saccharomycetales Dipodascaceae NA NA	Bacteria Firmicutes Bacilli Lactobacillales Streptococcaceae NA NA	27	32.425	negative	0.001	0.1518	0.184783	0.923913	34	170
family	breast	fid2735f	b40173	Fungi Ascomycota Sordariomycetes Glomerellales Plectosphaerellaceae NA NA	Bacteria Firmicutes Bacilli Bacillales Unknown species NA NA	6	1.822	positive	0.001	0.1518	0.0326087	0.255435	6	47
family	ovary	fid1723f	fid1873f	Fungi Ascomycota Dothideomycetes Capnodiales Cladosporiaceae NA NA	Fungi Ascomycota Dothideomycetes Pleosporales Pleosporaceae NA NA	6	2.364	positive	0.003	0.198	0.2	0.177778	9	8
genus	breast	fid146g	b30280	Fungi Basidiomycota Agaricomycetes Russulales Peniophoraceae Peniophora NA	Bacteria Actinobacteria Actinobacteria Bifidobacteriales Bifidobacteriaceae Gardnerella NA	5	1.329	positive	0.001	0.174857	0.0326087	0.184783	6	34
genus	breast	fid668g	b30173	Fungi Basidiomycota Malasseziomycetes Malasseziales Malasseziaceae Malassezia NA	Bacteria Actinobacteria Actinobacteria Actinomycetales Micrococcaceae Rothia NA	88	76.424	positive	0.001	0.174857	0.559783	0.695652	103	128
genus	breast	fid668g	b30362	Fungi Basidiomycota Malasseziomycetes Malasseziales Malasseziaceae Malassezia NA	Bacteria Bacteroidetes Bacteroidia Bacteroidales Prevotellaceae Prevotella NA	74	63.219	positive	0.001	0.174857	0.559783	0.565217	103	104
genus	breast	fid668g	b31476	Fungi Basidiomycota Malasseziomycetes Malasseziales Malasseziaceae Malassezia NA	Bacteria Firmicutes Clostridia Clostridiales Tissierellaceae Anaerococcus NA	71	56.841	positive	0.001	0.174857	0.559783	0.505435	103	93
genus	breast	fid1204g	b30855	Fungi Basidiomycota Malasseziomycetes Malasseziales other other NA	Bacteria Firmicutes Bacilli Lactobacillales Enterococcaceae Enterococcus NA	4	0.567	positive	0.001	0.174857	0.0217391	0.119565	4	22
genus	breast	fid1204g	b31610	Fungi Basidiomycota Malasseziomycetes Malasseziales other other NA	Bacteria Firmicutes Erysipelotrichi Erysipelotrichales Erysipelotrichaceae Bulleidia NA	2	0.113	positive	0.001	0.174857	0.0217391	0.0217391	4	4
genus	breast	fid1561g	b32429	Fungi Ascomycota Sordariomycetes Hypocreales Nectriaceae other NA	Bacteria Proteobacteria Gammaproteobacteria Vibrionales Pseudoalteromonadaceae Pseudoalteromonas NA	3	0.403	positive	0.001	0.174857	0.0217391	0.0815217	4	15
genus	breast	fid1723g	b31208	Fungi Ascomycota Dothideomycetes Capnodiales Cladosporiaceae Cladosporium NA	Bacteria Firmicutes Clostridia Clostridiales Peptostreptococcaceae Peptostreptococcus NA	12	6.175	positive	0.001	0.174857	0.293478	0.0978261	54	18
genus	breast	fid1808g	b30228	Fungi Ascomycota Eurotiomycetes Eurotiales Aspergillaceae Aspergillus NA	Bacteria Actinobacteria Actinobacteria Actinomycetales Propionibacteriaceae Tessaracoccus NA	22	14.437	positive	0.001	0.174857	0.483696	0.141304	89	26
genus	breast	fid1808g	b30455	Fungi Ascomycota Eurotiomycetes Eurotiales Aspergillaceae Aspergillus NA	Bacteria Bacteroidetes Flavobacteriia Flavobacteriales Flavobacteriaceae Capnocytophaga NA	40	28.785	positive	0.001	0.174857	0.483696	0.288043	89	53
genus	breast	fid1808g	b30776	Fungi Ascomycota Eurotiomycetes Eurotiales Aspergillaceae Aspergillus NA	Bacteria Firmicutes Bacilli Bacillales Exiguobacteraceae Exiguobacterium NA	29	19.794	positive	0.001	0.174857	0.483696	0.195652	89	36
genus	breast	fid1808g	b30843	Fungi Ascomycota Eurotiomycetes Eurotiales Aspergillaceae Aspergillus NA	Bacteria Firmicutes Bacilli Lactobacillales Aerococcaceae Aerococcus NA	45	33.71	positive	0.001	0.174857	0.483696	0.336957	89	62
genus	breast	fid1808g	b30926	Fungi Ascomycota Eurotiomycetes Eurotiales Aspergillaceae Aspergillus NA	Bacteria Firmicutes Clostridia Clostridiales Lachnospiraceae Clostridium XlVa NA	14	8.221	positive	0.001	0.174857	0.483696	0.0815217	89	15
genus	breast	fid1808g	b31208	Fungi Ascomycota Eurotiomycetes Eurotiales Aspergillaceae Aspergillus NA	Bacteria Firmicutes Clostridia Clostridiales Peptostreptococcaceae Peptostreptococcus NA	16	9.96	positive	0.001	0.174857	0.483696	0.0978261	89	18
genus	breast	fid1808g	b31476	Fungi Ascomycota Eurotiomycetes Eurotiales Aspergillaceae Aspergillus NA	Bacteria Firmicutes Clostridia Clostridiales Tissierellaceae Anaerococcus NA	59	49.473	positive	0.001	0.174857	0.483696	0.505435	89	93
genus	breast	fid1808g	b31635	Fungi Ascomycota Eurotiomycetes Eurotiales Aspergillaceae Aspergillus NA	Bacteria Fusobacteria Fusobacteriia Fusobacteriales Leptotrichiaceae Leptotrichia NA	51	39.876	positive	0.001	0.174857	0.483696	0.402174	89	74
genus	breast	fid1808g	b32052	Fungi Ascomycota Eurotiomycetes Eurotiales Aspergillaceae Aspergillus NA	Bacteria Proteobacteria Betaproteobacteria Burkholderiales Burkholderiaceae Lautropia NA	31	21.999	positive	0.001	0.174857	0.483696	0.217391	89	40
genus	breast	fid1808g	b32429	Fungi Ascomycota Eurotiomycetes Eurotiales Aspergillaceae Aspergillus NA	Bacteria Proteobacteria Gammaproteobacteria Vibrionales Pseudoalteromonadaceae Pseudoalteromonas NA	14	8.335	positive	0.001	0.174857	0.483696	0.0815217	89	15
genus	breast	fid1840g	b31597	Fungi Ascomycota Saccharomycetes Saccharomycetales Saccharomycetaceae Saccharomyces NA	Bacteria Firmicutes Clostridia Clostridiales Veillonellaceae Megasphaera NA	3	0.306	positive	0.001	0.174857	0.0652174	0.0217391	12	4
genus	breast	fid2004g	b32124	Fungi Basidiomycota Tremellomycetes Tremellales Bulleribasidiaceae Dioszegia NA	Bacteria Proteobacteria Betaproteobacteria Burkholderiales Oxalobacteraceae Naxibacter NA	4	0.525	positive	0.001	0.174857	0.0217391	0.108696	4	20
genus	breast	fid2528g	b31475	Fungi Basidiomycota Agaricomycetes Agaricales Schizophyllaceae Schizophyllum NA	Bacteria Firmicutes Clostridia Clostridiales Tissierellaceae Jan-68 NA	3	0.43	positive	0.001	0.174857	0.0163043	0.125	3	23
genus	breast	fid2529g	b32337	Fungi Basidiomycota Microbotryomycetes Sporidiobolales Sporidiobolaceae Rhodotorula NA	Bacteria Proteobacteria Gammaproteobacteria Enterobacteriales Enterobacteriaceae Erwinia NA	5	1.094	positive	0.001	0.174857	0.0434783	0.108696	8	20
genus	breast	fid2630g	b32035	Fungi Ascomycota Saccharomycetes Saccharomycetales Dipodascaceae Yarrowia NA	Bacteria Proteobacteria Betaproteobacteria Burkholderiales Alcaligenaceae Alcaligenes NA	5	1.121	positive	0.001	0.174857	0.184783	0.0271739	34	5
genus	breast	fid2735g	b30456	Fungi Ascomycota Sordariomycetes Glomerellales Plectosphaerellaceae Musicillium NA	Bacteria Bacteroidetes Flavobacteriia Flavobacteriales Flavobacteriaceae Chryseobacterium NA	5	1.448	positive	0.001	0.174857	0.0326087	0.195652	6	36
genus	breast	fid2735g	b30833	Fungi Ascomycota Sordariomycetes Glomerellales Plectosphaerellaceae Musicillium NA	Bacteria Firmicutes Bacilli Bacillales Unknown species Gemella NA	6	1.71	positive	0.001	0.174857	0.0326087	0.23913	6	44
genus	breast	fid2735g	b32171	Fungi Ascomycota Sordariomycetes Glomerellales Plectosphaerellaceae Musicillium NA	Bacteria Proteobacteria Betaproteobacteria Neisseriales Neisseriaceae Kingella NA	5	0.866	positive	0.001	0.174857	0.0326087	0.119565	6	22
genus	breast	fid2981g	b30843	Fungi Ascomycota Dothideomycetes Pleosporales Phaeosphaeriaceae Phaeosphaeria NA	Bacteria Firmicutes Bacilli Lactobacillales Aerococcaceae Aerococcus NA	7	2.853	positive	0.001	0.174857	0.0380435	0.336957	7	62
genus	breast	fid2981g	b32285	Fungi Ascomycota Dothideomycetes Pleosporales Phaeosphaeriaceae Phaeosphaeria NA	Bacteria Proteobacteria Epsilonproteobacteria Campylobacterales Campylobacteraceae Arcobacter NA	4	0.616	positive	0.001	0.174857	0.0380435	0.0706522	7	13
genus	breast	fid2981g	b32429	Fungi Ascomycota Dothideomycetes Pleosporales Phaeosphaeriaceae Phaeosphaeria NA	Bacteria Proteobacteria Gammaproteobacteria Vibrionales Pseudoalteromonadaceae Pseudoalteromonas NA	4	0.689	positive	0.001	0.174857	0.0380435	0.0815217	7	15
genus	breast	fid2981g	b32554	Fungi Ascomycota Dothideomycetes Pleosporales Phaeosphaeriaceae Phaeosphaeria NA	Bacteria TM7 TM7-3 Unknown order Unknown family Unknown genus73 NA	4	0.505	positive	0.001	0.174857	0.0380435	0.0597826	7	11
genus	breast	fid3452g	b30293	Fungi Basidiomycota Microbotryomycetes Sporidiobolales Sporidiobolaceae Sporobolomyces NA	Bacteria Actinobacteria Coriobacteriia Coriobacteriales Coriobacteriaceae Atopobium NA	6	1.815	positive	0.001	0.174857	0.146739	0.0543478	27	10
genus	breast	fid3452g	b30456	Fungi Basidiomycota Microbotryomycetes Sporidiobolales Sporidiobolaceae Sporobolomyces NA	Bacteria Bacteroidetes Flavobacteriia Flavobacteriales Flavobacteriaceae Chryseobacterium NA	16	6.345	positive	0.001	0.174857	0.146739	0.195652	27	36
genus	breast	fid3452g	b31475	Fungi Basidiomycota Microbotryomycetes Sporidiobolales Sporidiobolaceae Sporobolomyces NA	Bacteria Firmicutes Clostridia Clostridiales Tissierellaceae Jan-68 NA	10	4.025	positive	0.001	0.174857	0.146739	0.125	27	23
genus	breast	fid3452g	b32123	Fungi Basidiomycota Microbotryomycetes Sporidiobolales Sporidiobolaceae Sporobolomyces NA	Bacteria Proteobacteria Betaproteobacteria Burkholderiales Oxalobacteraceae Massilia NA	21	13.061	positive	0.001	0.174857	0.146739	0.418478	27	77
genus	breast	fid3452g	b32394	Fungi Basidiomycota Microbotryomycetes Sporidiobolales Sporidiobolaceae Sporobolomyces NA	Bacteria Proteobacteria Gammaproteobacteria Pseudomonadales Moraxellaceae Acinetobacter NA	27	20.576	positive	0.001	0.174857	0.146739	0.690217	27	127
genus	ovary	fid1583g	fid1873g	Fungi Basidiomycota Ustilaginomycetes Ustilaginales Ustilaginaceae Pseudozyma NA	Fungi Ascomycota Dothideomycetes Pleosporales Pleosporaceae Alternaria NA	4	1.194	positive	0.002	0.132	0.155556	0.111111	7	5
