# Supplementary material for: Pan-cancer analyses reveal cancer-type-specific fungal ecologies and bacteriome interactions
Source: Cell. 2022 Sep 29;185(20):3789–3806.e17. doi: 10.1016/j.cell.2022.09.005 (PMC9567272; doi:10.1016/j.cell.2022.09.005)
Supplement: Table S7. Mycobiome-bacteriome-immunome analysis, related to Figure 4 and Data S4 [file mmc7.xlsx]

## Sheet: Table S7
Table S7. Mycobiome-bacteriome-immunome analysis, related to Figure 4 and Data S4.
Note that this table contains the following worksheets:
Worksheet	Title
7.1	ANOVA comparisons of mycotype log ratios with disease types, sequencing centers, and immune subtypes, related to Figure 4 and Data S4.
7.2	Spearman correlations between kingdoms of mycotype log ratios, related to Figure 4 and Data S4.
7.3	All pairwise comparisons of mycotype log-ratios and immune subtypes, related to Figure 4 and Data S4.
7.4	Cox-hazards analysis for survival showing that fungal and immune mycotypes are not significantly associated with sequencing centers, related to Figure 4 and Data S4.
7.5	WIS-overlapping fungal and bacterial genera used in TCGA MMvec co-occurrence analyses, related to Figure 4 and Data S4.
7.6	Sample sizes categorized above or below median log-ratios for mycotype survival analyses, related to Figure 4 and Data S4.

## Sheet: Table S7.1
Table S7.1. ANOVA comparisons of mycotype log ratios with disease types, sequencing centers, and immune subtypes, related to Figure 4 and Data S4.
log_ratio	modeled_variable	df	sum_sq	mean_sq	F	PR(>F)	samples_left	PR(>F) < 0.05
blr_F1_F2	C(disease_type)	19	5374.27	282.856	189.486	0	1315	TRUE
blr_F1_F2	C(data_submitting_center_label)	2	357.11	178.555	119.614	8.66686e-48	1315	TRUE
blr_F1_F2	C(ImmuneSubtype)	5	14.5869	2.91738	1.95436	0.131431	1315	FALSE
blr_F1_F3	C(disease_type)	19	1986.22	104.538	89.9638	4.54823e-219	1315	TRUE
blr_F1_F3	C(data_submitting_center_label)	2	85.4303	42.7152	36.7601	6.70646e-16	1315	TRUE
blr_F1_F3	C(ImmuneSubtype)	5	7.61618	1.52324	1.31088	0.346553	1315	FALSE
blr_F2_F3	C(disease_type)	19	1185.53	62.3965	52.4882	2.26928e-144	1315	TRUE
blr_F2_F3	C(data_submitting_center_label)	2	94.4749	47.2375	39.7364	4.40702e-17	1315	TRUE
blr_F2_F3	C(ImmuneSubtype)	5	4.96973	0.993947	0.836113	0.64308	1315	FALSE
flr_F1_F2	C(disease_type)	19	718.249	37.8026	33.4346	2.22129e-97	1315	TRUE
flr_F1_F2	C(data_submitting_center_label)	2	3.29532	1.64766	1.45728	0.331465	1315	FALSE
flr_F1_F2	C(ImmuneSubtype)	5	2.93608	0.587216	0.519364	0.761787	1315	FALSE
flr_F1_F3	C(disease_type)	19	134.831	7.09637	10.8525	2.82045e-30	1315	TRUE
flr_F1_F3	C(data_submitting_center_label)	2	5.82012	2.91006	4.45036	0.0200044	1315	TRUE
flr_F1_F3	C(ImmuneSubtype)	5	1.75965	0.35193	0.538206	0.761787	1315	FALSE
flr_F2_F3	C(disease_type)	19	471.251	24.8027	34.292	1.40145e-99	1315	TRUE
flr_F2_F3	C(data_submitting_center_label)	2	2.66419	1.3321	1.84174	0.238437	1315	FALSE
flr_F2_F3	C(ImmuneSubtype)	5	3.34303	0.668606	0.924408	0.596705	1315	FALSE
ilr_F1_F2	C(disease_type)	19	112.759	5.93468	14.6346	1.90181e-42	1315	TRUE
ilr_F1_F2	C(data_submitting_center_label)	2	0.335083	0.167541	0.413149	0.744358	1315	FALSE
ilr_F1_F2	C(ImmuneSubtype)	5	21.7441	4.34883	10.724	8.4599e-10	1315	TRUE
ilr_F1_F3	C(disease_type)	19	529.821	27.8853	21.2735	2.30079e-62	1246	TRUE
ilr_F1_F3	C(data_submitting_center_label)	2	1.11098	0.555488	0.423778	0.744358	1246	FALSE
ilr_F1_F3	C(ImmuneSubtype)	5	35.9499	7.18999	5.4852	0.000102607	1246	TRUE
ilr_F2_F3	C(disease_type)	19	440.901	23.2053	15.9522	2.7639e-46	1246	TRUE
ilr_F2_F3	C(data_submitting_center_label)	2	1.01001	0.505003	0.347158	0.761787	1246	FALSE
ilr_F2_F3	C(ImmuneSubtype)	5	26.208	5.24159	3.60327	0.00551867	1246	TRUE

## Sheet: Table S7.2
Table S7.2. Spearman correlations between kingdoms of mycotype log ratios, related to Figure 4 and Data S4.
log_ratio_1	log_ratio_2	corr	P
flr_F1_F2	blr_F1_F2	0.342064	2.1225e-37
flr_F1_F2	ilr_F1_F2	0.0946076	0.00059213
flr_F1_F2	flr_F1_F3	0.596891	9.47418e-128
flr_F1_F2	blr_F1_F3	0.336104	4.33127e-36
flr_F1_F2	ilr_F1_F3	0.131493	3.20661e-06
flr_F1_F2	flr_F2_F3	-0.696783	1.04718e-191
flr_F1_F2	blr_F2_F3	-0.112674	4.22047e-05
flr_F1_F2	ilr_F2_F3	0.0616841	0.0294612
blr_F1_F2	ilr_F1_F2	0.0442734	0.10855
blr_F1_F2	flr_F1_F3	0.403902	9.0643e-53
blr_F1_F2	blr_F1_F3	0.808764	5.7038e-305
blr_F1_F2	ilr_F1_F3	0.0385426	0.173942
blr_F1_F2	flr_F2_F3	-0.103416	0.000172176
blr_F1_F2	blr_F2_F3	-0.678007	9.7523e-178
blr_F1_F2	ilr_F2_F3	-0.0174846	0.53749
ilr_F1_F2	flr_F1_F3	0.0284843	0.302001
ilr_F1_F2	blr_F1_F3	-0.0221225	0.422807
ilr_F1_F2	ilr_F1_F3	0.225444	8.02615e-16
ilr_F1_F2	flr_F2_F3	-0.0855096	0.00191205
ilr_F1_F2	blr_F2_F3	-0.0889886	0.00123648
ilr_F1_F2	ilr_F2_F3	-0.308638	6.61194e-29
flr_F1_F3	blr_F1_F3	0.50534	3.69488e-86
flr_F1_F3	ilr_F1_F3	0.0274527	0.332917
flr_F1_F3	flr_F2_F3	0.0944272	0.00060667
flr_F1_F3	blr_F2_F3	-0.0188461	0.494717
flr_F1_F3	ilr_F2_F3	-0.00902585	0.750267
blr_F1_F3	ilr_F1_F3	-0.0161856	0.568138
blr_F1_F3	flr_F2_F3	-0.00590745	0.830532
blr_F1_F3	blr_F2_F3	-0.193977	1.29381e-12
blr_F1_F3	ilr_F2_F3	-0.0306126	0.280252
ilr_F1_F3	flr_F2_F3	-0.135351	1.62668e-06
ilr_F1_F3	blr_F2_F3	-0.0215912	0.446378
ilr_F1_F3	ilr_F2_F3	0.819103	1.56619e-302
flr_F2_F3	blr_F2_F3	0.136437	6.8294e-07
flr_F2_F3	ilr_F2_F3	-0.0817326	0.00388943
blr_F2_F3	ilr_F2_F3	0.055546	0.0499666

## Sheet: Table S7.3
Table S7.3. All pairwise comparisons of mycotype log-ratios and immune subtypes, related to Figure 4 and Data S4.
log_ratio	group_one	group_two	t	p-value	q-value	significant
ilr_F1_F2	C3	C2	-2.09758	0.036275	0.0652951	FALSE
ilr_F1_F3	C3	C2	8.14465	1.70735e-15	2.56103e-14	TRUE
ilr_F2_F3	C3	C2	8.76721	1.33962e-17	3.01415e-16	TRUE
ilr_F1_F2	C3	C4	-1.46452	0.143654	0.195892	FALSE
ilr_F1_F3	C3	C4	0.798577	0.424942	0.516821	FALSE
ilr_F2_F3	C3	C4	1.51379	0.130756	0.183875	FALSE
ilr_F1_F2	C3	C6	-0.805507	0.421006	0.516821	FALSE
ilr_F1_F3	C3	C6	0.118603	0.905656	0.939666	FALSE
ilr_F2_F3	C3	C6	0.483252	0.62921	0.726011	FALSE
ilr_F1_F2	C3	C5	-6.01296	3.9412e-09	1.9706e-08	TRUE
ilr_F1_F3	C3	C5	2.25809	0.0245005	0.0459384	TRUE
ilr_F2_F3	C3	C5	5.01389	8.16332e-07	3.06125e-06	TRUE
ilr_F1_F2	C3	C1	6.44583	2.06308e-10	1.16048e-09	TRUE
ilr_F1_F3	C3	C1	10.8782	1.45069e-25	6.5281e-24	TRUE
ilr_F2_F3	C3	C1	7.90064	1.08313e-14	9.74815e-14	TRUE
ilr_F1_F2	C2	C4	-0.077291	0.938423	0.939666	FALSE
ilr_F1_F3	C2	C4	-5.22022	2.64901e-07	1.08369e-06	TRUE
ilr_F2_F3	C2	C4	-4.9304	1.12668e-06	3.90005e-06	TRUE
ilr_F1_F2	C2	C6	-0.14257	0.886704	0.939666	FALSE
ilr_F1_F3	C2	C6	-2.55631	0.0109649	0.0234962	TRUE
ilr_F2_F3	C2	C6	-2.26178	0.0242722	0.0459384	TRUE
ilr_F1_F2	C2	C5	-4.85388	1.72552e-06	5.54631e-06	TRUE
ilr_F1_F3	C2	C5	-1.24641	0.213334	0.282354	FALSE
ilr_F2_F3	C2	C5	1.66985	0.0957211	0.143582	FALSE
ilr_F1_F2	C2	C1	8.05994	3.10635e-15	3.49465e-14	TRUE
ilr_F1_F3	C2	C1	3.90782	0.00010194	0.000286706	TRUE
ilr_F2_F3	C2	C1	-0.6456	0.518745	0.614303	FALSE
ilr_F1_F2	C4	C6	-0.0758137	0.939666	0.939666	FALSE
ilr_F1_F3	C4	C6	-0.200438	0.841433	0.939666	FALSE
ilr_F2_F3	C4	C6	-0.141003	0.888074	0.939666	FALSE
ilr_F1_F2	C4	C5	-3.24997	0.00138148	0.00336789	TRUE
ilr_F1_F3	C4	C5	1.58253	0.11549	0.167647	FALSE
ilr_F2_F3	C4	C5	3.74971	0.000246526	0.00065257	TRUE
ilr_F1_F2	C4	C1	5.34167	1.40108e-07	6.30485e-07	TRUE
ilr_F1_F3	C4	C1	7.08322	5.11984e-12	3.29132e-11	TRUE
ilr_F2_F3	C4	C1	4.29435	2.12624e-05	6.37873e-05	TRUE
ilr_F1_F2	C6	C5	-1.79542	0.0780822	0.121162	FALSE
ilr_F1_F3	C6	C5	1.08501	0.28265	0.363407	FALSE
ilr_F2_F3	C6	C5	2.09925	0.0403981	0.0699199	FALSE
ilr_F1_F2	C6	C1	2.49637	0.0129723	0.0265343	TRUE
ilr_F1_F3	C6	C1	3.21454	0.001422	0.00336789	TRUE
ilr_F2_F3	C6	C1	1.97244	0.0493078	0.0821797	FALSE
ilr_F1_F2	C5	C1	7.75598	7.32079e-14	5.49059e-13	TRUE
ilr_F1_F3	C5	C1	2.64689	0.00845182	0.0190166	TRUE
ilr_F2_F3	C5	C1	-1.86849	0.0624413	0.100352	FALSE

## Sheet: Table S7.4
Table S7.4. Cox-hazards analysis for survival showing that fungal and immune mycotypes are not significantly associated with sequencing centers, related to Figure 4 and Data S4.
log_ratio	term	estimate	std.error	statistic	p.value	conf.low	conf.high
blr_F1_F2	log_ratio_classlower	0.221179	0.122186	1.81018	0.632415	-0.0183019	0.46066
blr_F1_F2	data_submitting_center_labelHarvard Medical School	0.0450723	0.146329	0.30802	1	-0.241727	0.331872
blr_F1_F2	data_submitting_center_labelMD Anderson - Institute for Applied Cancer Science	0.455676	0.182763	2.49326	0.113919	0.0974668	0.813885
blr_F1_F3	log_ratio_classlower	-0.0636759	0.119935	-0.530919	1	-0.298745	0.171393
blr_F1_F3	data_submitting_center_labelHarvard Medical School	-0.116167	0.14594	-0.795989	1	-0.402205	0.169871
blr_F1_F3	data_submitting_center_labelMD Anderson - Institute for Applied Cancer Science	0.249697	0.178123	1.40183	1	-0.0994172	0.598811
blr_F2_F3	log_ratio_classlower	-0.279931	0.118182	-2.36864	0.160682	-0.511565	-0.0482984
blr_F2_F3	data_submitting_center_labelHarvard Medical School	0.0436305	0.139518	0.312723	1	-0.22982	0.317081
blr_F2_F3	data_submitting_center_labelMD Anderson - Institute for Applied Cancer Science	0.488158	0.179612	2.71785	0.0591367	0.136126	0.840191
flr_F1_F2	log_ratio_classlower	0.347343	0.107871	3.21998	0.0115381	0.135919	0.558766
flr_F1_F2	data_submitting_center_labelHarvard Medical School	-0.0458416	0.130617	-0.350962	1	-0.301847	0.210163
flr_F1_F2	data_submitting_center_labelMD Anderson - Institute for Applied Cancer Science	0.396177	0.163202	2.42753	0.136819	0.0763073	0.716046
flr_F1_F3	log_ratio_classlower	0.111174	0.106912	1.03986	1	-0.0983701	0.320718
flr_F1_F3	data_submitting_center_labelHarvard Medical School	-0.0572608	0.132214	-0.433093	1	-0.316395	0.201873
flr_F1_F3	data_submitting_center_labelMD Anderson - Institute for Applied Cancer Science	0.324805	0.163176	1.99051	0.418808	0.00498514	0.644625
flr_F2_F3	log_ratio_classlower	-0.26686	0.106264	-2.5113	0.108259	-0.475133	-0.0585868
flr_F2_F3	data_submitting_center_labelHarvard Medical School	-0.103984	0.13049	-0.796875	1	-0.359739	0.151771
flr_F2_F3	data_submitting_center_labelMD Anderson - Institute for Applied Cancer Science	0.312103	0.160153	1.94878	0.461898	-0.00179154	0.625998
ilr_F1_F2	log_ratio_classlower	-0.204862	0.106071	-1.93137	0.480937	-0.412758	0.00303309
ilr_F1_F2	data_submitting_center_labelHarvard Medical School	-0.0550619	0.130912	-0.420603	1	-0.311644	0.201521
ilr_F1_F2	data_submitting_center_labelMD Anderson - Institute for Applied Cancer Science	0.293051	0.159982	1.83177	0.602869	-0.0205084	0.606611
ilr_F1_F3	log_ratio_classlower	0.391487	0.105816	3.6997	0.00194271	0.184092	0.598882
ilr_F1_F3	data_submitting_center_labelHarvard Medical School	-0.146571	0.131362	-1.11578	1	-0.404034	0.110893
ilr_F1_F3	data_submitting_center_labelMD Anderson - Institute for Applied Cancer Science	0.231213	0.160758	1.43827	1	-0.083867	0.546293
ilr_F2_F3	log_ratio_classlower	0.373164	0.105873	3.52464	0.00381653	0.165657	0.580672
ilr_F2_F3	data_submitting_center_labelHarvard Medical School	-0.133019	0.130966	-1.01567	1	-0.389708	0.123671
ilr_F2_F3	data_submitting_center_labelMD Anderson - Institute for Applied Cancer Science	0.216543	0.161282	1.34264	1	-0.0995634	0.53265

## Sheet: Table S7.5
Table S7.5. WIS-overlapping fungal and bacterial genera used in TCGA MMvec co-occurrence analyses, related to Figure 4 and Data S4.
domain	shared_genera
fungi	Aureobasidium
fungi	Dissoconium
fungi	Cercospora
fungi	Ramularia
fungi	Paraphaeosphaeria
fungi	Parastagonospora
fungi	Alternaria
fungi	Pyrenophora
fungi	Cyphellophora
fungi	Exophiala
fungi	Phialophora
fungi	Rhinocladiella
fungi	Aspergillus
fungi	Penicillium
fungi	Byssochlamys
fungi	Talaromyces
fungi	Phialocephala
fungi	Pneumocystis
fungi	Candida
fungi	Debaryomyces
fungi	Hyphopichia
fungi	Meyerozyma
fungi	Yamadazyma
fungi	Yarrowia
fungi	Diutina
fungi	Cyberlindnera
fungi	Wickerhamomyces
fungi	Saccharomyces
fungi	Torulaspora
fungi	Colletotrichum
fungi	Beauveria
fungi	Trichoderma
fungi	Fusarium
fungi	Purpureocillium
fungi	Agaricus
fungi	Coprinopsis
fungi	Schizophyllum
fungi	Gloeophyllum
fungi	Postia
fungi	Phanerochaete
fungi	Trametes
fungi	Stereum
fungi	Tilletiopsis
fungi	Malassezia
fungi	Rhodotorula
fungi	Puccinia
fungi	Cryptococcus
fungi	Cutaneotrichosporon
fungi	Trichosporon
fungi	Moesziomyces
fungi	Pseudozyma
fungi	Sporisorium
fungi	Ustilago
fungi	Rhizopus
bacteria	Bacillus
bacteria	Corynebacterium
bacteria	Pseudomonas
bacteria	Rickettsia
bacteria	Clostridium
bacteria	Mycobacterium
bacteria	Haemophilus
bacteria	Lactobacillus
bacteria	Treponema
bacteria	Campylobacter
bacteria	Alcanivorax
bacteria	Staphylococcus
bacteria	Streptococcus
bacteria	Streptomyces
bacteria	Finegoldia
bacteria	Kocuria
bacteria	Bifidobacterium
bacteria	Porphyromonas
bacteria	Desulfovibrio
bacteria	Rhodococcus
bacteria	Rothia
bacteria	Bacteroides
bacteria	Parabacteroides
bacteria	Novosphingobium
bacteria	Shewanella
bacteria	Arcobacter
bacteria	Pseudoalteromonas
bacteria	Leuconostoc
bacteria	Aeromonas
bacteria	Acidovorax
bacteria	Geobacillus
bacteria	Agrobacterium
bacteria	Flavobacterium
bacteria	Actinobacillus
bacteria	Citrobacter
bacteria	Anoxybacillus
bacteria	Methylobacterium
bacteria	Exiguobacterium
bacteria	Akkermansia
bacteria	Deinococcus
bacteria	Gluconacetobacter
bacteria	Rhodobacter
bacteria	Micrococcus
bacteria	Capnocytophaga
bacteria	Brachybacterium
bacteria	Leptotrichia
bacteria	Anaerococcus
bacteria	Atopobium
bacteria	Eggerthella
bacteria	Gordonia
bacteria	Veillonella
bacteria	Sphaerobacter
bacteria	Enterobacter
bacteria	Prevotella
bacteria	Erwinia
bacteria	Acinetobacter
bacteria	Proteus
bacteria	Stenotrophomonas
bacteria	Sphingobium
bacteria	Rhizobium
bacteria	Moraxella
bacteria	Cellulomonas
bacteria	Comamonas
bacteria	Brevundimonas
bacteria	Lachnospira
bacteria	Peptoniphilus
bacteria	Peptostreptococcus
bacteria	Eubacterium
bacteria	Blautia
bacteria	Dorea
bacteria	Anaerostipes
bacteria	Coprococcus
bacteria	Alistipes
bacteria	Collinsella
bacteria	Roseburia
bacteria	Enterococcus
bacteria	Holdemania
bacteria	Fusobacterium
bacteria	Eikenella
bacteria	Actinomyces
bacteria	Catonella
bacteria	Dialister
bacteria	Kingella
bacteria	Selenomonas
bacteria	Weissella
bacteria	Mobiluncus
bacteria	Oribacterium
bacteria	Granulicatella
bacteria	Faecalibacterium
bacteria	Roseomonas
bacteria	Paenibacillus
bacteria	Megasphaera
bacteria	Catenibacterium
bacteria	Bulleidia
bacteria	Ethanoligenens
bacteria	Turicibacter
bacteria	Brevibacterium
bacteria	Ruminococcus
bacteria	Paludibacter
bacteria	Lachnoanaerobaculum
bacteria	Pseudoxanthomonas
bacteria	Neisseria
bacteria	Phascolarctobacterium
bacteria	Odoribacter
bacteria	Pseudonocardia
bacteria	Halomonas
bacteria	Paracoccus
bacteria	Klebsiella
bacteria	Achromobacter
bacteria	Dietzia
bacteria	Tannerella
bacteria	Arthrobacter
bacteria	Myroides
bacteria	Alishewanella
bacteria	Facklamia
bacteria	Sutterella
bacteria	Scardovia
bacteria	Lactococcus
bacteria	Oscillibacter
bacteria	Azospirillum
bacteria	Pantoea
bacteria	Blastococcus
bacteria	Morganella
bacteria	Barnesiella
bacteria	Rheinheimera
bacteria	Janibacter
bacteria	Solibacillus
bacteria	Modestobacter
bacteria	Noviherbaspirillum
bacteria	Alloiococcus
bacteria	Salinicoccus
bacteria	Curtobacterium
bacteria	Alloscardovia
bacteria	Butyricimonas
bacteria	Hymenobacter
bacteria	Massilia
bacteria	Butyricicoccus
bacteria	Ornithinimicrobium
bacteria	Agromyces
bacteria	Nesterenkonia
bacteria	Serratia
bacteria	Chryseobacterium
bacteria	Luteimonas
bacteria	Nocardioides
bacteria	Lysobacter
bacteria	Propionimicrobium
bacteria	Salinimicrobium
bacteria	Thermomonas
bacteria	Solobacterium
bacteria	Gemella
bacteria	Jeotgalicoccus
bacteria	Anaerovorax
bacteria	Conchiformibius
bacteria	Rubellimicrobium
bacteria	Adhaeribacter
bacteria	Mogibacterium
bacteria	Skermanella
bacteria	Lysinibacillus
bacteria	Alkanindiges
bacteria	Afifella
bacteria	Bilophila
bacteria	Marmoricola
bacteria	Janthinobacterium
bacteria	Hydrogenophaga
bacteria	Devosia
bacteria	Belnapia
bacteria	Parvimonas
bacteria	Tessaracoccus
bacteria	Propionibacterium
bacteria	Williamsia
bacteria	Alcaligenes
bacteria	Gardnerella
bacteria	Acetivibrio
bacteria	Aerococcus
bacteria	Aggregatibacter
bacteria	Phormidium
bacteria	Flavonifractor
bacteria	Rhodobaca
bacteria	Diaphorobacter
bacteria	Alkalibacterium
bacteria	Planomicrobium
bacteria	Mycoplana
bacteria	Microbispora
bacteria	Pseudochrobactrum
bacteria	Hydrogenophilus
bacteria	Couchioplanes
bacteria	Lautropia
bacteria	Tepidimonas
bacteria	Cloacibacterium
bacteria	Friedmanniella
bacteria	Lachnobacterium
bacteria	Desemzia
bacteria	Atopostipes
bacteria	Schwartzia
bacteria	Gemmiger
bacteria	Cardiobacterium

## Sheet: Table S7.6
Table S7.6. Sample sizes categorized above or below median log-ratios for mycotype survival analyses, related to Figure 4 and Data S4.
log_ratio	higher	lower
blr_F1_F2	658	657
blr_F1_F3	658	657
blr_F2_F3	660	655
flr_F1_F2	658	657
flr_F1_F3	658	657
flr_F2_F3	658	657
ilr_F1_F2	658	657
ilr_F1_F3	692	623
ilr_F2_F3	692	623
