# Supplementary material for: Pan-cancer analyses reveal cancer-type-specific fungal ecologies and bacteriome interactions
Source: Cell. 2022 Sep 29;185(20):3789–3806.e17. doi: 10.1016/j.cell.2022.09.005 (PMC9567272; doi:10.1016/j.cell.2022.09.005)
Supplement: Table S8. EukDetect-identified fungi, top plasma fungi in Hopkins, and TCGA fungal bin completeness, related to Figures 1 and 6, Data S1, S5, and S6, and STAR Methods [file mmc8.xlsx]

## Sheet: Table S8
Table S8. EukDetect-identified fungi, top plasma fungi in Hopkins, and TCGA fungal bin completeness, related to Figure 1, Figure 6, Data S1, Data S5, Data S6, and STAR Methods.
Note that this table contains the following worksheets:
Worksheet	Title
8.1	EukDetect fungal hits in TCGA and overlap with Woltka/rep200 pipeline, related to Data S5 and STAR Methods.
8.2	Top 20 fungi in Hopkins cohort discriminating pan-cancer vs. healthy in 10-fold CV repeated 10-times models, related to Figure 6 and Data S6.
8.3	Fungal bin completeness, related to Figure 1, Data S1, and STAR Methods.

## Sheet: Table S8.1
Table S8.1. EukDetect fungal hits in TCGA and overlap with Woltka/rep200 pipeline, related to Data S5 and STAR Methods.
EukDetect OTU_ID	Taxonomy	Species shared with Woltka/rep200	Genus shared with Woltka/rep200
5599	Alternaria alternata	Yes	Yes
187734	Alternaria alternata complex	Yes	Yes
167740	Alternaria gaisen	No	Yes
2499237	Alternaria sect. Alternaria	Yes	Yes
119927	Alternaria tenuissima	No	Yes
2153248	Aspergillus sp. MA 6041	No	Yes
1036612	Aspergillus sydowii CBS 593.65	No	Yes
1036611	Aspergillus versicolor CBS 583.65	No	Yes
5579	Aureobasidium	N/A	Yes
1043002	Aureobasidium pullulans EXF-150	Yes	Yes
1928478	Aureobasidium sp. FSWF8-4	No	Yes
229219	Blastomyces	N/A	Yes
559297	Blastomyces dermatitidis ER-3	No	Yes
2562440	Byssochlamys sp. IMV 00045	No	Yes
237561	Candida albicans SC5314	Yes	Yes
5478	Candida glabrata	Yes	Yes
45354	Candida intermedia	No	Yes
5480	Candida parapsilosis	No	Yes
39397	Candida sake	No	Yes
294747	Candida tropicalis MYA-3404	Yes	Yes
43958	Cephaloascus albidus	No	No
27311	Cephaloascus fragrans	No	No
306901	Chaetomium globosum CBS 148.51	Yes	Yes
1151026	Cladosporium sphaerospermum UM 843	No	No
306902	Clavispora lusitaniae ATCC 42720	Yes	Yes
1168221	Coniosporium apollinis CBS 100218	Yes	No
983966	Cyberlindnera jadinii NRRL Y-1542	Yes	Yes
58627	Debaryomyces fabryi	Yes	Yes
284592	Debaryomyces hansenii CBS767	Yes	Yes
105696	Epicoccum nigrum	No	No
2080615	Eurotiomycetes sp. MA 6038	No	No
215243	Exophiala oligosperma	Yes	Yes
104416	Filobasidium wieringae	No	No
1300067	Flammulina velutipes KACC42780	No	No
29833	Hanseniaspora uvarum	No	No
28985	Kluyveromyces lactis	Yes	Yes
73499	Lecanicillium psalliotae	No	No
169489	Malassezia dermatis	No	Yes
55194	Malassezia furfur	No	Yes
425265	Malassezia globosa CBS 7966	Yes	Yes
223818	Malassezia japonica	No	Yes
76775	Malassezia restricta	Yes	Yes
286112	Meira nashicola	No	Yes
766728	Meyerozyma	N/A	Yes
2028340	Meyerozyma sp. JA9	No	Yes
1391700	Moesziomyces aphidis DSM 70725	No	Yes
29901	Mrakia	N/A	No
1262450	Ophiostoma piceae UAMH 11346	No	No
5076	Penicillium chrysogenum	No	Yes
1093900	Phialemoniopsis curvata	Yes	Yes
1960876	Phialosimplex sp. HF37	No	No
559292	Saccharomyces cerevisiae S288C	Yes	Yes
1080349	Saccharomyces eubayanus	Yes	Yes
139133	Sistotremastrum	N/A	No
1314776	Sistotremastrum suecicum HHB10207 ss-3	No	No
4950	Torulaspora delbrueckii	Yes	Yes
671144	Wallemia mellicola CBS 633.66	Yes	Yes
49331	Wickerhamiella pararugosa	No	Yes
683960	Wickerhamomyces anomalus NRRL Y-366-8	Yes	Yes
284591	Yarrowia lipolytica CLIB122	Yes	Yes

## Sheet: Table S8.2
Table S8.2. Top 20 fungi in Hopkins cohort discriminating pan-cancer vs. healthy in 10-fold CV repeated 10-times models, related to Figure 6 and Data S6.
Rank (based on feature importances)	OGU	species	reason_in_decontaminated_data
1	G000181695	Malassezia globosa	Shared with WIS
2	G000006275	Aspergillus flavus	In HMP gut mycobiome data
3	G003290485	Malassezia restricta	Shared with WIS
4	G003025105	Trichoderma asperellum	Known human association
5	G000182925	Neurospora crassa	In HMP gut mycobiome data
6	G000303195	Fusarium pseudograminearum	In HMP gut mycobiome data
7	G000149955	Fusarium oxysporum	Shared with WIS
8	G000149685	Lodderomyces elongisporus	In HMP gut mycobiome data
9	G000143535	Botrytis cinerea	In HMP gut mycobiome data
10	G000230375	Leptosphaeria maculans	In HMP gut mycobiome data
11	G001720205	Cryptococcus amylolentus	Unknown human association but not predicted contaminant
12	G000027005	Komagataella phaffii	In HMP gut mycobiome data
13	G001642055	Alternaria alternata	Shared with WIS
14	G000225545	Arthrobotrys oligospora	In HMP gut mycobiome data
15	G009193445	Aspergillus pseudotamarii	Known human association
16	G000349005	Pneumocystis murina	Known human association
17	G000263375	Wallemia mellicola	In HMP gut mycobiome data
18	G000149925	Puccinia graminis	In HMP gut mycobiome data
19	G002926055	Candida haemuloni	Known human association
20	G001619985	Xylona heveae	In HMP gut mycobiome data

## Sheet: Table S8.3
Table S8.3. Fungal bin completeness, related to STAR Methods.
	completeness	contamination
bin.6	20.7	0
bin.16	7.66	3.73
